# Supplementary material for: Measuring fear evoked by the scariest animal: Czech versions of the Spider Questionnaire and Spider Phobia Beliefs Questionnaire
Source: BMC Psychiatry. 2022 Jan 6;22:18. doi: 10.1186/s12888-021-03672-7 (PMC8740501; doi:10.1186/s12888-021-03672-7)
Supplement: Supplementary file 5 — Additional file 5. Excel data file - all the original data analysed in this article. [file 12888_2021_3672_MOESM5_ESM.xlsx]

## Sheet: Study 1 SPQ
Additional file 5a. Original data on the Spider Questionnaire (SPQ) analysed in Study 1. Sex: 0 - female, 1 - male; version: cz - Czech, en - English.
ID	Sex	Age	version 1	1	2	3	4	5	6	7	8	9	10	11	12	13	14	15	16	17	18	19	20	21	22	23	24	25	26	27	28	29	30	31	Score 1	version 2	1	2	3	4	5	6	7	8	9	10	11	12	13
1	0	17	en	0	1	0	1	0	0	1	0	0	0	1	0	0	1	0	1	1	0	1	1	0	0	0	0	0	1	1	0	0	0	1	11
2	0	60	cz	0	1	0	0	1	1	1	1	1	1	1	1	0	1	1	0	0	0	0	0	0	0	1	0	0	1	1	1	0	0	0	14
3	0	24	cz	0	0	0	0	0	1	0	0	0	0	0	1	0	1	0	1	1	0	0	1	0	0	0	0	1	0	1	1	0	0	0	0
4	0	23	cz	0	1	0	1	1	0	1	1	0	1	1	1	0	1	1	0	0	1	1	0	1	1	0	1	0	0	1	1	0	0	1	19
5	0	19	cz	0	0	1	0	0	1	0	0	0	1	0	0	0	1	0	1	0	0	0	1	0	0	1	0	1	0	1	1	0	0	0	5
6	1	19	cz	0	0	0	1	0	1	0	0	0	0	0	0	0	1	0	0	0	0	0	1	0	0	1	0	1	0	1	1	0	0	0	5
7	0	20	cz	0	0	0	0	0	1	0	0	0	0	0	0	0	1	0	1	1	0	0	1	0	0	0	0	1	0	1	1	0	0	0	1	en	0	0	0	0	0	1	0	0	0	0	0	1	0
8	0	18	cz	0	0	0	1	1	0	1	0	0	1	0	0	0	1	0	1	0	0	0	1	0	0	0	0	1	1	1	1	0	0	0	8
9	0	17	cz	0	1	1	1	1	0	1	1	0	1	1	0	0	0	1	0	0	1	1	0	1	1	0	0	0	1	0	1	0	0	0	22	en	0	0	0	1	1	0	1	1	0	1	1	0	1
10	0	25	en	0	0	1	0	1	0	0	1	0	1	1	0	0	1	0	1	0	0	1	1	1	1	0	0	0	0	1	1	0	0	0	12
11	0	19	cz	0	0	0	0	1	0	1	1	0	1	1	0	0	1	0	0	0	0	0	1	1	0	0	0	1	0	1	1	0	0	0	10	en	0	0	0	0	1	0	1	0	0	1	0	0	0
12	0	18	cz	0	1	1	1	1	0	1	1	1	1	1	0	1	1	1	0	1	0	1	1	0	1	1	0	0	0	1	0	1	1	0	21
13	0	16	en	0	0	0	0	0	1	0	0	0	1	0	1	0	1	0	1	1	0	0	1	0	0	0	0	1	0	1	1	0	0	0	1
14	0	17	en	0	0	0	0	0	0	0	0	0	0	0	0	0	1	0	0	0	0	1	0	0	1	0	0	1	1	0	0	0	0	0	10
15	0	23	en	1	0	0	0	1	0	1	0	0	0	0	0	0	1	0	1	0	0	0	0	0	0	0	0	0	1	1	1	0	0	1	10	cz	0	0	0	0	1	0	1	0	0	0	0	0	0
16	0	19	cz	1	1	1	1	1	1	0	1	1	1	1	1	0	1	0	1	1	0	0	1	1	1	0	0	0	0	1	0	0	1	0	14
17	0	25	cz	0	0	0	0	0	1	0	0	0	1	0	1	0	1	0	1	0	0	0	1	0	0	0	0	1	0	1	1	0	0	0	2
18	0	30	cz	0	0	0	0	0	1	0	0	0	0	0	1	0	1	0	1	0	0	0	1	0	0	0	0	1	0	0	1	0	0	0	2	en	0	0	0	0	0	1	0	0	0	0	0	0	0
19	0	19	cz	0	0	0	1	1	0	1	1	0	1	1	0	1	1	0	1	0	0	1	1	0	1	1	0	0	0	0	1	0	0	0	15
20	0	21	cz	0	1	0	1	0	0	1	1	1	1	0	0	0	1	0	1	1	0	1	1	0	1	0	0	0	0	1	1	0	0	0	11	en	0	1	0	1	0	0	1	1	1	1	0	0	0
21	0	25	cz	0	0	0	0	0	0	0	0	0	0	0	0	0	1	0	1	1	0	0	1	0	0	0	0	1	0	1	1	0	0	0	2
22	0	17	cz	0	1	1	1	1	0	1	1	1	1	1	0	0	1	1	1	0	1	1	0	1	1	1	0	0	1	1	0	0	1	0	23
23	0	25	en	0	1	1	1	1	0	1	1	1	1	1	0	0	0	1	0	0	0	1	0	1	1	1	0	0	1	0	0	0	1	0	25
24	0	26	en	0	1	1	1	1	0	1	1	0	1	1	0	0	1	1	1	0	0	1	0	0	1	0	0	0	0	1	0	0	1	1	19	cz	0	1	1	1	1	0	1	1	0	1	1	0	0
25	0	20	cz	0	0	1	0	1	0	1	0	1	1	1	1	0	1	0	0	0	0	1	1	1	1	0	0	0	0	1	0	0	0	1	15
26	0	21	en	0	0	0	0	1	0	1	1	1	1	1	1	1	0	0	1	0	0	0	0	1	1	0	0	0	0	0	0	0	1	1	18
27	0	49	cz	0	1	1	1	0	0	0	0	0	0	0	0	0	0	0	1	0	1	1	1	0	1	1	0	0	0	1	0	0	0	0	13
28	0	21	cz	0	0	1	1	1	0	0	1	1	1	0	0	0	1	0	1	0	0	1	1	0	0	0	0	1	0	1	1	0	0	1	11
29	0	20	en	0	0	0	0	0	1	0	0	0	0	0	1	0	1	0	0	0	0	0	1	0	0	0	0	1	0	1	0	0	0	0	3	cz	0	0	0	0	0	1	0	0	0	0	0	1	0
30	1	23	en	0	0	0	0	1	1	0	0	0	1	1	1	0	1	0	1	1	0	1	1	0	0	0	0	1	0	1	1	0	0	0	4	cz	0	0	0	0	0	1	0	0	0	1	0	1	0
31	0	22	cz	0	0	1	1	1	0	1	1	0	1	1	0	0	1	0	0	0	0	1	0	0	0	0	1	0	1	1	0	0	0	0	17
32	0	25	en	0	1	0	1	1	0	1	1	1	1	1	0	1	0	1	0	0	0	1	0	1	1	0	0	0	1	0	0	0	0	1	24
33	0	18	cz	0	0	0	0	0	1	0	0	1	1	0	1	0	1	0	1	1	0	0	1	0	0	0	0	1	0	1	1	0	0	0	2
34	0	20	cz	0	0	0	0	0	1	0	0	0	0	0	1	0	1	0	1	1	0	0	1	0	0	0	0	1	0	1	1	0	0	0	0	en	0	0	0	0	0	1	0	0	0	0	0	1	0
35	0	17	en	0	0	0	0	0	0	0	0	0	1	0	0	0	1	0	1	1	0	0	1	0	0	1	0	1	0	1	1	0	0	0	4
36	0	35	en	0	0	0	0	0	0	1	0	0	1	0	0	0	1	0	1	1	0	1	1	0	0	0	0	1	0	1	1	0	0	1	6	cz	0	0	0	0	1	0	0	0	0	1	0	0	0
37	0	16	cz	0	0	1	1	1	0	0	1	1	1	0	0	0	1	1	1	1	0	0	0	0	0	1	1	1	0	1	1	1	0	0	13	en	0	0	1	1	1	0	0	0	0	1	0	0	0
38	0	19	cz	0	0	0	0	1	0	0	0	0	1	0	1	0	1	0	0	0	0	0	1	0	0	0	0	1	0	1	1	0	0	0	5
39	0	18	cz	0	0	0	0	0	0	0	1	0	1	1	0	0	1	0	1	0	0	0	1	0	0	0	0	1	0	1	1	0	0	0	6	en	0	0	0	0	1	0	0	0	0	0	0	1	0
40	0	21	en	0	0	1	1	0	0	1	0	0	1	1	0	0	1	0	1	0	0	1	0	0	1	0	0	0	1	0	1	0	0	1	15	cz	0	1	1	1	0	0	1	1	0	1	1	0	1
41	0	17	cz	0	1	1	1	0	0	0	0	0	1	0	0	0	1	0	1	0	0	0	1	0	0	1	0	0	1	1	1	0	0	0	10	en	0	1	0	1	0	1	1	1	0	1	0	0	0
42	0	19	en	1	1	0	1	1	0	1	1	1	1	1	0	1	1	1	0	0	0	1	0	1	1	1	0	0	1	1	0	0	1	0	24	cz	1	0	1	1	1	0	1	1	1	1	1	0	1
43	0	22	cz	0	0	0	0	1	0	1	0	0	0	0	0	0	1	0	1	0	0	0	1	0	0	0	0	1	0	1	1	0	0	0	5
44	0	18	cz	0	0	0	0	1	1	1	0	0	1	0	1	0	1	0	1	0	0	0	1	0	0	0	0	1	0	1	1	0	0	0	4	en	0	0	0	0	1	1	0	0	0	1	0	0	0
45	0	24	cz	0	1	1	1	1	0	1	0	0	1	1	0	1	1	0	1	0	0	1	0	1	0	0	0	0	0	1	1	0	0	0	15
46	0	19	cz	0	0	0	0	0	0	0	0	0	0	0	1	0	1	0	1	1	0	0	1	0	0	0	0	1	0	1	1	0	0	0	1
47	0	27	cz	0	0	1	0	0	1	0	0	0	0	0	0	0	1	0	1	1	0	0	1	0	0	0	0	1	0	1	1	0	0	0	2
48	0	27	cz	0	0	0	0	0	1	0	0	0	0	0	0	0	1	0	1	0	0	0	1	0	0	0	1	1	0	1	1	0	0	0	3	en	0	0	0	0	0	0	0	0	0	0	0	0	0
49	0	18	cz	0	0	1	1	1	0	1	1	0	1	1	0	0	1	1	1	0	0	1	0	1	1	1	0	0	1	1	1	0	0	1	19	en	0	1	1	1	0	0	1	1	1	1	0	0	1
50	0	16	cz	0	0	0	0	0	0	0	0	0	1	0	0	0	1	0	1	0	1	0	1	0	0	0	0	0	0	1	1	0	0	1	7	en	0	0	0	0	0	0	0	0	0	1	0	0	0
51	0	23	cz	0	0	0	0	0	1	0	0	0	0	0	0	0	1	0	0	1	0	0	1	0	0	0	0	1	0	1	1	0	0	0	2	en	0	0	0	0	0	1	0	0	0	0	0	0	0
52	0	18	cz	0	0	0	0	0	1	0	0	0	0	0	1	0	1	0	1	1	0	0	1	0	0	0	0	1	0	1	1	0	0	0	0	en	0	0	0	0	0	1	0	0	0	0	0	1	0
53	0	18	cz	0	0	1	1	1	0	1	1	0	1	1	0	0	1	1	0	0	0	1	0	0	0	1	0	0	1	0	1	0	0	1	19
54	0	20	en	0	0	0	0	1	1	1	1	1	1	1	0	1	1	1	0	1	0	1	1	1	1	1	1	0	1	0	1	0	0	1	19
55	0	21	cz	0	0	0	0	0	1	0	0	0	0	0	1	0	1	0	1	1	0	0	1	0	0	0	0	1	0	1	1	0	0	0	0
56	0	17	cz	0	0	0	1	1	0	0	0	0	0	0	0	0	1	0	1	0	0	0	1	0	0	1	0	1	1	1	1	0	0	0	7
57	0	16	cz	0	0	0	0	0	1	0	0	0	1	0	1	0	1	0	1	1	0	0	1	0	0	0	0	1	0	1	1	0	0	0	1	en	0	1	0	0	0	1	0	0	0	0	0	1	0
58	1	20	en	0	1	1	1	1	0	0	1	1	1	1	0	0	1	1	0	0	0	1	1	0	1	0	0	1	0	0	1	1	0	0	17	cz	0	1	1	1	1	0	0	1	1	1	1	0	0
59	0	22	cz	0	0	0	0	1	1	0	0	1	1	1	1	0	1	0	1	1	0	1	1	0	0	1	0	1	0	1	1	0	0	0	6
60	0	20	cz	0	0	0	1	1	1	1	1	0	1	1	1	1	1	1	0	0	0	1	1	1	1	0	0	0	0	1	0	0	0	0	15
61	1	19	cz	0	0	0	0	0	1	0	0	0	0	0	1	0	1	0	1	1	0	0	1	0	0	0	0	1	0	1	0	0	0	0	1
62	0	22	cz	0	1	1	1	1	0	1	1	0	1	1	0	1	1	1	0	0	1	1	0	1	1	0	1	0	0	1	0	0	0	0	22
63	0	19	en	0	1	1	1	1	0	1	1	1	1	1	0	1	1	1	1	1	0	1	1	1	1	1	0	0	0	1	0	0	1	1	21
64	0	17	cz	0	0	0	0	0	0	0	0	0	0	0	1	0	1	0	1	1	0	0	1	0	0	0	0	1	0	1	1	0	0	0	1	en	0	0	0	0	0	1	0	0	0	1	0	1	0
65	0	17	cz	0	1	1	0	0	0	0	0	0	1	1	1	0	1	0	1	0	0	0	1	0	1	0	0	0	0	1	1	0	0	0	8	en	0	1	0	0	0	1	1	0	0	1	0	1	0
66	0	25	en	0	1	0	1	1	0	1	1	1	1	1	0	0	1	1	1	0	0	1	1	1	1	0	0	0	1	1	1	0	0	0	17
67	0	20	cz	0	1	1	1	1	0	1	1	1	1	1	0	1	0	1	0	0	0	1	1	1	1	1	0	0	1	0	0	0	0	0	24
68	1	29	en	0	0	0	0	0	1	0	0	0	0	0	0	0	1	0	1	1	0	0	0	0	0	0	0	1	0	1	1	0	0	0	2	cz	0	0	0	0	0	0	0	0	0	0	0	0	0
69	0	35	en	0	0	0	0	0	1	0	0	0	1	0	1	0	1	0	1	1	0	1	1	0	1	0	0	1	0	1	1	0	0	1	4	cz	0	0	0	0	0	1	0	0	0	0	0	1	0
70	1	16	cz	0	1	0	1	0	0	1	1	0	1	1	0	0	1	0	1	0	0	0	1	0	1	0	0	0	0	1	1	0	0	1	12
71	0	17	cz	0	0	0	1	0	1	0	0	0	1	0	0	0	1	0	1	0	0	0	1	0	0	0	0	1	0	1	1	0	0	0	4
72	0	24	cz	0	1	1	1	1	0	1	1	0	1	1	0	1	1	1	1	0	0	1	1	1	1	0	0	0	0	1	1	0	0	0	17
73	0	17	cz	0	1	1	1	1	0	1	1	0	1	1	0	1	1	1	1	0	1	1	1	1	0	0	0	0	1	0	0	0	0	0	20
74	0	25	en	0	0	0	0	0	1	0	0	0	1	0	1	0	1	0	1	1	0	0	1	0	0	0	0	1	0	1	1	0	0	0	1
75	0	20	en	0	1	0	1	1	0	1	0	1	1	1	0	0	1	0	1	0	0	1	0	0	1	0	0	0	1	1	1	0	0	1	16
76	0	17	cz	0	0	1	0	0	1	0	1	0	1	1	1	0	1	1	1	1	0	0	0	0	0	0	0	1	0	1	1	0	0	0	6	en	0	0	0	0	0	1	1	0	0	1	0	1	0
77	0	18	cz	0	0	0	0	0	1	0	0	0	1	0	0	0	1	0	1	1	0	0	0	0	0	0	0	1	0	1	1	0	0	0	3
78	0	17	cz	0	1	1	1	1	0	1	1	0	1	1	0	1	1	1	1	0	0	1	1	1	1	1	0	0	1	1	0	1	0	0	21
79	0	17	cz	0	0	0	0	1	1	1	0	0	0	1	1	0	1	0	1	1	0	1	1	0	1	0	0	0	1	1	1	0	0	0	7
80	0	25	cz	0	0	0	0	0	1	0	0	0	1	1	1	0	1	0	1	0	0	1	1	0	0	0	0	1	0	1	1	0	0	0	4	en	0	0	0	0	1	1	0	0	0	0	0	1	0
81	0	20	en	0	0	0	0	0	1	0	0	0	0	1	1	0	1	0	1	1	1	0	1	0	0	0	0	0	0	1	1	0	0	0	3
82	0	20	en	0	0	0	0	0	1	0	0	0	1	0	1	0	1	0	1	1	0	0	1	0	0	0	0	1	1	1	1	0	0	0	2	cz	1	0	0	0	0	1	1	1	0	1	1	0	0
83	0	35	en	0	0	0	0	0	1	0	0	0	0	0	0	0	1	0	0	1	0	0	1	0	0	1	0	0	0	1	1	0	0	1	5
84	0	19	en	0	0	0	0	1	1	0	0	0	1	1	1	0	1	0	0	0	0	1	1	0	0	0	0	0	0	1	0	0	0	0	8	cz	0	0	0	0	1	0	1	0	0	1	0	0	0
85	0	31	cz	0	1	0	0	1	1	1	1	0	1	1	1	1	1	1	0	1	0	1	1	0	1	0	0	0	1	1	0	0	0	0	14	en	0	1	0	0	1	1	1	1	0	1	1	1	1
86	1	17	cz	0	0	1	0	0	1	0	0	0	1	0	1	0	1	0	1	1	0	1	1	0	0	0	0	1	0	1	1	0	0	0	3	en	0	0	0	0	0	1	0	0	0	1	0	1	0
87	0	21	cz	0	1	1	1	1	0	1	1	0	1	1	0	1	1	1	0	0	0	1	0	1	1	1	0	0	0	0	0	0	0	1	23	en	0	1	1	1	1	0	1	1	0	1	1	0	0
88	0	22	cz	0	0	0	0	0	0	0	0	0	1	0	0	0	1	0	1	1	0	0	1	0	0	0	0	1	0	0	1	0	0	0	4
89	0	17	en	0	1	1	1	1	0	1	1	1	1	1	0	1	1	1	0	0	0	1	1	1	1	1	1	0	0	1	0	0	1	1	24
90	0	17	cz	0	0	0	0	1	1	0	0	0	1	0	1	0	1	0	0	0	0	0	1	1	1	0	0	1	0	1	1	0	0	1	7	en	0	0	0	0	1	0	1	0	0	0	0	1	0
91	0	17	cz	1	1	0	0	1	0	0	1	0	1	1	0	1	0	0	1	0	0	1	1	0	0	0	0	0	0	0	1	0	0	0	14	en	0	0	0	0	0	0	0	1	1	1	0	0	0
92	0	20	en	0	1	1	1	1	0	1	1	0	1	1	0	0	1	0	1	1	0	1	1	1	1	0	1	0	0	1	0	0	0	0	16	cz	0	0	1	0	1	0	1	1	0	1	1	1	0
93	0	25	en	0	0	0	0	0	1	0	0	0	0	0	1	0	1	0	1	1	0	0	1	0	0	0	0	1	0	1	1	0	0	0	0	cz	0	0	0	0	0	1	0	0	0	0	0	1	0
94	1	20	cz	0	0	0	0	0	0	0	1	0	1	1	1	0	1	0	0	1	0	1	1	0	1	1	0	0	0	1	1	0	0	0	9
95	0	26	cz	0	1	1	1	1	0	1	1	0	1	1	0	1	1	0	1	0	0	1	1	1	1	1	0	0	0	1	0	0	0	0	18	en	0	1	1	1	1	0	1	1	0	1	1	0	1
96	0	21	cz	0	0	0	0	0	0	0	0	0	1	0	0	0	1	0	1	0	0	0	1	0	0	0	0	1	0	1	1	0	0	0	4	en	0	1	0	0	0	0	0	0	0	1	0	0	0
97	1	35	en	0	0	1	1	1	0	1	1	1	1	1	0	1	1	1	0	0	1	1	0	1	1	1	0	0	1	0	0	0	0	0	24
98	1	20	cz	0	0	0	0	0	1	0	0	0	0	0	1	0	1	0	1	0	0	0	1	0	0	0	0	1	0	0	1	0	0	0	2
99	0	17	cz	0	1	1	1	1	0	1	1	0	1	1	0	0	1	0	1	1	0	1	1	1	1	1	0	0	0	1	0	0	0	0	16	en	0	1	1	1	1	0	1	0	0	1	1	0	0
100	0	19	en	0	0	1	1	0	0	0	1	0	1	0	0	0	1	0	0	0	0	1	1	0	1	1	0	0	0	0	1	0	0	0	13
101	0	23	cz	0	0	0	1	0	0	0	0	0	1	0	0	0	1	0	1	0	0	1	1	0	0	0	0	1	0	1	1	0	0	0	6
102	1	22	en	0	0	0	0	0	1	0	0	0	1	0	1	0	1	0	0	1	0	0	0	0	0	0	0	1	0	1	1	1	0	0	4
103	0	18	cz	0	0	1	0	0	0	0	1	0	1	0	0	0	1	0	1	1	0	1	1	0	0	0	0	1	0	1	1	0	0	1	7
104	0	28	cz	0	0	0	0	0	1	0	0	0	0	0	1	0	1	0	1	1	0	0	1	0	0	1	0	1	0	1	1	0	0	0	1
105	0	25	en	0	1	1	1	1	0	1	1	0	1	1	0	1	0	1	0	0	0	0	0	1	1	1	0	0	1	0	0	1	1	1	26
106	0	21	cz	0	0	0	0	0	1	0	0	0	0	0	1	0	1	0	0	1	0	0	1	0	0	0	0	1	0	1	0	0	0	0	2
107	1	26	en	0	0	0	0	0	0	0	0	0	0	0	0	0	1	0	0	1	0	0	1	0	0	0	0	1	0	0	1	0	0	0	4	cz	0	0	0	0	0	0	0	0	0	0	0	0	0
108	0	42	cz	0	0	0	1	0	0	1	0	0	0	0	0	0	1	0	1	0	0	0	1	0	0	0	0	1	0	1	1	0	0	0	5	en	0	0	0	0	0	0	1	0	0	1	0	0	0
109	1	17	cz	0	0	0	0	0	1	0	0	0	0	0	1	0	1	0	1	1	0	0	1	0	0	0	0	1	0	1	1	0	0	0	0
110	1	19	cz	0	1	1	1	1	0	1	1	0	1	1	1	0	1	0	0	0	0	0	1	1	1	0	0	0	0	0	0	0	0	1	17
111	0	25	en	0	1	1	1	1	0	0	0	0	1	1	0	0	0	1	1	0	0	1	0	1	1	1	0	0	1	1	1	0	0	1	19
112	1	18	cz	0	0	0	0	0	0	0	0	0	0	0	1	0	1	0	0	1	0	0	0	0	0	0	0	1	0	0	1	0	0	0	4	en	0	0	0	0	0	1	0	0	0	0	0	1	0
113	1	23	en	0	0	0	0	0	1	0	0	0	0	0	1	0	1	0	1	1	0	0	1	0	0	0	0	1	0	1	1	0	0	0	0
114	1	25	cz	0	0	0	0	0	1	0	0	0	0	1	0	0	1	0	1	0	0	0	1	0	0	0	0	1	0	1	1	0	0	0	3
115	0	22	en	0	0	0	0	0	1	0	0	0	1	0	1	0	1	0	0	1	0	0	1	0	0	0	1	1	0	1	1	0	0	0	3	cz	0	0	0	0	0	1	0	0	0	0	0	1	0
116	0	33	en	0	0	0	0	1	0	1	1	0	1	1	0	1	1	1	0	0	0	1	0	0	0	0	0	0	0	1	0	0	0	0	15	cz	0	0	1	1	1	1	1	1	1	1	1	1	0
117	0	24	cz	0	0	0	0	0	1	0	0	0	0	0	1	0	1	0	1	1	0	0	1	0	0	0	0	1	0	1	1	0	0	0	0
118	0	25	en	1	1	1	1	1	0	1	1	0	1	1	0	1	1	1	0	0	1	1	0	1	1	1	1	0	1	0	1	1	1	1	28
119	0	40	cz	1	1	1	1	1	1	1	1	1	1	1	1	1	1	1	0	1	1	1	0	1	1	1	1	0	1	1	0	1	1	0	25	en	0	1	1	1	1	1	1	1	1	1	1	1	0
120	0	29	cz	0	0	0	0	0	0	0	0	0	1	0	0	0	1	0	1	0	0	0	1	0	0	0	0	1	0	1	1	0	0	0	4
121	0	20	cz	0	0	0	0	0	1	0	0	0	0	0	1	0	1	0	1	1	0	0	1	0	0	0	0	1	0	1	1	0	0	0	0
122	0	17	cz	0	0	0	0	1	0	0	1	0	1	0	0	0	1	0	1	0	0	1	1	0	0	0	0	0	0	0	1	0	0	0	9
123	0	21	cz	0	0	0	0	0	1	0	0	0	0	0	1	0	1	0	1	1	0	0	1	0	0	0	0	1	0	1	1	0	0	0	0
124	0	20	cz	0	0	0	0	0	0	0	0	0	0	0	1	0	1	0	1	1	0	0	1	0	0	0	0	1	0	1	1	0	0	0	1
125	1	15	cz	0	0	0	0	0	0	0	0	0	1	0	0	0	1	0	1	0	0	0	1	0	0	0	0	1	0	0	1	0	0	0	5	en	0	0	0	0	0	0	1	0	0	1	0	0	0
126	1	16	cz	0	0	0	0	0	1	0	0	0	1	0	1	0	1	0	1	1	0	0	1	0	0	0	0	1	0	0	1	0	0	0	2	en	0	0	0	0	0	1	0	0	0	1	0	1	0
127	1	27	en	0	0	0	0	0	1	1	0	0	1	0	1	0	1	0	1	1	0	0	0	0	0	0	0	1	0	1	1	0	0	0	3	cz	0	0	0	0	0	1	0	0	0	1	0	1	0
128	0	35	en	0	0	0	0	0	1	0	0	0	0	0	1	0	1	0	1	1	0	0	1	0	0	0	0	1	0	1	1	0	0	0	0
129	1	21	en	0	0	0	0	1	0	0	0	0	1	0	1	0	0	0	0	1	0	1	0	0	0	0	0	1	0	0	0	0	0	0	9
130	0	17	cz	0	0	0	0	1	0	1	0	0	1	1	0	0	0	0	1	0	0	1	0	0	0	1	0	1	0	1	1	0	0	0	11	en	0	0	1	0	1	1	1	1	0	0	1	1	0
131	0	23	cz	0	0	1	1	1	0	1	0	0	1	1	0	0	1	0	1	0	0	1	1	0	0	0	0	1	1	1	1	0	0	0	11	en	0	0	1	0	1	0	1	0	0	1	1	0	0
132	0	18	cz	0	0	0	0	1	0	1	1	0	1	1	1	0	1	0	0	0	0	1	1	0	1	0	0	0	0	1	1	0	0	0	11	en	0	0	0	0	0	1	1	1	0	0	1	1	0
133	0	19	cz	0	0	1	1	1	0	1	1	1	1	0	0	0	1	0	0	0	1	1	1	0	0	1	0	0	0	1	1	0	0	0	15
134	0	25	en	0	1	1	1	1	0	1	1	0	1	1	0	0	1	0	1	0	0	1	1	1	1	1	0	0	0	0	0	0	1	0	19
135	0	21	cz	0	0	0	0	0	0	1	1	0	1	1	1	0	1	0	1	1	0	0	1	0	0	1	1	1	0	1	1	0	0	0	7	en	0	0	0	0	0	1	0	1	0	1	0	1	0
136	1	32	cz	0	0	0	0	0	1	0	0	0	1	0	1	0	1	0	1	1	0	0	1	0	0	0	0	1	0	1	1	0	0	0	1	en	0	0	0	0	0	1	0	0	0	1	0	1	0
137	1	20	en	0	0	0	0	0	1	0	0	0	0	0	0	0	1	0	1	1	0	0	1	0	0	0	0	1	0	1	1	0	0	0	1	cz	0	0	0	0	0	1	0	0	0	0	0	0	0
138	1	28	en	0	0	0	0	0	0	0	0	0	0	0	0	0	1	0	1	1	0	0	1	0	0	0	0	1	0	1	1	0	0	0	2	cz	0	0	0	0	0	1	0	0	0	0	0	0	0
139	1	19	cz	0	0	0	0	1	0	0	0	0	0	0	0	0	0	0	0	1	0	0	1	0	0	0	0	1	0	1	0	0	0	0	6	en	1	0	0	0	1	0	1	1	0	1	1	0	1
140	0	24	cz	0	0	0	1	0	1	0	0	0	0	0	0	0	1	0	1	1	0	0	1	0	0	0	0	1	0	1	1	0	0	0	2
141	1	17	cz	0	0	0	0	0	1	0	0	0	0	0	1	0	1	0	1	1	0	0	1	0	0	0	0	0	0	1	1	0	0	0	1	en	0	0	0	0	0	1	0	0	0	0	0	1	0
142	1	17	cz	0	0	0	1	1	0	1	1	1	1	1	1	0	1	0	1	0	0	1	1	1	1	0	0	0	1	1	0	0	0	0	15	en	0	0	0	0	0	0	1	1	1	1	0	1	1
143	0	20	en	1	0	1	0	1	0	1	1	1	1	1	0	1	0	1	1	0	1	1	0	1	1	1	1	0	0	0	1	1	1	0	25
144	0	31	en	0	1	1	1	1	0	1	1	0	1	1	0	0	1	1	0	0	1	1	1	1	1	1	0	0	1	0	0	0	0	0	22	cz	0	1	1	1	0	0	1	1	0	1	1	0	1
145	0	19	cz	0	1	0	1	1	1	1	1	0	1	1	0	0	1	1	0	1	1	1	0	1	1	0	0	0	0	1	0	0	0	0	17	en	0	1	0	1	1	1	1	1	0	1	1	0	0
146	0	18	cz	0	0	0	0	0	1	0	0	0	0	0	1	0	1	0	0	1	0	0	0	0	0	0	0	1	0	1	1	0	0	0	2	en	0	0	0	0	0	1	0	0	0	0	0	1	0
147	0	35	en	0	1	1	1	1	0	1	1	1	1	1	0	0	1	0	0	0	0	1	1	1	1	1	0	0	1	1	0	1	1	0	22
148	0	22	cz	0	0	0	0	0	0	0	0	0	1	0	0	0	1	0	1	0	0	0	1	0	0	0	0	1	0	1	1	0	0	0	4
149	0	21	cz	0	0	0	1	0	0	0	0	0	1	1	0	0	0	0	1	0	0	1	1	0	1	0	0	0	1	1	1	0	0	1	12
150	0	23	cz	0	0	0	0	0	1	0	0	0	0	1	0	0	1	0	1	0	0	0	1	0	0	0	0	1	0	1	1	0	0	0	3
151	0	19	cz	0	0	0	0	1	0	1	0	0	1	1	1	0	1	0	1	1	0	1	1	1	0	0	0	0	0	1	1	0	0	1	9
152	1	17	cz	0	0	1	1	0	0	1	1	0	1	1	0	1	1	1	1	0	0	0	1	0	1	1	0	0	1	1	1	0	0	1	16	en	0	0	1	1	0	0	1	1	0	1	1	0	1
153	0	17	cz	0	0	0	0	0	1	0	0	0	0	0	1	0	1	0	1	1	0	0	1	0	0	0	0	1	0	1	1	0	0	0	0	en	0	0	0	0	0	1	0	0	0	0	0	1	0
154	0	25	en	0	0	1	1	1	0	1	1	0	1	1	0	1	1	1	1	0	0	1	0	1	0	0	0	0	0	1	1	0	0	0	16
155	0	25	en	0	1	1	1	1	0	0	1	1	1	1	0	1	1	1	1	0	1	0	0	1	1	1	0	0	1	0	1	0	1	0	22
156	0	22	cz	1	1	0	0	1	0	1	1	1	1	1	1	1	1	1	1	0	0	1	0	1	1	0	0	0	1	1	0	0	0	1	20	en	1	1	1	1	1	0	1	1	1	1	1	1	1
157	0	17	cz	0	1	0	1	0	1	1	0	0	1	0	1	0	1	0	0	0	0	1	1	0	1	1	0	0	1	1	1	0	0	1	12	en	0	1	0	0	0	1	1	0	0	1	0	1	0
158	0	19	en	0	0	0	0	0	1	0	0	0	0	0	1	0	1	0	1	1	0	0	0	0	0	0	0	1	0	1	1	0	0	0	1
159	0	16	cz	0	0	1	1	1	0	1	1	0	1	1	0	0	1	0	0	0	0	0	1	1	1	0	0	0	0	1	1	1	0	0	15	en	0	0	1	1	1	0	1	1	1	1	1	0	0
160	0	17	cz	0	1	0	0	1	1	1	0	0	1	0	1	0	1	0	1	1	0	0	1	1	0	0	0	0	0	1	1	0	0	0	6	en	0	0	0	0	1	1	1	0	0	1	0	1	0
161	0	20	en	0	0	0	0	0	1	0	0	0	1	0	1	0	1	0	1	1	0	0	1	0	0	0	0	1	0	1	1	0	0	0	1
162	0	24	cz	0	0	0	0	0	1	0	0	0	0	0	1	0	1	0	1	1	0	0	1	0	0	0	0	1	0	1	1	0	0	0	0
163	0	23	cz	0	0	0	0	0	1	0	0	0	0	0	1	0	1	0	0	1	0	0	1	0	0	0	0	1	0	1	1	0	0	0	1	en	0	0	0	0	0	1	0	0	0	0	0	0	0
164	0	19	en	0	0	0	0	0	1	0	0	0	1	1	1	0	1	0	1	1	0	1	0	0	1	0	0	0	0	1	0	0	0	0	7	cz	0	0	0	0	0	1	0	0	0	1	0	1	0
165	0	19	en	0	0	0	0	1	1	0	1	0	1	1	1	0	1	0	1	1	0	1	1	0	0	0	1	1	0	1	1	0	0	1	7	cz	0	0	0	0	1	1	0	1	0	1	0	1	0
166	0	21	cz	0	0	0	1	0	0	0	0	1	1	0	1	0	1	0	0	1	0	0	1	0	0	0	0	0	0	1	1	0	0	0	6
167	1	17	cz	0	0	0	0	0	0	0	0	0	0	0	0	0	1	0	1	0	0	0	1	0	0	0	0	1	0	1	1	0	0	0	3	en	0	0	1	0	0	0	0	0	0	0	0	0	0
168	0	25	en	0	1	1	1	1	0	1	1	1	1	1	0	1	1	1	0	0	0	1	0	1	1	0	0	0	1	0	0	0	1	0	24
169	0	28	cz	0	0	0	1	0	1	0	0	0	0	0	0	0	1	0	1	0	0	1	1	0	0	0	0	1	1	1	1	0	0	0	5
170	0	28	cz	0	0	0	0	0	1	0	0	0	1	0	0	0	1	0	1	0	0	1	1	0	0	0	0	1	0	1	1	0	0	0	4
171	0	18	cz	0	0	0	0	0	0	0	0	0	0	0	0	0	0	0	0	0	0	0	0	0	0	0	0	0	0	0	0	0	0	0	9	en	0	0	1	0	1	1	0	1	0	1	1	0	0
172	0	39	cz	0	0	1	0	1	1	1	1	1	1	1	1	0	1	1	0	0	0	1	1	1	0	0	0	0	1	1	0	0	1	0	16
173	0	40	cz	0	0	0	0	0	0	0	0	0	1	0	1	0	1	0	0	1	0	1	1	0	0	0	0	1	0	1	1	0	0	0	4	en	0	0	0	0	0	1	0	0	0	1	0	1	0
174	0	20	en	0	0	0	0	0	1	0	0	0	0	0	1	0	1	0	1	1	0	0	1	0	0	0	0	1	0	1	1	0	0	0	0
175	0	20	en	0	1	1	1	1	0	1	1	1	1	1	0	0	0	1	1	0	0	1	1	1	1	0	0	0	0	0	0	0	0	1	21
176	0	20	en	0	1	0	1	1	0	1	1	0	1	1	0	1	1	0	1	0	0	0	0	1	1	0	0	0	1	0	0	0	0	1	19
177	1	18	cz	0	0	0	0	0	1	0	0	0	0	0	0	0	1	0	0	0	0	0	0	0	0	0	0	1	0	0	1	0	0	0	5
178	0	19	cz	1	0	1	1	1	0	0	1	1	1	0	1	0	0	0	1	0	0	1	1	1	1	0	0	0	0	1	1	0	0	1	15
179	0	20	en	1	1	1	1	1	0	1	1	1	1	1	0	1	1	1	0	0	1	1	0	1	1	1	1	0	1	0	0	1	1	1	30	cz	1	1	1	1	1	0	1	1	1	1	1	0	1
180	1	18	cz	0	1	0	1	0	0	1	0	0	1	0	0	0	0	0	1	0	0	0	1	0	0	0	0	0	0	0	1	0	0	0	10	en	0	0	0	1	1	1	0	1	0	1	1	0	0
181	1	19	cz	0	0	0	0	0	1	0	0	0	0	0	1	0	1	0	1	0	0	0	1	0	0	0	0	1	0	1	1	0	0	0	1
182	1	21	cz	0	0	0	0	0	1	0	0	0	1	0	1	0	1	0	1	1	0	0	1	0	0	0	0	1	0	1	1	0	0	0	1
183	1	19	en	0	0	0	0	0	1	0	0	0	1	0	1	0	1	0	1	1	0	0	1	0	0	0	0	1	0	1	0	0	0	0	2	cz	0	0	0	0	0	1	0	0	0	0	0	1	0
184	0	21	cz	0	0	0	0	0	1	0	0	0	1	0	0	0	1	0	1	1	0	1	1	0	0	0	0	1	0	1	1	0	0	0	3
185	0	18	cz	1	1	1	1	1	0	1	1	1	1	1	0	1	1	1	0	0	0	1	0	1	1	0	0	0	0	0	0	0	1	0	24
186	0	23	en	0	1	1	1	1	0	1	1	1	1	1	0	1	1	1	0	0	0	1	0	1	1	1	1	0	1	1	0	1	1	0	26	cz	0	1	1	1	1	0	1	1	1	1	1	0	1
187	0	21	en	0	0	0	0	0	1	1	0	0	1	1	1	0	1	0	0	1	0	1	1	1	1	0	0	0	0	1	1	0	0	1	9
188	0	38	cz	0	0	0	0	0	1	1	0	1	1	0	1	0	1	0	1	1	0	1	1	1	1	0	0	0	0	1	0	0	0	0	8	en	0	0	0	0	1	1	1	1	1	1	1	1	0
189	1	54	cz	0	1	0	0	0	0	0	0	0	0	0	1	0	1	0	1	1	0	0	1	0	0	0	0	1	0	1	1	0	0	0	2
190	1	57	cz	0	0	0	0	0	0	1	0	0	0	0	1	0	1	0	0	1	0	1	1	0	0	0	0	0	0	1	1	0	0	1	6
191	0	20	en	0	0	0	0	0	1	0	1	1	1	1	1	0	1	0	0	0	1	1	1	1	1	0	0	0	0	1	1	0	0	0	11
192	0	17	en	1	0	1	1	1	0	1	1	1	1	1	0	0	0	1	1	0	0	1	1	1	1	0	0	0	1	0	0	0	1	1	23
193	1	24	en	0	0	0	0	0	0	0	0	0	0	0	0	0	0	0	0	1	1	0	0	0	0	0	0	0	0	1	0	0	0	0	8
194	0	25	en	1	0	1	1	1	0	1	1	1	1	1	0	1	1	0	0	0	0	1	0	1	1	1	0	0	1	1	1	0	1	1	23
195	0	29	en	1	1	1	1	1	0	1	1	1	1	1	0	1	0	1	1	0	0	1	0	1	1	1	0	0	1	1	0	1	1	1	27	cz	1	1	1	1	1	0	1	1	1	1	1	0	1
196	0	35	cz	0	0	1	0	1	0	1	1	1	1	1	0	0	1	0	1	1	0	1	1	1	1	0	0	0	1	1	0	0	0	0	15
197	1	25	en	0	0	0	0	0	1	0	0	0	0	0	0	0	1	0	1	1	0	1	1	0	0	0	0	1	0	1	1	0	0	0	2	cz	0	0	0	0	0	1	0	0	0	1	0	0	0
198	0	18	cz	1	0	1	0	1	0	1	1	1	1	1	1	1	1	1	0	0	0	0	1	1	1	1	0	0	1	1	0	0	0	1	20
199	0	16	cz	0	0	0	0	0	1	0	0	0	1	0	1	0	1	0	1	1	0	0	1	0	0	0	1	1	0	1	1	0	0	0	2	en	0	0	0	0	0	1	0	0	0	1	0	1	0
200	0	17	cz	0	0	1	0	0	1	0	1	0	1	0	1	0	1	0	1	1	0	0	1	0	0	0	1	1	0	1	1	0	1	0	5
201	0	19	cz	0	0	0	1	1	0	0	0	1	1	1	0	0	1	0	1	0	0	1	1	0	0	1	0	1	0	1	1	0	0	1	11
202	0	18	cz	0	0	0	0	0	1	0	1	0	1	1	1	0	1	0	1	1	0	1	1	0	0	0	0	1	0	1	1	0	0	0	4	en	0	0	0	0	0	1	0	0	0	1	1	1	0
203	0	24	cz	0	1	1	1	1	1	1	1	0	1	1	1	0	1	0	1	1	0	1	1	0	1	0	1	0	1	1	1	0	0	0	13	en	0	0	1	0	1	0	1	1	0	1	1	1	0
204	0	25	en	0	1	1	1	1	0	1	1	0	1	1	0	0	1	1	0	0	0	1	0	1	1	1	0	0	1	0	0	1	0	0	23	cz	0	0	1	1	1	0	1	1	0	1	1	0	1
205	0	47	cz	0	0	0	0	0	1	0	0	0	0	0	1	0	1	0	1	1	0	0	1	0	0	0	0	1	0	1	1	0	0	0	0
206	0	26	cz	0	0	0	0	0	1	0	0	0	1	0	0	0	1	0	1	0	1	1	1	0	0	0	0	1	0	1	1	0	0	0	5
207	1	24	en	0	0	0	0	0	1	0	0	0	1	0	1	0	0	0	1	1	0	1	0	0	1	0	0	1	1	1	1	0	0	0	6
208	0	19	cz	0	0	1	1	1	0	1	0	0	1	1	0	1	0	0	0	0	1	1	0	1	1	1	0	0	0	1	1	0	0	0	19	en	0	0	1	1	1	0	1	0	0	1	1	0	0
209	0	39	en	0	0	0	0	1	0	1	1	0	1	1	0	0	1	0	0	0	0	1	0	1	1	0	0	0	1	1	0	0	0	1	17	cz	0	0	0	0	1	0	1	1	0	1	1	0	0
210	0	18	cz	0	0	0	0	0	0	1	0	0	1	1	0	1	0	1	0	1	0	1	1	1	1	0	0	0	0	1	1	0	0	1	14
211	0	29	cz	0	0	0	0	0	0	1	1	0	1	1	1	0	1	0	0	0	1	0	1	0	0	0	0	1	0	1	1	0	0	1	9	en	0	0	0	0	0	0	0	0	0	1	1	1	0
212	0	19	cz	0	0	0	0	1	1	0	1	1	1	1	1	0	1	0	1	1	0	0	1	1	0	0	0	0	0	1	1	0	0	0	7
213	0	24	cz	0	0	0	1	1	1	0	1	1	1	0	1	0	0	0	1	0	0	0	1	0	0	0	0	1	0	1	1	0	0	0	7
214	0	19	cz	0	0	0	0	1	0	0	0	0	0	0	0	0	1	0	0	0	0	0	1	0	0	0	0	1	0	1	1	0	0	0	5
215	1	20	en	0	0	0	0	1	1	0	0	0	1	0	1	0	1	0	1	1	0	0	0	0	0	0	0	1	0	1	1	0	0	0	3	cz	0	0	0	0	1	1	0	0	0	1	0	1	0
216	0	30	en	0	0	0	0	0	1	0	0	0	0	0	1	0	1	0	1	1	0	0	1	0	0	0	0	1	0	1	1	0	0	0	0	cz	0	0	0	0	0	1	0	0	0	0	0	1	0
217	0	19	en	0	0	0	1	1	0	1	0	1	1	1	0	0	1	0	1	1	0	0	1	1	0	0	0	0	0	1	1	0	0	0	10	cz	0	1	0	1	1	0	1	1	0	1	1	0	0
218	0	20	en	0	0	1	0	1	0	1	1	1	1	1	0	1	1	0	1	1	0	0	1	1	1	0	0	0	0	1	0	0	0	0	14
219	0	30	cz	0	0	0	0	0	1	0	0	0	0	0	1	0	1	0	1	1	0	0	1	0	0	0	0	1	0	1	1	0	0	0	0	en	0	0	0	0	0	1	0	0	0	1	0	1	0
220	1	19	en	0	0	0	0	0	0	0	0	0	0	0	0	0	1	0	1	1	0	0	1	0	0	0	0	1	0	1	1	0	0	0	2	cz	0	0	0	0	0	0	0	0	0	1	0	1	0
221	1	20	en	0	1	1	1	1	0	1	1	0	1	1	0	0	0	1	0	0	1	0	1	0	1	0	0	0	1	1	0	0	0	1	20
222	0	26	cz	0	1	1	1	0	1	0	1	0	0	0	1	0	1	1	1	1	1	1	1	0	0	1	0	1	0	1	1	0	0	1	9
223	0	24	cz	0	0	0	0	1	1	0	0	0	1	0	1	0	1	0	1	1	0	0	1	0	0	0	0	1	0	1	1	0	0	0	2	en	0	0	0	0	1	1	1	0	0	0	0	1	0
224	0	35	cz	0	1	1	0	1	1	1	1	0	1	1	1	0	1	1	0	0	0	1	1	0	1	1	0	0	0	1	0	0	0	0	15
225	0	19	cz	0	0	0	0	0	1	0	0	0	1	0	0	0	1	0	1	1	0	0	1	0	0	0	0	1	0	1	1	0	0	0	2
226	1	35	en	0	0	0	0	0	0	1	0	0	1	0	0	0	1	0	0	1	0	0	1	0	0	0	0	0	0	0	1	0	0	0	7	cz	0	0	0	0	0	0	0	0	0	1	0	0	0
227	0	26	en	0	1	1	1	1	0	1	1	0	1	1	0	1	0	1	0	0	0	1	0	1	1	1	0	0	1	0	0	1	1	0	26	cz	0	1	1	1	1	0	1	1	0	1	1	0	1
228	1	22	en	0	0	0	0	0	1	0	0	0	0	0	1	0	1	0	1	1	0	0	0	0	0	0	0	0	0	1	0	0	0	0	3
229	0	16	cz	0	0	1	1	0	0	1	0	0	1	1	0	0	1	0	0	0	0	0	1	0	0	1	0	0	0	1	1	0	0	0	11
230	1	22	cz	0	0	0	0	0	1	1	1	0	1	1	0	0	1	0	1	0	0	0	1	0	0	0	0	1	0	1	1	0	0	0	6
231	1	19	en	0	0	0	0	0	1	0	0	0	0	0	1	0	1	0	0	1	0	0	0	0	0	0	0	1	0	1	1	0	0	0	2
232	1	29	cz	0	0	0	0	0	1	1	0	0	1	1	1	0	1	0	1	0	0	0	1	0	0	1	0	0	0	1	0	0	0	1	8
233	1	19	cz	0	0	0	0	0	1	0	1	0	0	0	0	0	1	0	1	1	0	0	1	0	0	0	1	1	0	1	0	0	1	0	5
234	1	19	cz	0	1	0	0	0	1	0	0	0	1	0	1	0	1	0	1	0	0	0	1	0	0	0	0	1	0	1	1	0	0	1	4
235	1	20	cz	0	0	0	0	1	0	0	0	1	0	0	0	0	1	0	1	0	0	0	1	0	0	0	0	1	0	1	1	0	0	0	5
236	1	17	en	0	0	0	0	0	0	0	0	0	0	0	1	0	1	0	1	1	0	1	1	0	0	0	0	1	0	1	1	0	0	0	2
237	1	25	cz	0	0	0	0	0	0	0	0	0	1	0	0	0	1	0	1	0	0	0	1	0	0	0	0	1	0	1	1	0	0	0	4
238	1	31	cz	0	0	0	1	0	1	0	0	0	1	0	0	0	1	0	1	1	0	0	1	0	1	0	0	1	0	1	1	0	0	0	4
239	1	18	cz	1	0	0	0	1	0	0	1	0	1	1	0	0	0	1	1	0	0	0	1	0	0	0	1	1	0	0	1	0	0	0	12	en	0	0	0	0	1	0	0	1	0	1	1	0	0
240	1	18	cz	0	0	0	0	0	0	0	0	0	0	0	0	0	1	0	1	0	0	0	1	0	0	0	0	1	0	0	1	0	0	0	4
241	1	18	cz	0	0	0	0	1	1	1	1	0	1	1	0	1	1	1	0	0	1	1	0	1	0	0	0	0	0	1	1	0	0	1	16
242	1	26	cz	0	0	0	0	0	1	0	1	0	0	0	1	0	1	0	1	0	0	1	1	0	0	0	0	1	0	0	1	0	0	0	4	en	0	1	0	1	0	1	0	0	0	1	0	0	0
243	1	18	cz	0	0	0	0	0	1	0	0	0	1	0	1	0	1	0	1	1	0	0	1	0	0	0	0	1	0	1	1	0	0	0	1	en	0	0	0	0	0	1	0	0	0	0	0	1	0
244	0	25	en	0	1	1	0	1	0	1	1	0	1	1	0	1	0	1	1	0	0	1	0	1	1	0	0	0	1	0	0	0	0	1	22
245	0	17	en	0	1	1	1	1	0	1	1	0	1	1	0	1	0	1	0	1	0	1	0	1	1	1	0	0	1	0	0	0	1	0	24
246	0	19	cz	0	0	1	0	0	0	0	0	0	1	0	0	0	1	0	1	1	0	1	1	0	0	0	0	1	0	0	1	0	0	0	6
247	1	27	cz	1	0	0	1	0	0	1	1	0	0	1	0	0	1	0	0	0	0	1	1	0	0	0	0	0	0	1	0	0	0	0	12	en	0	0	1	1	0	0	1	1	0	1	1	0	0
248	0	25	en	0	1	1	1	1	0	1	1	1	1	1	0	1	0	1	0	0	0	1	1	1	1	0	0	0	0	0	0	0	1	0	23
249	0	25	en	1	0	0	0	1	0	1	1	1	1	1	1	0	1	0	0	1	0	1	1	1	1	0	0	0	1	0	1	0	0	0	15
250	1	26	cz	0	0	0	1	0	1	0	0	0	1	0	0	0	1	0	1	0	0	0	0	0	0	0	0	0	0	0	1	0	0	1	8	en	0	0	0	1	0	1	0	0	0	1	0	0	0
251	1	33	cz	0	0	0	0	0	0	0	0	0	0	0	0	0	1	0	0	0	0	0	1	0	0	0	0	1	0	0	0	0	0	0	6
252	0	22	cz	0	0	0	0	0	1	0	0	0	1	0	1	0	1	0	1	1	0	0	1	0	0	0	0	1	0	1	1	0	0	0	1
253	0	17	cz	0	0	0	0	0	1	0	0	0	0	0	1	0	1	0	1	0	0	0	0	0	0	0	0	1	0	1	1	0	0	0	2
254	1	16	cz	0	0	0	0	0	0	1	1	0	1	1	0	0	1	0	1	0	0	0	1	1	0	0	0	1	0	1	0	0	0	0	9	en	0	0	0	0	1	0	1	0	0	1	1	0	0
255	0	20	cz	0	1	1	1	1	0	1	1	1	1	1	0	0	0	1	0	0	1	1	0	1	1	1	0	0	0	1	0	1	0	0	24
256	0	25	en	0	1	1	1	1	0	1	1	0	1	0	0	0	1	0	0	1	0	1	1	1	1	1	0	0	1	0	0	0	0	0	18
257	1	29	cz	0	0	0	0	1	0	1	1	0	1	1	1	0	0	0	0	1	0	1	0	1	1	1	0	0	1	0	0	0	0	0	17
258	1	22	en	0	0	0	0	0	1	0	0	0	0	0	1	0	1	0	1	1	0	0	1	0	0	0	0	1	0	1	1	0	0	0	0	cz	0	0	0	0	0	1	0	0	0	0	0	0	0
259	0	19	cz	0	0	0	0	0	1	0	0	0	0	0	1	0	1	0	1	1	0	0	1	0	0	0	0	1	0	1	1	0	0	0	0	en	0	1	0	0	0	1	0	0	0	0	0	1	0
260	0	20	en	0	0	0	0	0	0	0	0	0	0	0	0	0	1	0	1	1	0	0	0	0	0	0	0	0	0	0	0	0	0	0	6
261	1	19	cz	0	0	0	0	0	0	0	0	0	0	0	0	0	1	0	1	0	0	0	1	0	0	0	0	1	0	1	1	0	0	0	3
262	1	18	cz	0	0	0	0	0	0	0	0	0	0	0	0	0	1	0	1	0	0	0	1	0	0	0	0	1	0	1	1	0	0	0	3
263	1	17	cz	0	0	0	0	0	1	0	0	0	0	0	1	0	1	0	1	1	0	0	1	0	0	0	0	1	0	0	1	0	0	0	1	en	0	0	0	0	0	1	0	0	0	0	0	1	0
264	0	33	en	0	0	0	0	0	1	0	0	0	1	0	0	0	1	0	1	1	0	0	1	0	0	0	0	1	0	1	0	0	0	1	4	cz	0	0	0	0	0	1	0	0	0	0	0	1	0
265	1	19	en	0	0	0	0	0	1	0	0	0	1	0	1	0	1	0	1	1	0	0	1	0	0	0	0	0	0	1	1	0	0	0	2
266	1	30	en	0	0	0	0	1	0	1	1	0	1	1	0	0	0	0	1	0	1	1	1	1	1	0	0	0	0	0	1	0	0	0	15
267	0	29	en	0	0	0	0	0	1	0	0	0	0	0	1	0	1	0	1	1	0	0	1	0	0	0	0	1	0	1	1	0	0	0	0	cz	0	0	0	0	0	1	0	0	0	0	0	0	0
268	1	56	cz	0	0	0	1	0	1	0	0	0	0	0	0	0	1	0	1	0	0	0	1	0	0	0	1	1	0	1	1	0	0	0	4	en	0	0	0	0	0	0	0	0	0	0	0	0	0
269	0	25	en	0	0	0	0	0	0	0	1	0	1	1	1	0	1	0	1	1	0	1	1	0	0	0	0	1	0	1	1	0	0	0	5	cz	0	0	0	0	0	0	0	1	0	1	1	1	0
270	1	28	en	0	0	0	0	0	0	0	0	0	1	0	0	0	1	0	1	0	0	0	1	0	0	0	0	1	0	0	1	0	0	0	5
271	1	19	en	0	0	0	0	0	1	1	0	0	1	0	1	0	1	0	1	1	0	1	1	0	0	0	0	1	0	1	1	0	0	0	3
272	1	19	en	0	0	0	0	0	1	0	0	0	0	0	1	0	1	0	1	1	0	0	1	0	0	0	0	1	0	1	1	0	0	0	0	cz	0	0	0	0	0	1	0	0	0	0	0	1	0
273	1	16	cz	0	0	0	0	0	1	0	0	0	1	0	1	0	1	0	1	1	1	0	1	0	0	0	0	1	0	1	1	0	0	1	3	en	0	0	0	0	0	1	0	0	0	1	0	1	0
274	0	21	cz	0	0	0	0	0	1	0	0	0	0	0	0	0	1	0	1	0	0	0	1	0	0	0	0	1	0	1	1	0	0	1	3
275	1	20	cz	0	0	0	0	0	0	0	0	0	0	0	0	0	1	0	0	1	0	0	1	0	0	0	0	1	0	1	1	0	0	0	3
276	0	26	cz	0	0	0	0	0	1	0	0	0	1	0	1	0	1	0	1	1	0	0	1	0	0	0	0	1	0	1	1	0	0	0	1	en	0	0	0	0	0	1	0	0	0	1	0	1	0
277	1	36	en	0	0	0	0	0	1	0	0	0	0	0	1	0	1	0	1	1	0	0	1	0	0	0	0	1	0	1	1	0	0	0	0	cz	0	0	0	0	0	1	0	0	0	0	0	1	0
278	0	25	en	0	1	1	1	1	0	1	1	1	1	1	0	1	1	1	0	0	0	1	0	1	1	0	0	0	1	1	0	0	0	0	22
279	0	21	cz	0	0	0	1	1	1	1	1	0	1	1	0	0	1	0	0	0	0	1	1	0	0	0	0	1	1	1	0	0	0	0	12
280	0	23	cz	0	0	1	1	1	0	1	1	0	1	1	0	0	1	1	0	0	1	1	1	0	1	0	1	0	0	0	0	0	0	1	20	en	0	1	0	1	1	0	1	1	0	1	1	0	0
281	0	19	cz	0	1	0	1	0	1	1	0	0	0	0	0	0	1	0	0	1	1	0	0	0	1	0	0	1	0	1	0	0	0	0	9
282	0	19	cz	1	1	1	1	1	0	1	1	1	1	1	1	1	0	1	0	0	1	1	1	1	1	0	1	0	0	1	0	0	0	1	24
283	0	19	en	0	0	0	0	0	1	0	0	0	0	0	1	0	1	0	0	1	0	0	0	0	0	0	0	1	0	1	0	0	0	0	3
284	0	16	cz	0	0	0	0	1	1	0	1	0	1	0	1	1	1	0	1	1	0	1	0	0	0	0	0	1	1	1	1	1	0	0	8	en	0	0	0	0	1	1	0	1	0	1	0	1	1
285	0	20	cz	0	0	0	0	1	1	1	1	0	1	1	0	0	1	0	1	0	0	0	1	0	0	0	0	0	0	1	1	0	0	1	9
286	0	19	en	0	0	1	1	1	0	1	1	0	1	1	0	0	1	0	1	0	0	0	1	1	1	1	0	1	1	0	0	0	0	1	17
287	1	18	cz	0	1	0	0	1	1	1	1	0	1	1	1	0	1	0	1	0	1	0	0	1	0	0	0	0	0	1	1	0	0	0	11	en	0	0	0	0	0	0	0	0	0	0	0	0	0
288	0	18	cz	0	0	0	0	0	1	0	0	0	1	0	0	0	1	0	1	1	0	1	1	0	0	0	1	1	0	1	1	0	0	1	5	en	0	0	0	0	1	1	0	0	0	1	0	0	0
289	0	20	en	0	0	1	1	1	0	1	1	1	1	1	0	1	0	1	0	0	0	1	1	1	1	0	1	0	1	1	0	0	0	1	23	cz	0	1	1	1	1	0	1	1	0	1	1	0	1
290	0	25	en	0	1	1	1	1	0	1	1	1	1	1	1	1	1	1	0	1	0	1	0	1	1	0	0	0	1	1	0	0	0	0	20
291	0	20	en	0	0	0	0	0	1	0	0	0	0	0	1	0	1	0	0	1	0	0	1	0	0	0	0	0	0	1	1	0	0	0	2
292	1	41	cz	0	0	0	0	0	1	0	0	0	0	0	1	0	1	0	1	1	0	0	1	0	0	0	0	1	0	1	1	0	0	0	0
293	0	35	cz	0	0	0	0	1	1	1	0	0	0	0	0	0	0	0	1	1	1	0	1	0	0	0	0	1	0	1	1	0	0	1	6
294	0	19	en	0	0	0	0	0	1	1	1	0	1	1	0	0	1	1	1	0	0	1	1	0	0	0	0	1	0	1	1	0	0	1	9
295	0	19	cz	0	0	1	1	1	0	0	0	0	1	1	0	1	1	1	1	1	0	0	1	0	1	0	0	0	0	1	1	0	0	0	11
296	0	25	cz	0	0	0	1	0	0	0	0	0	1	0	0	0	1	0	1	0	0	0	1	0	0	0	0	1	0	1	1	0	0	0	5	en	0	0	0	1	0	0	1	0	0	1	0	0	0
297	0	19	en	0	0	0	0	0	1	0	0	0	0	0	1	0	1	0	1	1	0	0	1	0	0	0	0	1	0	1	1	0	0	0	0
298	0	19	en	0	0	0	0	0	0	0	0	0	1	0	0	0	1	0	0	1	0	0	1	0	0	0	0	1	0	1	1	0	0	0	4	cz	0	0	0	0	1	0	0	0	0	0	0	0	0
299	0	17	cz	0	1	0	1	1	1	1	1	0	1	0	0	0	1	0	1	1	1	0	0	0	1	0	0	1	0	1	1	0	0	0	10
300	0	18	cz	0	0	0	0	0	1	0	0	0	0	0	1	0	1	0	1	1	0	0	1	0	0	0	0	1	0	1	1	0	0	0	0	en	0	0	0	0	0	1	0	0	0	0	0	1	0
301	0	18	cz	0	1	0	0	0	0	0	0	0	1	0	0	0	0	0	1	0	0	0	1	0	0	1	0	1	1	0	1	0	0	0	9
302	0	27	en	0	0	0	0	0	1	0	1	0	1	0	0	0	1	0	1	0	0	1	1	0	0	0	0	1	0	1	1	0	1	0	6
303	0	18	cz	0	1	1	1	1	0	1	1	0	1	1	1	1	1	0	1	0	0	1	1	0	1	0	0	0	1	1	1	0	0	0	15
304	0	20	en	0	0	0	0	0	1	0	0	0	0	0	0	0	1	0	1	0	0	0	1	0	0	0	0	1	0	1	1	0	0	0	2
305	0	19	cz	0	1	0	1	1	0	1	0	0	1	1	0	0	1	0	0	0	0	1	1	0	0	0	0	0	0	0	1	0	0	1	14	en	0	1	1	1	1	0	1	1	0	1	1	0	0
306	0	25	cz	0	0	0	0	0	1	0	1	0	1	1	0	0	1	0	0	0	0	1	0	0	0	0	0	0	1	1	1	0	0	1	11	en	0	0	0	0	0	0	0	1	0	1	1	0	0
307	0	46	cz	0	0	1	0	1	0	0	1	1	1	1	0	0	1	0	1	0	0	1	1	0	1	1	1	0	1	0	1	0	0	0	16
308	0	18	cz	0	1	1	1	1	0	1	1	1	1	1	1	1	1	1	0	0	0	1	1	1	1	1	0	0	0	1	0	0	0	1	21	en	0	1	0	1	1	0	1	1	1	1	1	0	1
309	0	25	en	0	0	0	0	0	1	0	0	1	1	0	1	0	1	0	1	0	0	0	1	0	0	0	0	0	0	1	1	0	0	0	4
310	0	19	en	0	0	1	1	1	0	1	1	1	1	1	0	0	0	1	0	0	0	1	1	1	1	0	0	0	1	0	0	0	0	1	22
311	0	19	en	0	1	1	1	1	0	1	1	1	1	1	0	1	1	1	0	0	0	1	0	1	1	0	0	0	0	0	0	1	1	0	24
312	0	20	cz	1	0	0	0	0	1	0	1	0	1	1	1	1	1	0	1	0	0	0	1	0	1	1	0	1	0	1	1	0	0	0	8
313	0	24	en	0	1	0	0	1	1	1	1	1	1	1	1	0	1	1	1	1	0	1	0	1	1	1	0	0	1	1	0	0	1	0	17	cz	0	1	1	0	1	1	1	1	0	1	1	1	0
314	0	18	cz	0	0	1	1	0	1	0	1	0	1	0	1	0	1	0	1	0	0	0	1	0	0	1	0	1	0	1	1	0	0	0	6
315	0	26	cz	0	0	0	0	0	1	0	0	0	0	0	1	0	1	0	1	1	0	0	1	0	0	0	0	1	0	1	1	0	0	0	0	en	0	0	0	0	0	1	0	0	0	0	0	0	0
316	0	25	en	0	1	1	1	1	0	1	1	1	1	1	0	1	0	1	0	0	1	1	0	1	1	1	0	0	1	0	0	0	1	1	28
317	0	26	cz	0	0	0	0	1	1	1	1	0	1	1	1	0	1	0	0	1	0	0	1	0	0	0	0	0	0	1	0	0	0	0	8
318	1	18	cz	0	0	0	0	0	1	0	0	0	0	0	1	0	1	0	0	1	0	0	1	0	0	0	0	1	0	1	1	0	0	0	1
319	1	22	cz	0	0	0	0	0	1	0	0	0	0	0	0	0	1	0	1	0	0	1	1	0	0	0	0	1	0	0	1	0	0	0	4
320	1	21	en	0	0	0	0	0	1	0	0	0	1	0	1	0	1	0	0	1	0	1	1	1	0	1	0	1	0	1	1	0	0	0	5
321	1	21	en	0	0	0	0	0	0	1	0	0	1	0	0	0	1	0	1	1	0	0	1	0	0	0	0	1	0	1	1	0	0	0	4	cz	0	0	0	0	0	0	0	0	0	1	0	0	0
322	0		cz	0	0	0	0	0	1	0	0	0	0	0	1	0	1	0	1	1	0	0	1	0	0	0	0	1	0	1	1	0	0	0	0
323	0	21	cz	0	0	0	0	0	1	0	0	0	0	0	1	0	1	0	1	1	0	0	1	0	0	0	0	1	0	1	1	0	0	0	0	en	0	0	0	0	0	1	0	0	0	0	0	1	0
324	0	18	cz	0	0	1	0	1	0	1	1	1	1	1	0	1	1	0	0	0	0	1	1	1	0	1	0	0	1	0	1	0	0	0	18	en	0	0	1	1	0	1	0	0	1	0	1	1	0
325	0	17	en	0	0	1	0	0	1	0	0	0	1	0	0	0	1	0	1	1	0	1	1	0	0	0	0	1	0	1	1	0	0	0	4
326	0	21	en	0	0	0	0	0	1	0	0	0	1	0	1	0	1	0	1	1	0	0	1	0	0	0	0	1	0	1	1	0	0	0	1	cz	0	0	0	0	0	1	0	0	0	1	0	1	0
327	0	22	cz	0	0	0	0	0	0	0	0	0	0	0	0	0	1	0	1	1	0	0	1	0	0	0	0	1	0	1	1	0	0	0	2
328	0	21	cz	0	1	1	0	1	0	1	1	1	1	1	0	1	1	1	0	0	0	1	0	1	1	0	0	0	0	1	0	0	1	0	21	en	0	1	1	1	1	0	1	1	1	1	1	0	1
329	0	17	en	1	0	1	1	1	0	1	1	0	1	1	0	1	0	1	1	0	0	1	1	1	1	1	0	0	1	0	1	1	0	1	23
330	0	18	cz	0	0	0	0	0	1	0	0	0	0	0	0	0	1	0	1	1	0	0	1	0	0	0	0	1	0	1	1	0	0	0	1
331	0	21	en	0	0	0	0	0	1	0	0	0	0	0	1	0	1	0	1	1	0	0	1	0	0	0	0	1	0	1	1	0	0	0	0	cz	0	0	0	0	0	1	0	0	0	0	0	1	0
332	0	28	cz	0	0	0	0	0	1	0	0	0	0	0	1	0	1	0	1	0	0	0	1	0	0	0	0	1	0	1	1	0	0	0	1
333	0	15	cz	0	1	1	1	1	0	1	1	1	1	0	0	1	1	0	1	0	0	0	0	1	1	0	0	0	0	1	1	0	0	1	17	en	0	1	1	0	1	0	1	1	0	1	1	0	0
334	0	18	cz	1	1	1	1	1	0	1	1	1	1	1	0	1	0	1	0	0	0	1	0	1	0	0	1	0	1	0	0	0	1	1	27	en	1	1	1	1	1	0	1	1	1	1	1	0	0
335	1	18	cz	0	0	1	1	0	1	1	0	0	0	1	0	0	0	0	0	0	0	0	1	0	0	0	0	0	0	1	1	0	0	1	10	en	0	0	0	1	1	1	0	1	0	1	1	0	0
336	0	25	cz	0	0	0	0	0	0	0	0	0	1	0	0	0	1	0	1	0	0	0	1	0	0	0	0	1	0	1	1	0	0	0	4
337	0	36	cz	0	1	1	1	1	0	1	1	0	1	1	0	0	1	0	0	0	0	0	0	0	0	0	1	0	1	1	0	1	0	0	18
338	1	23	en	0	0	0	0	0	1	0	0	0	1	0	1	0	1	0	1	1	0	0	1	0	0	0	0	1	0	1	1	0	0	0	1
339	0	22	en	0	0	0	1	0	1	1	0	0	1	0	0	0	1	0	1	1	0	1	1	0	1	0	0	0	0	1	1	0	0	1	8	cz	0	0	0	0	0	1	0	0	0	1	0	0	0
340	0	29	cz	0	0	0	1	0	0	1	0	0	1	0	0	1	1	0	1	0	0	0	1	0	0	0	0	1	1	1	0	0	0	0	9	en	0	0	0	0	1	0	0	1	0	1	1	0	0
341	0	25	en	0	1	1	1	1	0	1	1	0	1	1	0	1	1	1	0	0	0	1	0	1	1	0	0	0	1	1	1	0	0	1	21
342	1	25	cz	0	0	0	1	0	1	0	0	0	1	0	0	0	1	0	1	0	0	1	1	0	0	0	0	1	0	0	1	0	0	1	7
343	0	24	cz	0	1	1	1	0	0	1	0	0	1	1	0	1	1	1	1	0	0	1	1	0	1	0	0	0	0	1	0	0	0	0	15
344	1	19	cz	0	0	0	0	0	1	0	0	0	0	0	1	0	1	0	1	1	0	0	1	0	0	0	0	1	0	1	1	0	0	0	0
345	1	16	cz	0	0	0	0	0	1	0	0	0	0	0	0	0	1	0	1	1	0	0	1	0	0	0	0	1	0	1	1	0	0	0	1	en	0	0	0	0	0	1	0	0	0	0	0	0	0
346	0	25	en	0	1	1	1	1	0	1	1	1	1	1	0	0	1	1	1	0	0	1	0	1	1	1	0	0	1	1	0	0	1	0	22
347	0	28	en	0	1	1	1	1	0	1	1	0	1	1	0	0	1	1	0	0	0	1	0	0	1	0	0	0	1	0	0	0	0	1	21
348	0	23	cz	0	0	1	1	1	0	1	1	0	1	1	0	1	1	1	0	0	0	1	1	1	0	1	0	0	1	1	0	0	0	1	20	en	0	1	1	1	1	0	1	1	0	1	1	0	1
349	1	21	cz	0	0	0	0	0	1	0	0	0	0	0	1	0	1	0	1	1	0	0	1	0	0	0	0	1	0	1	1	0	0	0	0
350	0	25	en	0	0	0	0	0	1	0	0	0	0	0	0	0	1	0	1	1	0	0	1	0	0	0	0	1	0	1	0	0	0	0	2
351	0	18	en	0	1	0	0	1	0	0	0	1	1	0	1	0	0	0	1	0	0	1	1	1	0	0	0	1	1	1	0	1	1	0	13
352	1	20	cz	0	0	0	0	0	1	0	0	0	1	0	1	0	1	0	0	0	0	0	1	0	0	0	0	1	0	1	1	0	0	0	3	en	0	0	1	1	1	0	1	0	0	0	0	1	0
353	0	25	en	0	1	1	1	1	0	1	1	1	1	1	0	1	0	1	0	0	1	1	1	1	1	1	1	0	1	1	0	1	1	0	27
354	0	25	en	0	1	1	1	0	1	1	1	1	1	1	0	1	1	1	1	1	0	1	1	1	1	0	0	0	1	1	0	0	0	0	17
355	1	17	cz	0	0	0	0	0	1	0	0	0	0	0	1	0	1	0	1	1	0	0	1	0	0	0	0	1	0	1	1	0	0	0	0
356	1	21	cz	0	0	0	0	0	1	0	0	0	1	0	0	0	1	0	1	0	1	0	1	0	0	0	0	1	0	1	1	0	0	0	4
357	0	21	en	0	1	1	1	1	0	1	1	0	1	1	0	0	1	0	0	0	1	1	1	1	1	0	0	0	1	0	0	1	1	0	22	cz	1	1	1	1	1	0	1	1	0	1	1	0	0
358	0	30	cz	0	0	0	0	0	0	0	0	0	1	0	0	0	1	0	1	0	0	0	1	0	0	0	0	1	0	1	1	0	0	0	4	en	0	0	0	0	0	0	0	0	0	0	0	0	0
359	0	20	en	0	0	1	1	1	0	1	1	1	1	1	0	1	1	1	1	0	1	1	1	1	1	0	0	1	0	0	1	0	0	1	19
360	0	18	cz	0	0	0	1	1	0	1	0	0	1	0	0	0	1	0	1	0	0	0	1	0	0	0	0	1	1	1	1	0	0	0	8
361	0	25	cz	0	0	0	1	1	0	1	1	1	1	1	0	0	1	0	0	0	0	0	1	0	1	0	0	0	0	1	0	0	0	0	14
362	0	18	en	0	1	1	0	0	0	1	0	0	1	0	0	0	1	0	1	1	0	1	1	0	0	0	0	1	1	1	1	0	0	0	8
363	1	19	cz	0	1	0	0	0	1	0	0	1	0	0	0	0	1	0	1	1	0	0	1	0	1	0	0	1	0	1	1	0	0	0	4
364	1	19	en	0	0	0	0	1	1	0	1	0	1	0	0	0	1	0	1	0	0	1	1	0	0	0	0	0	0	1	1	0	0	1	8
365	1	17	cz	0	0	0	0	0	1	0	0	0	0	0	1	0	1	0	1	1	0	0	1	0	0	0	0	1	0	1	1	0	0	0	0
366	1	19	cz	0	0	0	0	0	0	0	0	0	0	0	0	0	1	0	1	1	0	0	1	0	1	0	0	1	0	1	1	0	0	0	3
367	1	19	cz	0	0	0	0	0	1	0	0	0	1	0	0	0	1	0	1	1	0	0	1	0	0	0	0	1	0	1	1	0	0	1	3	en	0	0	0	0	0	1	1	0	0	1	0	0	0
368	1	20	cz	0	0	0	0	0	0	0	0	0	1	1	0	0	1	0	1	1	0	0	1	0	0	0	0	1	1	1	1	0	0	0	5
369	1	17	cz	0	1	1	1	1	1	1	1	0	1	0	1	0	1	1	1	0	0	0	1	0	1	0	0	0	0	1	1	0	0	0	11	en	0	0	0	1	0	0	1	0	0	1	0	1	0
370	0	20	cz	0	1	1	1	1	0	1	1	0	1	1	1	0	1	0	1	0	0	1	1	0	1	0	0	1	0	1	0	0	0	0	13
371	0	25	en	0	1	1	1	1	0	1	1	1	1	1	0	1	0	1	0	0	0	1	0	1	1	0	0	0	1	0	1	0	0	0	23
372	0	20	en	0	0	0	0	1	0	0	1	0	0	0	1	0	1	0	1	1	0	1	1	0	1	0	0	1	0	1	1	0	0	0	5
373	1	19	cz	0	0	0	0	0	1	0	0	0	0	0	0	0	1	0	0	0	0	1	1	0	0	0	0	1	0	1	1	0	0	0	4
374	0	24	cz	0	0	0	0	1	1	0	0	0	1	0	1	0	1	0	1	1	0	0	1	0	0	0	0	1	0	1	1	0	0	0	2	en	0	0	0	0	0	0	0	0	0	0	0	0	0
375	0	20	en	0	1	1	0	1	1	0	1	0	1	0	0	0	1	0	1	1	0	1	1	0	1	0	0	0	1	1	1	0	0	1	11	cz	0	1	1	0	1	1	1	1	0	1	1	0	0
376	1	20	en	0	0	0	0	0	0	0	0	0	0	0	1	0	1	0	1	0	0	1	1	0	0	1	0	1	0	1	1	0	0	0	4
377	0	39	cz	0	1	0	1	1	0	1	1	0	1	1	0	1	1	0	1	0	1	1	1	1	1	0	0	0	0	0	0	0	0	1	19	en	0	1	1	1	1	0	1	1	0	1	1	0	1
378	0	30	cz	0	0	0	0	1	1	0	0	0	1	0	1	0	1	0	1	1	0	0	1	0	0	0	0	1	0	1	1	0	0	0	2	en	0	0	0	0	0	1	0	0	0	0	0	1	0
379	1	20	cz	0	0	0	0	0	1	0	0	0	1	0	1	0	1	0	1	1	0	1	1	0	0	0	0	1	0	1	1	0	0	0	2
380	0	19	en	0	0	0	0	0	1	0	0	0	1	0	1	0	1	0	1	1	0	0	1	0	0	0	0	1	0	1	1	0	0	0	1
381	0	25	en	0	1	1	1	1	0	1	1	1	1	1	0	0	0	1	1	0	0	1	1	1	1	1	0	0	1	1	0	0	1	0	22	cz	1	1	1	1	1	0	1	1	1	1	1	0	1
382	0	40	en	0	0	0	0	0	1	0	0	0	0	0	1	0	1	0	1	1	0	0	0	0	0	0	0	1	0	1	1	0	0	0	1
383	0	20	en	0	1	1	0	0	0	1	0	0	1	0	0	0	1	0	0	0	0	1	0	0	1	0	0	1	0	1	1	0	0	0	11	cz	0	1	0	0	0	1	0	0	0	1	0	0	0
384	0	39	cz	0	0	0	0	0	1	0	0	0	1	0	0	0	1	0	1	0	0	0	1	0	0	0	0	1	0	1	0	0	0	0	4
385	0	17	cz	1	0	0	0	0	1	1	0	1	1	0	1	0	1	0	1	1	0	0	0	0	0	0	0	1	0	1	1	0	0	0	5	en	1	0	0	0	0	1	0	0	1	1	1	1	0
386	0	23	cz	0	0	0	0	0	1	0	0	0	0	0	1	0	1	0	1	1	0	0	0	0	0	0	1	1	0	1	1	0	0	0	2	en	0	0	0	0	0	1	0	0	0	0	0	1	0
387	1	30	en	0	0	0	0	0	0	0	0	0	0	0	1	0	1	0	1	0	0	0	1	0	0	0	0	1	0	1	0	0	0	0	3	cz	0	0	0	0	0	1	0	0	0	0	0	1	0
388	0	17	cz	0	0	1	1	1	0	0	1	0	1	1	0	0	1	0	1	1	0	1	1	1	0	1	0	0	0	1	1	0	0	0	12	en	0	0	1	1	1	1	1	1	0	1	1	0	0
389	0	35	en	0	0	0	0	0	0	0	0	0	1	0	1	0	1	0	1	0	0	0	1	0	0	0	0	1	0	0	1	0	0	0	4	cz	0	0	0	0	0	0	0	0	0	1	1	1	0
390	0	25	en	0	1	1	1	1	0	1	1	1	1	1	0	1	1	1	0	0	0	1	0	1	1	0	1	0	1	1	1	0	0	1	23
391	0	88	cz	0	0	0	0	0	1	0	0	0	0	0	0	0	1	0	1	1	0	0	1	0	0	0	0	1	0	1	1	0	0	0	1
392	1	45	cz	0	0	0	0	1	0	1	1	1	1	1	0	0	1	0	0	1	0	1	1	0	1	0	0	0	1	1	1	0	0	0	13	en	0	0	0	1	1	0	1	1	0	1	1	0	0
393	0	19	cz	0	0	0	0	0	1	0	0	0	0	0	0	0	1	0	1	1	0	0	1	0	0	0	0	1	0	1	1	0	0	1	2
394	0	25	en	0	0	1	0	1	0	1	1	0	1	1	1	0	1	1	0	0	0	1	1	1	1	0	0	0	0	1	1	0	1	0	15
395	0	23	en	0	0	0	0	0	1	0	0	0	0	0	1	0	1	0	1	1	0	0	1	0	0	0	0	1	0	1	1	0	0	0	0	cz	0	0	0	0	0	1	0	0	0	0	0	1	0
396	1	28	cz	0	0	0	0	0	1	1	1	0	1	0	0	0	1	0	1	0	0	0	1	0	0	0	0	1	0	0	1	0	0	0	6
397	0	21	en	0	0	0	0	1	1	1	1	0	0	0	0	0	1	0	0	1	0	0	0	0	0	1	0	1	0	1	1	0	0	0	7
398	0	20	en	0	0	0	0	0	1	0	0	0	0	0	1	0	1	0	1	1	0	0	1	0	1	0	0	1	0	1	1	0	0	0	1
399	0	19	en	1	0	0	0	1	1	1	1	0	1	1	0	0	1	0	1	1	0	0	1	1	0	0	0	0	0	1	1	0	0	1	10	cz	0	0	0	0	1	1	1	1	0	1	1	0	0
400	0	25	en	0	1	1	1	1	1	1	1	0	1	1	1	1	1	0	0	1	0	1	0	1	1	0	0	0	1	1	0	0	1	0	18
401	0	25	en	0	1	1	1	1	1	1	1	0	1	1	0	1	1	1	0	0	0	1	0	1	1	0	0	1	0	1	0	0	0	1	19	cz	1	0	1	0	1	1	1	1	1	1	1	0	0
402	0	17	cz	0	1	0	0	1	0	0	1	0	1	1	0	1	1	0	1	0	0	1	1	0	0	0	0	1	0	0	1	0	0	1	12	en	1	0	1	1	0	0	1	1	1	0	1	1	0
403	0	18	cz	1	1	1	1	1	0	1	1	1	1	1	0	1	1	1	0	0	1	1	0	1	1	1	1	0	1	1	0	1	1	1	29
404	0	16	cz	0	0	0	0	1	1	1	0	0	1	0	1	0	1	0	1	1	0	0	1	0	0	0	0	1	0	1	1	0	0	0	3	en	0	0	0	0	1	1	1	0	0	1	0	1	0
405	0	25	cz	0	0	0	1	1	0	1	1	0	1	1	1	0	1	0	1	0	0	1	1	0	1	1	0	0	0	1	0	0	0	0	13	en	0	0	0	1	0	0	1	1	0	1	1	1	1
406	0	21	cz	0	0	0	0	0	1	0	0	0	0	0	0	0	1	0	1	0	0	0	1	0	0	0	0	1	0	1	1	0	0	0	2
407	0	25	en	0	1	1	1	1	0	1	1	1	1	1	0	1	0	1	0	0	0	1	0	1	1	1	0	1	1	1	0	0	1	1	25
408	0	17	en	0	1	1	1	1	0	1	1	1	1	1	0	1	0	1	0	0	0	1	0	1	1	1	1	0	1	0	0	0	1	1	28
409	0	25	cz	0	0	0	0	1	0	1	1	0	1	1	1	0	0	0	1	0	0	0	1	1	0	0	0	0	0	0	0	0	0	0	12	en	0	0	0	0	1	0	1	1	0	1	0	0	0
410	0	18	cz	0	1	1	1	1	0	1	1	0	1	1	0	1	1	1	0	0	0	1	1	1	0	1	0	0	1	0	0	1	0	1	23
411	0	19	en	0	0	0	0	0	1	0	0	0	1	0	0	0	0	0	1	0	0	0	1	0	1	1	0	1	0	1	1	0	0	0	6	cz	0	0	0	0	0	1	0	0	0	1	0	0	0
412	0	17	cz	1	0	0	1	1	0	1	1	1	1	1	0	1	0	1	0	0	0	1	1	1	1	0	0	0	1	0	1	1	0	1	23	en	1	1	1	1	1	0	1	1	1	1	1	0	0
413	0	44	en	0	0	0	0	0	1	0	0	0	0	0	1	0	1	0	1	1	0	0	0	0	0	0	0	1	0	1	1	0	0	0	1	cz	0	0	0	0	0	1	0	0	0	0	0	1	0
414	0	25	en	0	1	1	1	1	0	1	1	0	1	1	0	0	1	0	0	0	0	1	1	1	1	0	0	0	1	1	0	0	0	1	19
415	0	21	en	0	0	0	0	0	1	1	0	0	1	1	0	0	1	0	1	1	0	0	1	0	1	0	0	1	0	1	1	0	0	0	5
416	0	26	en	0	1	1	1	0	1	1	0	0	0	0	0	0	1	1	1	0	0	0	1	0	1	0	0	1	1	1	0	0	0	0	10	cz	0	1	1	1	0	1	1	1	0	1	1	0	0
417	0	23	en	0	0	0	1	1	1	1	1	1	1	1	0	1	1	1	1	1	0	1	0	1	1	1	0	0	1	1	0	0	1	0	19	cz	0	1	1	1	1	1	1	1	1	1	1	0	1
418	0	45	en	0	1	1	1	1	1	1	1	0	1	1	0	1	1	0	0	0	0	1	0	1	1	1	0	0	1	1	0	1	0	0	21	cz	1	1	1	1	1	0	1	1	1	1	1	0	1
419	0	22	cz	0	1	0	0	1	1	1	1	0	1	1	1	0	1	1	0	0	0	1	1	0	1	0	0	0	1	1	0	0	0	0	14
420	0	17	en	0	1	1	1	1	0	1	1	1	1	1	0	1	0	1	0	0	1	1	1	0	1	1	0	0	1	0	1	0	0	1	24
421	0	20	cz	0	0	0	0	0	1	0	0	0	1	0	1	0	1	0	1	1	0	0	1	0	0	0	0	1	0	1	1	0	0	0	1	en	0	0	0	0	0	1	0	0	0	0	0	0	0
422	0	28	cz	0	0	0	0	0	1	0	0	0	0	0	0	0	1	0	1	1	0	0	1	0	0	0	0	1	0	1	1	0	0	0	1
423	0	22	en	0	0	0	0	0	1	0	0	0	0	0	1	0	1	0	1	1	0	0	1	0	0	0	0	1	0	1	1	0	0	0	0
424	1	22	cz	0	0	1	0	1	1	0	0	0	0	1	0	0	1	0	1	0	0	1	1	0	0	0	0	1	0	1	1	0	0	0	6
425	1	16	cz	0	0	0	0	0	1	0	0	0	0	0	0	0	1	0	1	1	0	1	1	0	0	0	0	1	0	1	1	0	0	0	2	en	0	0	0	0	0	1	0	0	0	0	0	0	0
426	1	17	cz	0	0	0	0	1	1	0	0	0	1	0	1	0	1	0	1	0	0	0	1	0	0	0	1	1	0	1	0	0	0	0	5	en	0	0	0	0	0	1	0	0	0	0	0	0	0
427	1	54	cz	0	0	0	0	0	1	0	0	0	0	0	0	0	1	0	1	1	0	1	1	0	0	0	0	1	0	1	1	0	0	0	2	en	0	0	0	0	0	1	0	0	0	1	0	1	0
428	0	25	en	0	1	1	1	1	0	1	1	1	1	1	0	1	1	1	0	0	0	0	0	1	1	0	0	0	1	1	0	0	0	0	21
429	0	23	en	0	1	0	0	1	1	1	1	0	1	1	0	0	1	0	1	1	0	1	0	0	1	1	0	0	0	1	1	0	0	1	13	cz	0	0	0	0	1	1	1	1	0	1	1	1	0
430	0	21	en	0	0	0	0	1	0	1	0	0	1	0	1	0	1	0	1	1	0	0	1	0	0	1	0	0	0	1	0	0	0	1	8
431	0	21	en	0	0	0	0	0	1	0	0	0	0	0	1	0	1	0	1	1	0	1	1	0	0	0	0	1	0	1	1	0	0	0	1
432	0	23	en	0	0	1	0	0	1	0	1	0	1	1	0	0	1	1	1	1	0	0	0	0	0	1	0	0	0	1	1	0	0	1	10	cz	0	0	1	0	0	1	0	1	0	1	1	0	0
433	0	20	cz	0	0	0	0	0	1	1	0	0	1	0	1	0	1	0	1	1	0	0	1	0	0	0	0	0	0	1	0	0	0	0	4
434	0	16	cz	0	0	0	0	1	0	1	0	0	0	1	1	0	1	0	0	0	0	1	1	1	0	1	0	0	0	1	1	1	0	0	11
435	0	15	cz	0	0	1	0	0	1	1	1	0	1	1	0	0	1	0	1	0	0	1	1	0	0	0	0	1	0	1	1	0	0	1	9	en	1	1	0	1	0	0	1	1	0	1	1	0	0
436	0	18	cz	0	0	0	0	0	0	0	0	1	1	1	0	0	0	0	1	0	1	1	0	0	0	0	0	0	0	1	1	0	0	0	11	en	0	0	0	0	0	0	0	0	1	1	0	0	0
437	0	26	cz	0	0	1	1	1	0	0	1	0	1	1	0	1	1	1	1	1	0	0	0	0	1	0	0	0	0	1	0	0	0	0	14	en	0	1	0	1	1	0	1	1	0	1	1	0	1
438	0	20	en	0	0	0	0	1	0	0	0	0	1	0	0	0	1	0	1	1	0	1	1	0	0	0	0	1	0	1	1	0	0	1	6	cz	0	0	0	0	1	0	0	0	0	1	0	0	0
439	1	20	en	0	0	0	0	0	1	0	0	0	1	0	1	0	1	1	1	1	0	1	0	0	0	0	0	1	0	1	1	0	0	0	4
440	0	16	cz	0	0	1	1	1	0	0	1	1	0	1	0	0	1	0	1	0	0	1	1	0	0	1	0	0	0	1	1	0	0	0	12	en	0	0	0	0	1	0	0	0	0	0	0	0	1
441	0	25	cz	0	0	0	0	0	1	0	0	0	1	0	1	0	1	0	1	0	0	0	1	0	0	1	0	1	0	1	1	0	0	0	3	en	0	0	0	0	0	1	0	0	0	1	0	1	0
442	0	21	cz	0	0	1	1	1	0	1	1	0	1	1	0	1	1	0	1	0	0	0	1	0	0	0	0	0	0	1	0	0	1	1	15	en	0	0	0	0	1	0	0	1	1	1	1	0	0
443	0	43	en	0	0	0	0	0	0	0	0	0	0	0	1	0	1	0	1	1	0	0	1	0	0	0	0	1	0	1	1	0	0	0	1	cz	0	0	0	0	0	1	0	0	0	0	0	1	0
444	0	29	cz	0	0	0	1	1	1	1	1	0	1	1	0	0	1	0	1	0	0	1	1	0	0	1	0	0	1	1	1	0	0	1	13	en	0	1	0	1	1	1	1	1	1	1	1	1	1
445	0	25	en	1	0	0	0	1	1	0	0	0	1	0	0	0	1	0	1	0	0	0	1	0	0	1	1	0	0	1	1	0	0	0	8
446	1	21	en	0	0	0	0	0	1	0	0	0	0	0	1	0	1	0	1	1	0	0	1	0	0	0	0	1	0	1	0	0	0	0	1
447	1	42	en	0	0	0	0	0	1	0	0	0	1	0	1	0	1	0	0	0	0	0	1	0	0	0	0	1	0	1	1	0	1	0	4
448	0	18	cz	0	0	0	0	0	0	0	0	0	0	0	0	0	1	0	1	0	0	0	1	0	0	0	0	1	0	1	1	0	0	0	3
449	0	18	cz	0	0	0	0	0	1	0	0	0	1	0	1	0	1	0	1	1	0	0	1	0	0	0	0	0	0	1	1	0	0	0	2	en	0	0	0	0	0	0	0	0	0	0	0	1	0
450	0	29	cz	0	0	0	0	0	1	0	0	0	0	0	0	0	1	0	1	0	0	0	1	0	0	0	0	1	0	1	1	0	0	0	2
451	0	17	cz	1	1	1	1	1	0	1	1	1	1	1	0	1	1	1	0	0	1	1	0	1	1	1	1	0	1	0	0	1	1	0	29	en	0	1	1	1	1	1	1	1	0	1	1	0	0
452	0	20	cz	0	0	0	0	0	1	0	0	0	1	0	1	0	1	0	0	1	0	0	1	0	0	0	0	1	0	1	1	0	0	0	2
453	0	24	cz	0	0	0	0	0	1	0	0	0	1	0	1	0	1	0	1	1	0	0	1	0	0	0	0	1	0	1	1	0	0	0	1	en	0	0	0	0	0	1	0	0	0	1	0	1	0
454	0	17	cz	0	0	1	1	1	0	0	1	0	1	1	1	0	1	1	1	0	0	1	1	0	0	1	1	0	0	1	1	0	0	0	13	en	0	0	1	1	1	0	1	1	0	1	1	0	1
455	0	18	cz	0	0	0	0	1	1	1	0	0	1	1	1	0	1	0	1	1	0	0	1	0	0	0	0	1	0	1	1	0	0	0	4
456	0	22	cz	0	0	0	0	1	1	1	1	0	1	0	0	0	1	0	1	0	0	1	1	0	0	0	0	1	0	1	1	0	0	0	7	en	0	1	0	1	0	0	1	1	0	1	0	0	0
457	0	19	cz	0	0	0	0	0	1	0	0	0	1	0	0	0	1	0	1	0	0	0	0	0	0	0	0	1	0	1	1	0	0	0	4
458	0	20	cz	0	0	1	0	1	0	0	1	1	1	1	0	1	0	0	1	1	0	0	1	1	1	1	0	0	0	1	1	0	0	0	14	en	0	0	1	0	0	1	1	0	0	1	1	0	0
459	0	27	en	0	0	0	0	0	1	0	0	0	0	0	1	0	1	0	1	1	0	0	1	0	0	0	0	1	0	1	1	0	0	0	0	cz	0	0	0	0	0	1	0	0	0	0	0	1	0
460	0	25	cz	0	0	1	1	1	0	1	0	1	1	1	0	0	1	0	0	0	0	0	1	1	0	0	0	0	1	1	0	1	1	0	17	en	0	1	0	0	1	0	1	0	0	1	0	0	0
461	0	25	cz	0	0	1	1	1	0	1	1	0	1	1	0	0	1	0	1	0	1	1	1	0	0	1	0	0	1	1	1	0	0	0	15
462	1	17	cz	0	1	0	0	1	1	0	1	0	1	1	1	0	1	0	1	1	0	0	1	0	0	0	0	0	0	1	1	0	0	1	7	en	0	1	1	1	1	1	1	1	0	1	1	1	1
463	1	17	cz	0	0	0	0	0	0	0	0	0	1	1	0	0	1	1	1	0	0	1	1	0	0	0	0	1	0	1	1	0	0	1	8
464	1	17	cz	0	0	0	0	0	1	0	0	0	1	0	0	0	1	0	1	0	0	0	1	0	0	0	0	1	0	1	1	0	0	0	3
465	1	29	cz	0	0	0	0	0	0	0	0	0	0	0	0	0	1	0	1	1	0	0	0	0	0	0	0	1	0	1	1	0	0	0	3	en	0	0	0	0	0	0	0	0	0	0	0	0	0
466	1	22	cz	0	0	0	0	0	0	1	1	0	0	0	0	0	1	0	1	0	1	0	1	0	0	0	0	1	0	1	1	0	0	0	6
467	0	18	cz	0	0	0	1	0	0	1	0	0	1	0	0	0	0	0	0	0	0	1	1	0	1	1	0	1	1	1	1	0	0	0	12	en	0	0	0	0	0	0	1	0	0	1	0	0	0
468	0	45	cz	1	1	1	1	1	0	1	1	0	1	1	0	1	1	1	0	0	1	1	0	1	1	1	0	0	1	1	0	0	0	1	25
469	0	21	cz	0	1	1	1	1	0	1	1	0	1	1	0	0	1	1	1	0	1	1	1	1	0	1	0	0	0	1	0	0	0	1	19	en	0	1	1	1	1	0	1	1	0	1	1	0	0
470	0	25	en	0	1	0	0	0	1	0	1	1	1	1	1	0	1	1	1	1	0	0	1	1	1	0	0	0	0	1	1	0	0	0	9	cz	0	0	0	0	0	1	0	1	0	1	1	1	0
471	0	20	en	0	0	0	0	0	1	0	1	0	1	0	1	0	1	0	1	1	0	1	1	0	0	0	0	1	0	1	1	0	0	0	3	cz	0	1	0	0	0	1	0	0	0	1	1	1	0
472	0	25	en	0	0	0	1	1	0	1	1	0	1	1	0	1	1	1	1	0	0	1	0	1	1	0	0	0	1	1	0	0	0	1	19
473	0	25	en	1	1	1	1	1	0	1	1	1	1	1	0	1	0	1	1	0	1	1	0	1	1	1	0	0	1	0	0	1	0	1	28
474	0	26	en	0	1	1	1	1	0	0	1	0	1	1	0	0	1	0	1	0	0	1	1	0	0	1	0	0	0	1	1	0	1	1	15	cz	0	0	1	1	1	0	0	1	0	1	0	0	0
475	0	19	cz	0	0	1	0	1	0	1	1	0	1	1	1	0	1	0	1	0	0	1	1	0	0	1	1	0	1	1	0	0	0	1	15
476	0	25	cz	0	1	1	1	1	0	1	1	1	1	1	0	1	1	1	0	0	0	1	0	1	1	0	0	0	0	0	0	0	0	0	22
477	1	18	cz	0	0	0	0	0	1	0	0	0	0	0	1	0	1	0	1	0	0	0	1	0	0	0	0	1	0	1	1	0	0	0	1
478	1	17	cz	0	0	0	0	0	1	0	0	0	0	0	1	0	1	0	1	1	0	0	1	0	0	0	0	1	0	1	0	0	0	0	1	en	0	0	0	0	0	1	0	0	0	0	0	1	0
479	0	19	en	0	1	0	0	1	0	1	1	1	1	1	1	0	1	1	0	0	0	1	1	0	1	0	0	0	1	1	0	0	0	1	17	cz	0	1	0	0	1	0	1	1	1	1	1	1	1
480	1	16	cz	0	0	0	0	0	1	0	0	0	0	0	0	0	0	0	1	0	0	0	1	0	0	0	0	1	0	1	0	0	0	0	4	en	0	0	0	0	1	0	0	1	0	0	0	0	1
481	1	22	cz	0	0	0	0	0	1	1	0	0	1	0	0	1	1	0	1	0	0	0	1	0	0	0	0	1	0	1	1	0	0	0	5
482	1	17	cz	0	0	0	0	0	1	0	0	0	0	0	0	0	1	0	1	0	0	0	1	0	0	0	0	1	0	1	1	0	0	0	2
483	1	18	cz	0	0	1	0	0	1	1	0	1	1	0	1	0	1	0	1	1	0	1	1	0	0	0	1	1	1	1	1	0	0	1	8
484	1	16	cz	0	0	0	0	0	0	0	0	0	0	0	0	0	1	0	1	1	0	0	1	0	0	0	0	1	0	1	1	0	0	0	2
485	1	18	cz	0	0	0	0	0	0	0	0	0	0	0	0	0	1	0	0	0	0	0	1	0	0	0	0	1	0	0	0	0	0	0	6	en	0	0	0	0	0	0	1	1	0	1	1	0	0
486	1	18	cz	0	0	0	0	1	1	0	1	0	1	0	1	0	1	0	1	1	0	1	1	0	0	0	0	1	1	1	1	0	0	1	6
487	0	20	en	0	0	0	0	0	0	1	1	0	1	1	1	1	1	1	0	1	0	1	0	1	1	0	0	0	1	1	0	0	0	0	15
488	0	19	cz	0	1	1	1	1	1	1	0	0	1	1	0	0	0	0	1	0	0	0	0	0	0	1	0	0	0	1	0	0	0	1	15
489	1	19	cz	0	0	0	0	0	1	0	0	0	1	0	1	0	1	0	1	1	0	0	1	0	0	0	0	1	0	1	1	0	0	0	1
490	0	25	en	1	1	0	0	1	0	1	1	1	1	1	0	1	1	1	0	0	0	1	1	1	1	0	0	0	1	1	0	0	1	1	22
491	0	17	cz	0	0	0	0	0	1	0	0	0	1	0	1	0	1	0	1	1	0	0	1	0	0	0	0	1	0	1	1	0	0	0	1
492	1	19	cz	0	0	1	1	0	0	1	1	0	1	1	0	1	1	0	0	0	0	1	1	0	1	1	0	0	1	0	1	0	0	1	18	en	0	1	1	1	1	1	1	1	0	1	1	0	0
493	0	19	cz	0	1	0	0	1	0	1	0	0	1	1	0	0	0	0	1	0	0	0	1	1	1	0	0	0	0	1	1	0	0	0	12
494	0	15	cz	0	0	0	0	1	0	0	1	0	1	1	0	0	1	0	1	1	0	1	1	0	0	0	0	1	0	0	1	0	0	0	8
495	0	32	cz	0	0	0	1	0	1	0	0	0	0	0	0	0	1	0	1	0	0	0	1	0	0	0	0	1	0	1	1	0	0	0	3	en	0	0	0	0	0	0	0	0	0	0	0	0	0
496	0	20	en	0	0	0	0	0	0	1	0	0	1	0	0	0	1	0	0	0	0	1	0	0	0	0	0	0	0	1	1	0	0	0	9	cz	0	0	0	0	0	0	0	0	0	1	0	0	0
497	0	20	en	0	0	0	1	0	0	1	1	0	1	1	0	0	1	0	1	1	0	0	1	0	0	0	0	0	0	1	1	0	0	0	8	cz	0	0	1	1	0	0	1	1	0	1	1	0	0
498	0	17	cz	0	0	0	1	1	0	1	0	0	1	1	0	0	1	0	1	1	0	1	1	0	0	0	0	0	1	1	1	0	0	0	10	en	0	0	0	1	1	0	1	0	0	1	1	0	0
499	1	34	cz	0	1	0	0	0	1	0	0	0	1	0	0	0	1	0	1	1	0	0	1	0	0	0	0	1	0	1	1	0	0	0	3
500	1	21	en	0	0	0	0	0	0	0	0	0	0	0	1	0	1	0	1	1	0	0	1	0	0	0	0	1	0	1	1	0	0	0	1
501	0	19	cz	1	1	1	1	1	0	1	1	1	1	1	1	1	1	1	0	0	1	1	0	1	1	1	1	0	0	1	0	0	1	1	26
502	0	24	cz	0	0	0	0	0	1	1	0	0	1	0	1	0	1	0	1	1	0	0	1	0	0	0	0	1	1	1	1	0	0	0	3
503	0	21	cz	0	0	0	0	0	1	0	0	0	1	0	1	0	1	0	1	1	0	0	0	0	0	0	0	1	0	1	1	0	0	0	2
504	0	28	cz	0	0	0	0	0	0	0	0	0	1	0	0	0	1	0	1	0	0	0	0	0	0	0	0	1	0	1	1	0	0	0	5	en	0	1	0	1	0	0	0	0	0	1	0	0	0
505	0	20	en	1	1	1	1	1	1	1	1	0	1	1	0	1	1	1	1	0	1	1	0	1	1	0	0	0	1	1	1	0	0	1	21	cz	1	1	1	1	0	0	1	1	1	1	1	0	0
506	0	20	en	0	0	0	0	0	1	0	0	0	1	0	1	0	1	0	1	1	0	0	1	0	0	1	0	1	0	1	1	0	0	0	2
507	0	19	en	0	1	0	0	1	0	1	1	1	1	1	0	0	1	0	0	0	1	1	0	1	0	0	0	0	0	0	1	0	0	0	17
508	1	20	cz	0	0	0	0	1	1	1	0	0	0	1	1	0	1	0	1	0	0	0	1	1	0	0	0	0	1	1	0	0	0	0	8
509	0	20	en	0	0	0	0	0	1	0	0	0	1	0	0	0	1	0	0	1	0	0	1	0	0	1	0	1	0	1	1	0	0	1	5	cz	0	0	0	0	0	1	0	0	0	1	0	1	0
510	0	22	cz	0	0	0	0	0	0	1	1	0	1	1	0	0	1	0	1	0	0	1	1	1	0	0	0	0	0	1	1	0	0	0	10
511	0	25	en	0	1	0	0	1	1	1	1	0	1	0	0	0	1	0	0	1	0	0	0	1	1	0	0	0	0	1	0	0	0	0	12
512	0	23	en	0	1	1	0	1	0	1	1	1	1	1	1	1	1	0	0	0	0	1	1	1	1	0	0	0	1	1	0	0	0	0	18
513	0	22	en	0	0	0	0	0	1	0	0	1	1	1	1	1	1	1	1	1	1	1	1	0	1	1	1	1	0	1	1	0	1	1	12
514	0	29	cz	0	0	1	0	0	1	0	1	0	1	0	1	0	1	0	1	1	0	0	1	0	0	0	0	1	0	1	1	0	0	0	3
515	1	33	cz	0	1	0	0	0	0	0	1	0	1	1	0	0	1	0	1	0	0	1	1	0	1	0	0	0	1	0	1	0	0	1	13
516	0	26	en	0	1	1	0	0	1	1	1	0	1	0	0	0	1	0	1	1	0	0	0	0	0	0	0	0	0	1	1	0	0	1	9	cz	0	0	1	0	1	1	1	1	0	1	1	1	0
517	0	21	cz	0	1	1	1	1	0	1	1	0	1	1	0	0	1	0	0	0	0	1	1	0	1	0	0	0	0	1	0	0	0	1	17
518	1	26	en	0	0	0	0	0	1	0	0	0	1	0	1	0	1	0	1	1	0	0	1	0	0	0	0	1	0	1	1	0	0	0	1	cz	0	0	0	0	0	1	0	0	0	0	0	1	0
519	0	17	cz	1	1	1	0	1	1	0	1	0	1	1	0	0	1	0	1	0	0	1	0	1	0	0	0	0	0	1	0	0	1	1	16
520	0	19	cz	0	0	1	1	1	0	1	1	0	1	1	0	1	1	0	1	0	1	1	1	0	0	0	0	0	0	0	1	0	0	0	15
521	0	23	cz	0	0	0	0	0	1	0	0	0	1	0	0	0	1	0	1	1	0	1	1	0	0	0	0	1	0	1	0	0	0	0	4
522	0	17	cz	1	0	0	1	1	0	1	1	1	1	1	0	0	0	1	0	0	0	1	1	1	1	1	0	0	1	1	0	0	1	0	22
523	0	24	cz	0	0	0	0	0	1	0	0	0	0	0	1	0	1	0	1	1	0	0	1	0	0	0	0	1	0	1	1	0	0	0	0
524	0	26	en	0	0	0	0	1	0	1	0	0	1	1	1	0	1	0	1	0	0	1	1	1	0	0	0	0	1	1	1	0	0	0	10	cz	0	1	0	0	1	0	1	1	1	1	1	1	0
525	1	26	cz	0	0	0	0	0	1	0	0	0	1	0	1	0	1	0	1	1	0	0	1	0	0	0	0	1	0	1	0	0	0	0	2
526	0	17	cz	0	0	1	1	1	0	1	1	1	1	1	0	1	1	1	0	0	1	1	1	1	0	0	1	0	0	1	1	0	1	0	20
527	1	17	cz	0	0	0	0	0	1	0	0	0	0	0	0	0	1	0	1	1	0	0	1	0	0	0	0	0	0	1	1	0	0	0	2
528	0	25	en	0	0	0	0	0	0	1	0	1	1	1	0	0	1	0	1	0	0	0	1	1	1	0	0	0	0	1	1	0	0	0	10
529	0	34	cz	1	1	1	1	1	0	1	1	1	1	1	0	1	1	1	0	0	1	1	0	1	0	1	1	0	1	0	0	1	1	1	29	en	1	1	1	1	1	0	1	1	1	1	1	0	1
530	0	17	en	0	0	1	1	1	0	1	0	0	1	1	0	0	1	1	1	0	1	1	1	1	1	1	0	0	1	1	1	0	0	1	18
531	0	27	cz	0	0	1	1	0	0	0	0	0	1	0	0	0	1	0	1	0	0	0	1	0	0	0	1	0	0	1	1	0	0	0	8	en	0	0	0	0	0	0	0	0	0	0	0	0	0
532	0	24	cz	0	1	1	1	1	0	1	1	1	1	1	0	1	1	1	0	1	0	1	0	1	0	0	0	0	1	1	0	0	0	0	20	en	0	1	0	1	1	0	1	1	0	1	1	0	0
533	1	21	cz	0	0	0	0	0	1	0	0	0	1	0	0	0	1	0	1	1	0	0	1	0	0	0	0	0	0	1	1	0	0	0	3
534	0	19	en	0	0	0	1	1	0	0	0	0	1	1	1	0	1	0	1	0	0	0	1	0	1	0	0	0	0	1	1	0	0	1	9
535	0	19	cz	0	0	0	0	0	0	0	0	0	1	0	0	0	1	0	1	0	0	0	1	0	0	0	0	1	0	1	1	0	0	0	4
536	0	21	cz	0	0	0	0	0	0	1	1	0	1	1	0	0	1	0	1	0	0	0	0	0	0	0	1	0	0	0	1	0	0	1	12	en	0	1	0	0	1	0	1	1	1	1	0	0	0
537	0	35	en	0	1	0	0	1	0	1	1	0	1	1	0	1	1	0	0	0	1	1	0	1	1	1	0	0	1	0	0	0	0	1	22
538	1	24	cz	0	0	1	1	1	1	1	1	0	1	1	0	0	1	0	0	0	0	1	1	1	1	0	0	0	0	1	1	0	0	1	15
539	1	18	cz	0	0	0	0	0	0	1	1	0	1	0	0	0	1	0	1	0	0	1	1	0	0	0	0	1	0	1	0	0	0	0	8
540	1	21	en	0	0	0	0	0	0	0	0	0	0	0	0	0	1	0	1	0	0	0	1	0	0	0	0	1	0	0	0	0	0	1	6	cz	0	0	0	0	0	0	0	0	0	0	0	0	0
541	1	19	en	0	0	1	0	1	1	0	1	0	1	1	1	0	1	0	1	1	0	1	1	0	0	1	1	0	0	1	1	0	0	0	9	cz	0	0	0	0	1	1	0	1	0	1	1	1	0
542	1	19	cz	0	0	0	0	0	0	0	0	0	1	0	0	0	1	0	0	0	0	0	0	0	0	0	0	1	0	1	1	0	0	0	6
543	1	22	cz	0	0	0	1	0	1	0	1	0	1	0	0	0	1	0	1	0	0	0	1	0	1	0	0	1	0	1	1	0	0	1	7
544	1	17	cz	0	0	0	0	0	1	0	0	0	1	0	1	0	1	0	1	1	0	0	1	0	0	0	0	1	0	1	1	0	0	0	1
545	1	18	cz	0	0	0	0	0	1	0	0	0	0	0	1	0	1	0	1	1	0	0	1	0	0	0	0	1	0	1	1	0	0	0	0
546	1	19	cz	0	0	0	0	0	0	0	0	0	1	0	0	0	1	0	1	1	0	0	1	0	0	0	0	1	0	1	1	0	0	0	3
547	1	30	cz	0	0	0	1	0	1	0	0	0	1	0	0	0	1	0	1	1	0	0	1	0	0	0	0	1	0	1	1	0	0	0	3
548	0	17	en	1	0	1	1	1	0	1	1	1	1	1	0	1	0	1	0	0	1	1	1	1	1	1	1	0	0	0	1	1	0	1	26
549	1	17	cz	0	0	0	0	0	0	0	0	0	0	0	1	0	1	0	1	0	0	0	1	0	0	0	0	1	0	1	1	0	0	0	2
550	1	52	en	0	1	1	0	0	1	0	0	0	0	0	0	0	1	0	1	1	0	0	1	0	0	0	0	0	0	1	1	0	0	0	4
551	0	25	en	1	1	1	1	1	0	1	1	1	1	1	0	1	1	1	0	0	0	1	0	1	1	1	0	0	1	0	0	1	0	1	27
552	1	21	en	0	0	0	0	0	1	0	0	0	0	0	1	0	1	0	1	1	0	0	1	0	0	1	0	1	0	1	0	0	0	0	2
553	0	35	cz	0	0	0	0	0	1	0	1	0	1	0	1	0	1	0	1	1	0	0	1	0	0	0	0	1	0	1	1	0	0	0	2
554	0	25	en	0	0	0	0	0	0	0	0	0	0	0	0	0	0	0	0	0	0	0	1	0	0	0	0	1	0	1	1	0	0	1	6	cz	0	0	0	0	0	0	0	0	0	0	0	0	0
555	0	25	en	0	1	1	1	1	0	1	1	1	1	1	0	0	1	1	1	0	0	1	1	1	1	1	0	0	1	0	0	0	1	0	22
556	0	21	cz	0	0	0	0	0	0	0	0	0	1	0	0	0	1	0	1	1	0	0	1	0	0	0	0	0	0	1	1	0	0	0	4
557	0	18	cz	0	0	1	1	1	0	1	1	0	1	1	0	1	1	1	0	0	0	1	0	0	1	0	0	0	1	0	1	0	0	0	19
558	1	17	cz	0	0	0	0	0	1	0	0	0	1	0	1	0	1	0	1	0	0	0	1	0	0	0	0	1	0	1	1	0	0	0	2
559	0	17	en	0	0	0	1	1	0	1	1	0	1	0	1	0	1	0	1	0	0	1	1	1	0	0	0	1	1	1	1	0	0	1	11
560	1	21	cz	0	0	0	0	0	1	0	0	0	0	0	1	0	1	0	0	0	0	0	1	0	0	0	0	1	0	1	1	0	0	0	2
561	1	17	cz	0	0	0	1	1	1	0	0	0	0	0	1	0	1	0	1	0	0	0	1	0	1	0	0	1	0	1	1	0	0	1	5	en	0	0	0	1	1	0	0	0	0	0	0	0	0
562	1	25	en	0	0	0	0	0	0	1	0	0	1	1	1	0	1	0	1	0	1	1	1	0	0	0	0	1	0	1	1	0	0	0	7	cz	0	0	0	0	1	0	1	0	0	1	1	1	0
563	0	35	en	0	0	0	0	0	0	0	0	0	0	0	1	0	1	0	0	1	0	0	0	0	0	0	0	0	0	1	0	0	0	0	5
564	0	18	cz	1	1	1	1	1	0	1	1	1	1	1	0	1	1	1	0	0	1	1	0	1	1	1	1	0	1	1	0	0	1	1	28
565	0	25	en	0	0	0	0	0	0	0	0	0	0	0	0	0	1	0	0	1	0	0	1	0	0	0	0	0	0	0	1	0	0	0	5	cz	0	0	0	0	0	1	0	0	0	0	0	0	0
566	0	23	en	0	0	0	0	1	1	1	1	0	1	1	1	0	1	0	1	1	0	0	1	0	0	0	0	0	0	1	1	0	0	0	6
567	0	19	cz	0	0	0	0	0	0	0	0	0	1	0	1	0	1	0	1	1	0	1	1	0	1	0	0	1	0	1	1	0	0	0	4
568	0	19	cz	0	0	0	0	0	0	0	0	0	0	0	0	0	1	0	1	0	0	0	1	0	0	0	0	1	0	1	1	0	0	0	3
569	0	17	en	0	0	0	0	1	0	1	1	0	1	1	0	1	1	0	1	0	0	0	0	1	0	0	0	0	0	0	1	0	0	0	13
570	1	22	en	0	0	0	0	0	0	0	0	0	0	0	1	0	1	0	1	1	0	0	1	0	0	0	0	1	0	1	1	0	0	0	1
571	0	19	cz	0	1	1	1	1	0	1	1	0	1	1	0	1	1	0	1	0	0	0	0	0	0	0	0	0	0	0	1	0	0	0	15
572	0	25	en	0	0	0	0	1	0	0	0	0	1	0	0	0	1	0	1	1	0	0	1	0	0	0	0	1	0	1	1	0	0	0	4	cz	0	0	1	0	1	1	0	0	0	1	0	0	0
573	1	18	cz	0	0	0	0	1	1	0	1	0	1	1	0	0	1	0	0	0	0	0	1	0	0	0	0	1	0	1	1	0	0	0	7	en	0	0	0	0	0	0	1	0	0	0	0	0	0
574	0	25	en	0	1	1	1	1	0	1	1	1	1	1	0	1	1	1	0	0	1	0	0	1	1	1	0	0	1	0	0	0	1	0	25
575	0	20	en	0	0	0	0	0	1	0	0	0	0	0	0	0	1	0	0	1	0	0	1	0	1	0	0	1	0	1	1	0	0	0	3
576	1	18	en	0	0	0	0	0	0	0	0	0	1	0	0	0	1	0	0	0	0	1	1	0	0	0	1	0	0	0	0	0	0	1	11
577	0	28	cz	0	0	0	0	0	1	0	0	0	0	0	0	0	1	0	1	0	0	0	1	0	0	0	0	1	0	1	0	0	0	0	3	en	0	0	0	0	0	0	0	0	0	0	0	0	0
578	1	23	cz	0	0	0	0	1	1	1	1	1	1	1	1	0	1	0	0	1	0	1	1	0	0	1	0	0	0	1	1	0	0	0	10
579	1	19	cz	0	1	0	1	0	0	0	0	0	1	0	0	0	1	0	1	0	0	1	1	0	1	0	0	1	0	1	1	0	0	0	8
580	1	18	cz	0	0	0	0	0	1	0	0	0	1	0	1	0	1	0	1	1	0	0	1	0	0	0	0	1	0	1	1	0	0	1	2
581	1	27	cz	0	0	0	0	0	1	1	0	0	0	0	1	0	1	0	1	1	0	0	1	0	0	0	0	1	0	1	1	0	0	0	1
582	0	31	cz	0	0	0	0	0	1	0	0	0	0	0	0	0	1	0	1	0	0	0	1	0	0	0	0	1	0	1	1	0	0	0	2	en	0	0	0	0	0	1	0	0	0	1	0	0	0
583	0	18	cz	0	0	0	0	0	1	0	0	0	0	0	1	0	1	0	0	1	0	0	1	0	0	0	0	1	0	1	1	0	0	0	1
584	0	25	en	0	0	0	0	0	1	0	0	0	0	0	1	0	1	0	1	1	0	0	0	0	0	0	0	1	0	1	1	0	0	0	1	cz	0	0	1	0	0	1	0	0	0	0	0	1	0
585	0	23	en	0	0	0	0	0	1	0	0	0	0	0	1	0	1	0	1	1	0	0	1	0	0	0	0	1	0	1	0	0	0	0	1	cz	0	0	0	0	0	1	0	0	0	0	0	1	0
586	1	30	cz	0	0	0	0	0	0	0	0	0	0	0	0	0	1	0	1	1	0	0	1	0	0	0	0	0	0	1	1	0	0	0	3
587	1	29	cz	0	0	0	0	0	0	0	0	0	1	0	0	0	0	0	0	0	0	0	1	0	0	0	0	0	0	1	1	0	0	0	7
588	0	19	en	0	0	0	0	0	0	0	0	0	1	0	0	0	1	0	0	1	0	0	0	0	0	0	0	1	0	1	1	0	0	0	5
589	1	52	cz	0	1	0	0	1	1	1	0	0	1	1	0	1	1	0	1	0	0	1	1	0	0	0	0	0	0	1	0	0	0	0	11
590	0	17	cz	0	0	0	0	1	0	0	0	0	0	0	0	0	1	0	1	0	0	0	1	0	0	0	0	0	0	1	0	0	0	0	6	en	0	0	0	0	1	1	0	0	0	0	1	0	0
591	1	18	cz	0	0	0	0	0	0	0	0	0	1	0	0	0	1	0	1	1	0	0	1	0	1	0	0	1	0	1	1	0	0	0	4
592	0	87	cz	0	1	1	1	1	0	0	1	1	1	1	0	1	0	1	0	0	0	1	1	1	1	1	0	0	1	0	0	1	1	1	26
593	1	34	en	0	0	0	0	0	1	0	0	0	1	0	0	0	1	0	1	1	0	0	1	0	0	0	0	1	0	1	1	0	0	0	2	cz	0	0	0	1	0	1	1	0	0	1	0	0	0
594	0	47	cz	0	0	0	0	0	1	0	0	0	0	0	1	0	1	0	1	1	0	0	1	0	1	0	0	1	0	1	1	0	0	0	1	en	0	0	0	0	0	1	0	0	0	0	0	1	0
595	0	25	cz	0	0	0	0	0	1	0	0	0	1	0	1	0	1	0	1	1	0	0	1	0	0	0	0	1	0	1	1	0	0	0	1
596	1	20	cz	0	0	0	0	0	1	1	0	0	1	0	0	0	1	0	0	1	0	0	0	0	0	0	0	0	0	1	1	0	0	0	6
597	1	37	cz	0	0	0	0	0	1	0	0	0	0	0	0	0	1	0	1	1	0	0	1	0	0	0	0	1	0	0	1	0	0	0	2	en	0	0	0	0	0	1	0	0	0	1	0	0	0
598	0	35	en	0	0	0	0	0	0	0	0	0	0	0	0	0	1	0	1	0	0	0	1	0	0	0	0	1	0	0	1	0	0	0	4
599	0	18	cz	0	0	1	1	0	0	1	1	0	1	1	0	1	1	0	0	0	1	1	1	1	1	0	0	0	0	1	0	0	0	1	18
600	0	29	en	0	1	1	1	1	1	1	1	1	1	1	0	1	1	1	1	0	0	0	1	0	1	0	0	0	0	1	0	0	0	1	17
601	1	26	cz	0	0	0	0	0	1	0	0	0	1	0	1	0	1	0	1	1	0	1	1	0	0	0	0	1	0	1	1	0	0	0	2
602	1	27	en	1	1	0	1	0	1	1	1	0	0	1	0	1	1	0	1	0	0	1	0	1	0	1	1	1	1	1	1	1	0	1	17
603	0	18	cz	1	0	1	1	1	0	1	1	1	1	1	0	1	0	1	0	0	0	1	0	1	0	1	1	0	0	1	0	0	0	1	24
604	1	17	cz	0	0	0	0	0	1	0	0	0	0	0	1	0	1	0	1	1	0	0	1	0	0	0	0	1	0	1	1	0	0	0	0
605	0	29	en	0	0	1	1	0	0	1	1	0	1	0	0	0	1	0	0	1	0	0	1	1	1	0	0	0	0	1	1	0	0	0	11
606	0	28	en	0	0	0	0	0	1	0	0	0	1	0	0	0	1	0	1	0	0	0	0	0	0	1	0	1	0	1	1	0	0	0	5	cz	0	0	0	0	0	1	0	0	0	1	0	0	0
607	0	21	cz	0	0	1	1	0	1	1	0	0	1	0	0	0	1	1	1	0	0	0	1	0	0	0	0	1	0	1	1	0	0	0	7
608	1	18	cz	1	0	1	0	1	0	1	0	1	0	1	0	1	0	1	0	1	0	1	0	1	0	1	0	1	0	1	0	1	0	1	19
609	0	25	en	0	1	0	1	0	0	1	0	1	1	1	0	0	1	1	1	1	0	1	1	0	0	0	0	0	0	1	0	0	0	0	12
610	0	17	en	0	0	1	0	1	1	1	1	1	1	1	1	1	1	0	1	1	0	1	1	0	1	1	0	0	1	1	0	0	0	0	14
611	0	18	cz	0	0	0	0	0	1	0	0	0	1	0	0	0	1	0	1	0	0	0	1	0	0	0	0	1	0	1	1	0	0	0	3
612	0	18	cz	0	0	0	0	0	1	0	0	0	0	0	1	0	1	0	1	1	0	0	1	0	0	0	0	1	0	1	1	0	0	0	0	en	0	0	0	0	0	1	0	0	0	0	0	1	0
613	1	26	en	0	1	0	1	0	0	1	1	0	1	1	0	0	1	0	0	0	0	0	0	0	1	0	0	0	1	0	0	0	0	0	16	cz	0	1	0	1	0	0	1	1	0	1	0	0	0
614	0	17	cz	0	0	0	0	1	0	1	1	0	1	1	1	1	1	0	0	0	0	0	1	0	1	0	0	0	0	1	0	0	0	0	12
615	0	18	cz	0	1	0	0	0	0	0	0	0	0	0	0	0	1	0	1	0	0	0	1	0	0	0	0	1	0	1	1	0	0	0	4
616	1	37	en	0	0	0	0	0	1	0	0	0	0	0	0	0	1	0	0	1	0	0	1	0	0	0	0	1	0	1	0	0	0	0	3
617	1	40	en	0	1	0	0	0	1	0	0	0	1	0	1	0	1	0	1	1	0	0	1	0	0	0	0	1	0	1	1	0	0	0	2	cz	0	0	0	0	0	1	0	0	0	1	0	1	0
618	1	25	en	0	0	0	1	0	1	0	0	0	0	0	0	0	1	0	1	0	0	1	1	0	0	0	0	1	0	1	1	0	0	0	4	cz	0	0	0	0	0	1	0	0	0	1	0	0	0
619	0	25	en	0	0	1	1	1	0	1	1	0	1	1	0	1	1	1	1	0	1	1	0	1	1	0	0	0	1	1	1	0	0	1	20
620	1	30	cz	0	0	0	0	0	0	0	0	0	1	0	0	0	1	0	1	0	0	0	1	0	0	0	0	0	0	0	1	0	0	0	6
621	0	20	en	0	0	1	0	0	0	1	0	0	0	0	0	0	1	0	0	1	0	0	0	0	1	0	0	0	0	0	1	0	0	1	10
622	1	25	en	0	0	0	0	0	1	0	0	0	1	0	1	0	1	0	0	1	0	0	0	0	0	0	0	1	0	1	0	0	0	0	4
623	0	28	cz	0	0	1	1	0	0	1	0	0	0	0	0	0	1	0	1	0	0	0	1	0	0	0	0	1	0	1	1	0	0	0	6	en	0	0	0	1	0	0	0	0	0	0	0	0	0
624	1	17	cz	0	0	0	0	0	0	0	1	0	0	0	1	0	0	0	1	0	0	1	1	0	0	0	0	0	0	1	1	0	0	0	6	en	0	0	0	0	0	0	0	0	0	1	1	0	0
625	0	25	cz	0	0	0	0	0	1	0	0	0	0	0	1	0	1	0	1	1	0	0	0	0	0	0	0	0	0	1	1	0	0	0	2
626	0	18	cz	0	0	1	1	1	1	1	1	1	1	1	0	0	1	0	1	0	0	1	1	0	0	0	0	0	0	1	1	0	1	0	13
627	0	23	cz	0	0	0	0	0	1	0	0	0	0	0	1	0	1	0	1	1	0	0	1	0	0	0	0	1	0	1	1	0	0	0	0
628	0	24	cz	0	0	0	0	1	0	1	1	0	1	1	1	0	1	0	1	1	0	0	1	0	0	0	0	0	0	1	1	0	0	0	7
629	1	17	cz	0	0	0	1	1	0	1	0	0	0	1	0	0	1	0	1	0	0	0	1	0	1	0	0	0	0	0	0	0	0	0	11	en	0	0	0	1	1	0	1	0	0	0	0	0	0
630	0	17	cz	0	1	1	1	1	0	1	1	0	0	1	0	0	0	0	1	0	0	1	1	0	0	1	0	0	1	0	1	0	0	0	16	en	0	1	0	1	0	0	0	1	0	1	1	0	0
631	0	35	en	1	1	1	1	1	1	1	1	0	1	1	0	1	1	1	0	1	0	1	0	1	1	1	0	0	1	1	0	0	1	0	22	cz	0	1	1	1	1	1	1	1	1	1	1	0	1
632	1	17	cz	0	0	0	0	0	1	0	0	0	0	0	1	0	1	0	1	1	0	0	1	0	0	0	0	1	0	1	1	0	0	0	0	en	0	0	0	0	0	1	0	0	0	0	0	1	0
633	0	23	cz	0	1	1	1	1	0	1	1	0	1	1	1	0	1	1	1	0	0	1	1	0	1	0	0	0	0	1	0	0	0	1	16
634	0	23	cz	0	0	0	0	0	1	0	0	0	1	0	0	0	1	0	1	0	0	0	0	0	0	0	0	0	1	1	1	0	0	0	6	en	0	0	0	0	0	1	0	0	0	1	0	0	0
635	1	30	cz	0	1	0	0	0	1	0	1	0	1	1	0	0	1	0	1	0	0	1	1	0	1	0	0	0	0	1	1	0	0	1	10	en	0	1	0	1	1	0	1	1	0	1	1	0	0
636	0	27	cz	0	0	0	0	0	1	0	0	0	0	0	1	0	1	0	1	1	0	0	1	0	0	0	0	1	0	1	1	0	0	0	0
637	1	20	cz	0	0	0	0	0	1	0	0	0	0	0	0	0	1	0	0	1	0	0	0	0	0	0	0	0	0	0	0	0	0	0	6
638	1	29	en	0	0	0	0	0	1	0	0	0	1	0	1	0	1	0	1	1	0	0	1	0	0	0	0	0	0	1	1	0	0	0	2	cz	0	0	0	0	0	1	0	0	0	1	0	0	0
639	1	25	cz	0	1	0	1	1	1	1	1	0	0	1	0	0	0	1	1	0	0	1	1	0	1	0	1	0	0	1	1	0	0	0	14
640	0	22	cz	0	1	0	0	1	0	0	1	0	1	1	1	0	1	0	1	0	0	0	1	0	1	0	0	0	0	1	1	0	0	0	9
641	0	31	cz	0	0	0	0	0	1	0	0	0	1	0	1	0	1	0	1	1	0	0	0	0	0	0	0	1	0	1	1	0	0	0	2	en	0	0	0	0	0	1	0	0	0	1	0	1	0
642	1	31	en	0	0	0	0	0	1	0	0	0	0	0	1	0	1	0	1	1	0	0	0	0	0	0	0	1	0	1	1	0	0	0	1
643	0	34	cz	0	0	0	0	0	1	0	0	0	0	0	1	0	1	0	1	1	0	0	1	0	0	0	0	1	0	1	1	0	0	0	0	en	0	0	0	0	0	1	0	0	0	0	0	0	0
644	1	25	en	0	0	0	0	0	0	0	0	0	1	0	1	0	1	0	1	0	0	0	1	0	0	0	0	0	0	1	1	0	0	0	4	cz	0	0	0	0	0	1	0	0	0	1	0	1	0
645	0	19	cz	0	1	1	0	1	0	1	1	0	1	0	1	0	1	0	1	0	0	1	1	0	0	1	0	1	1	1	1	0	1	0	12
646	1	22	cz	0	0	0	0	0	1	0	0	0	0	0	1	0	1	0	1	1	0	0	1	0	0	0	0	1	0	1	1	0	0	1	1
647	1	25	cz	0	0	0	0	0	1	0	0	0	0	0	0	0	1	0	1	1	0	0	1	0	0	0	0	1	0	1	0	0	0	0	2
648	1	36	en	0	0	0	0	0	1	0	1	0	1	0	1	0	1	0	1	1	0	1	1	0	0	0	0	1	0	1	1	0	0	0	3
649	0	21	cz	0	0	0	0	0	1	0	0	0	0	0	1	0	1	0	1	1	0	0	1	0	0	0	0	1	0	1	1	0	0	0	0	en	0	0	0	0	0	1	0	0	0	0	0	1	0
650	0	18	cz	0	0	0	0	0	0	0	0	0	0	1	1	0	1	0	1	0	0	1	0	0	0	0	0	1	0	0	1	0	0	0	6	en	0	0	0	0	0	1	0	0	0	1	0	1	0
651	0	20	cz	0	0	0	0	1	1	0	1	0	1	1	1	0	1	0	1	0	0	0	1	0	0	0	0	1	0	1	1	0	0	0	5
652	0	29	en	0	0	0	0	1	1	0	0	0	0	0	0	0	1	0	1	0	0	0	1	0	0	0	0	1	0	1	1	0	0	0	3
653	0	25	en	0	0	1	1	1	0	1	1	1	1	1	0	1	1	1	0	0	0	1	0	1	1	1	1	0	1	0	0	0	1	1	26
654	0	20	cz	0	0	0	0	0	0	0	0	0	0	0	0	0	1	0	1	0	0	0	1	0	0	0	0	1	0	1	1	0	0	0	3
655	0	25	en	0	0	0	0	0	0	1	0	0	1	0	1	0	1	0	1	1	0	1	1	0	0	0	0	0	1	1	1	0	0	1	7
656	1	41	cz	0	0	0	0	0	1	0	0	0	1	0	1	0	1	0	1	1	0	0	1	0	0	0	0	1	0	1	1	0	0	0	1
657	0	24	cz	0	0	0	0	0	1	0	0	0	1	1	1	0	1	0	1	1	0	0	1	0	0	0	0	1	0	1	1	0	0	0	2
658	1	25	cz	0	0	0	0	0	0	0	0	0	0	0	0	0	1	0	1	1	0	0	1	0	0	0	0	1	0	1	1	0	0	0	2
659	1	20	en	0	0	0	0	0	1	0	0	0	1	0	1	0	1	0	1	1	0	0	1	0	0	0	0	0	0	1	1	0	0	0	2
660	0	25	en	0	1	0	1	1	0	1	1	0	1	1	0	0	0	1	0	0	1	1	0	1	0	0	0	0	1	0	0	0	0	0	21
661	0	20	cz	0	0	0	0	0	0	0	0	0	1	1	0	0	1	0	0	0	0	0	1	0	0	0	0	0	0	1	1	0	0	0	7
662	1	18	cz	0	0	0	0	0	1	0	0	0	1	0	1	0	1	0	1	1	0	0	0	0	0	0	0	1	0	1	0	0	0	0	3	en	0	0	0	0	0	1	0	0	0	1	0	1	0
663	0	20	en	0	0	0	0	0	0	0	0	0	1	0	1	0	1	0	0	1	0	0	1	0	1	0	0	1	0	1	1	0	0	0	4
664	0	35	en	0	0	0	0	0	1	0	0	0	0	0	1	0	1	0	0	1	0	0	1	0	0	0	0	1	0	1	0	0	0	0	2
665	1	21	en	0	0	0	0	0	1	0	0	0	0	0	0	0	1	0	1	1	0	0	1	0	0	0	0	1	0	0	0	0	0	0	3
666	0	17	cz	1	0	0	0	1	0	0	1	1	1	1	0	0	0	0	1	0	0	0	1	1	1	1	1	1	0	1	1	0	1	0	15	en	0	0	1	0	1	0	1	1	1	1	1	0	1
667	0	25	cz	0	1	0	0	1	0	1	1	1	1	1	0	1	1	1	1	0	0	1	1	1	1	1	1	0	0	0	0	0	0	1	21
668	0	52	cz	0	1	1	1	0	0	0	0	0	1	0	0	1	1	0	0	0	0	1	1	0	0	0	1	1	1	0	1	0	0	1	14
669	1	17	cz	0	0	0	0	0	1	0	0	0	0	0	1	0	1	0	1	1	1	0	1	0	0	0	0	1	1	1	1	0	0	0	2
670	1	17	cz	0	0	0	0	0	1	0	0	0	0	0	1	0	1	0	1	1	1	0	1	0	0	0	0	1	1	1	1	0	0	0	2
671	0	20	cz	0	0	0	0	0	1	1	0	0	1	1	1	0	0	0	1	1	1	0	1	0	0	0	0	1	0	1	1	0	0	1	6
672	0	23	cz	0	0	0	0	1	1	0	0	0	1	1	0	0	1	0	1	1	0	0	1	0	0	0	0	0	1	1	1	0	0	0	6	en	0	0	0	0	1	0	0	1	0	1	1	0	0
673	0	22	cz	0	0	0	0	0	1	0	0	0	0	0	1	0	1	0	1	1	0	0	1	0	0	0	0	1	0	1	1	0	0	0	0
674	0	17	en	0	0	0	1	1	0	0	0	0	1	1	0	0	1	0	1	0	0	1	1	0	1	0	0	0	1	1	1	0	0	1	12
675	0	17	en	1	1	1	1	1	0	1	1	1	1	1	0	1	0	1	0	0	0	1	0	1	1	1	1	0	1	0	0	1	1	0	29
676	0	23	en	0	0	0	0	0	1	0	0	0	1	0	1	0	1	0	1	1	0	1	1	0	0	0	0	1	0	1	1	0	0	0	2	cz	0	0	1	0	0	1	0	0	0	1	0	1	0
677	0	19	cz	0	0	0	0	1	0	1	1	0	1	1	0	0	1	0	1	0	0	1	1	0	1	0	0	1	0	1	1	0	0	1	11
678	0	19	cz	0	0	0	0	0	0	0	0	0	1	0	0	0	1	0	1	1	0	0	1	0	0	0	1	1	0	0	1	0	0	0	5
679	0	18	cz	0	1	0	0	1	0	1	1	0	1	1	1	0	1	1	1	0	0	1	1	1	0	0	1	0	0	1	1	0	0	1	14
680	0	24	en	0	0	1	1	0	1	0	0	0	0	0	0	0	1	0	1	0	0	0	1	0	0	0	0	1	0	1	0	0	0	0	5
681	0	20	en	0	0	0	0	0	1	0	0	0	0	0	1	0	1	0	1	1	1	0	1	0	0	0	0	1	0	1	1	0	0	0	1	cz	0	0	0	0	0	1	0	0	0	0	0	1	0
682	0	30	cz	0	1	0	1	1	0	1	1	1	1	1	0	1	0	0	1	0	0	1	1	1	1	0	0	0	1	0	0	0	1	1	22
683	0	25	en	1	1	1	1	1	1	1	1	1	1	1	0	1	1	0	1	0	1	1	0	1	0	1	0	0	1	1	0	0	1	1	23
684	0	20	en	0	0	0	0	0	1	0	0	0	1	0	1	0	1	0	1	1	0	0	1	0	0	0	0	1	0	1	1	0	0	0	1
685	0	34	cz	0	0	1	1	1	1	1	0	1	1	0	1	0	1	0	1	0	0	0	1	0	0	1	1	1	1	1	1	0	1	1	12
686	0	23	cz	0	1	1	1	1	0	1	1	1	1	1	0	0	1	0	1	0	0	1	1	1	1	0	0	0	1	1	0	0	0	1	19
687	0	27	cz	0	0	0	0	0	0	1	1	0	1	1	0	0	1	0	1	0	0	1	1	0	0	0	0	1	1	1	1	0	0	1	10	en	0	0	0	1	1	0	1	1	0	1	1	0	0
688	0	32	cz	0	0	0	0	0	1	0	0	0	0	0	1	0	1	0	1	1	0	0	1	0	0	0	1	1	0	1	0	0	0	0	2	en	0	0	0	0	0	1	0	0	0	0	0	1	0
689	0	18	cz	0	0	0	0	1	0	1	1	0	1	1	0	0	1	1	0	0	0	1	1	1	0	0	0	0	0	1	1	0	0	1	14
690	0	17	cz	0	0	0	1	1	0	1	1	0	1	1	0	1	0	0	0	0	0	1	0	0	1	0	0	1	0	0	1	0	0	1	17	en	0	0	0	0	0	0	0	0	0	0	0	0	1
691	0	29	cz	0	0	0	0	0	0	0	0	0	0	0	0	0	1	0	1	1	0	0	1	0	0	0	0	1	0	1	1	0	0	0	2	en	0	0	0	0	0	1	0	0	0	0	0	0	0
692	0	18	cz	0	0	1	1	1	0	1	1	1	1	1	1	1	1	1	0	0	0	1	0	1	0	1	1	0	0	1	1	1	0	1	21
693	0	19	en	0	0	0	0	0	1	1	0	0	1	0	1	0	1	0	1	1	0	1	1	0	0	0	0	1	0	1	1	0	0	0	3	cz	0	0	0	0	0	0	0	0	0	0	0	0	0
694	0	18	cz	0	1	1	1	0	0	0	0	1	1	1	0	0	1	0	0	0	0	1	1	1	1	0	0	0	0	1	1	0	0	1	15
695	0	20	en	0	1	1	0	1	1	1	1	0	1	1	1	0	1	0	1	1	0	1	1	0	0	0	1	0	0	1	1	0	1	0	11
696	0	25	en	0	0	0	1	1	0	1	1	1	1	1	0	0	1	0	1	1	0	0	1	0	0	1	1	1	0	1	1	0	0	1	12
697	1	20	cz	1	1	1	1	1	1	1	1	1	1	1	0	1	1	1	0	1	0	1	1	0	1	1	0	0	1	1	0	0	0	0	20
698	1	21	cz	0	0	0	0	0	0	0	0	0	1	0	0	0	1	0	1	0	0	0	0	0	0	0	0	1	0	1	1	0	0	0	5
699	0	25	en	0	0	0	0	1	0	0	0	0	0	0	1	0	1	0	1	1	0	0	1	0	0	0	0	1	0	1	0	0	0	0	3	cz	0	0	1	0	0	0	0	0	0	1	0	1	0
700	1	21	en	0	0	1	0	0	1	0	0	0	1	1	1	0	1	0	1	1	0	0	1	0	0	0	0	1	0	1	1	0	0	0	3
701	1	38	en	0	0	0	0	0	0	0	0	0	1	0	0	0	1	0	1	0	0	0	1	0	0	0	0	1	0	1	1	0	0	0	4	cz	0	0	0	0	0	0	0	0	0	1	0	0	0
702	1	23	cz	0	1	0	0	0	1	0	1	0	1	0	1	0	1	0	1	0	0	0	1	0	0	0	0	1	0	1	1	0	0	0	4
703	0	21	en	0	1	1	1	1	0	1	1	1	1	1	0	0	1	1	1	0	0	1	1	1	1	0	0	0	1	1	0	0	0	1	20
704	1	18	cz	0	0	0	0	0	1	0	0	0	1	0	0	0	0	0	1	0	0	0	1	0	0	0	0	1	0	1	1	0	0	0	4	en	0	0	0	0	0	1	0	0	0	1	0	0	0
705	1	28	cz	0	0	0	0	0	1	0	0	0	0	0	1	0	1	0	1	1	0	0	1	0	0	0	0	1	0	1	1	0	0	0	0	en	0	0	0	0	0	1	0	0	0	0	0	1	0
706	1	19	en	0	1	1	1	0	1	1	0	0	0	0	0	1	1	1	0	0	0	1	1	1	0	0	0	0	0	1	1	0	0	0	12	cz	0	1	1	1	1	1	1	0	0	1	1	0	0
707	1	23	cz	0	0	0	0	0	1	0	0	0	1	0	0	0	1	0	1	0	0	0	1	0	0	0	0	0	0	1	1	0	0	0	4
708	1	19	en	0	0	0	0	0	1	0	0	0	0	0	1	0	1	0	1	1	0	0	1	0	0	0	0	1	0	1	1	0	0	0	0
709	1	18	cz	0	1	0	1	1	0	1	0	0	1	0	0	0	1	1	1	0	0	0	1	0	1	0	0	0	1	1	1	0	0	1	13	en	0	0	0	0	1	0	1	0	0	1	1	1	0
710	1	16	cz	0	0	0	0	0	1	0	0	0	0	0	1	0	1	0	1	0	0	0	1	0	0	0	0	0	0	1	1	0	0	0	2	en	0	0	0	0	0	0	1	0	0	0	0	1	1
711	0	24	cz	0	0	0	0	0	0	0	0	0	0	0	0	0	1	0	1	0	0	1	1	0	0	0	0	1	0	0	1	0	0	0	5
712	1	20	en	0	0	0	1	0	1	1	1	0	0	0	0	0	1	0	0	1	1	1	1	0	1	0	0	0	0	1	1	0	0	1	10	cz	0	0	0	1	0	1	1	1	0	0	1	0	0
713	1	26	en	0	0	0	0	0	0	0	1	0	0	0	0	0	1	0	1	0	0	0	1	0	0	0	0	1	1	0	1	0	0	0	6	cz	0	0	0	0	0	0	0	0	0	1	0	0	0
714	1	21	cz	0	0	0	0	0	0	0	0	0	1	0	0	0	1	0	1	1	0	1	1	0	0	0	0	0	0	1	1	0	0	0	5
715	0	25	en	0	1	1	1	1	1	1	1	1	1	1	1	0	1	1	1	1	0	1	1	1	1	0	0	0	0	1	0	1	0	0	16
716	1	19	en	0	0	0	0	0	1	0	0	0	1	0	1	0	1	0	1	1	1	0	1	0	1	0	0	1	0	1	1	0	0	0	3
717	0	25	cz	1	0	1	1	1	0	1	1	0	1	1	0	0	1	0	1	0	0	1	1	1	0	1	1	0	1	1	0	0	0	1	19
718	0	17	cz	0	0	0	0	0	1	0	0	0	1	0	1	0	1	0	1	1	0	0	1	0	0	0	1	1	0	1	1	0	0	0	2	en	0	0	0	0	0	1	0	0	0	0	0	1	0
719	0	30	cz	0	0	0	0	0	1	0	0	0	1	0	0	0	1	0	0	0	0	0	0	0	0	1	0	0	0	1	1	0	0	0	7
720	0	25	en	1	0	0	1	1	1	1	1	0	1	1	1	0	1	1	0	1	0	1	1	1	0	0	0	0	0	1	1	0	0	1	13
721	0	25	en	0	1	1	1	1	0	1	1	1	1	1	0	1	1	0	0	1	0	1	0	1	1	0	1	0	0	0	1	0	1	1	22
722	0	22	cz	0	0	0	0	0	1	0	0	0	0	0	0	0	1	0	1	1	0	0	1	0	0	0	0	1	0	1	1	0	0	0	1	en	0	0	0	0	0	0	0	0	0	0	0	0	0
723	0	21	cz	1	1	1	1	1	0	1	1	1	1	1	0	1	0	1	0	0	1	1	0	1	1	1	1	0	0	1	1	1	1	0	27
724	0	20	en	0	0	0	0	1	1	0	0	0	1	0	1	0	1	0	0	1	0	1	0	0	0	0	0	0	0	1	1	0	0	0	6
725	1	18	cz	0	0	0	0	0	0	0	0	0	0	0	0	0	1	0	1	0	0	0	1	0	0	0	0	1	0	1	1	0	0	0	3	en	0	0	0	0	0	0	0	0	0	1	0	0	0
726	0	22	cz	0	0	0	0	0	1	0	1	0	1	0	1	0	1	0	1	1	0	0	1	0	0	0	0	1	0	1	0	0	0	0	3
727	0	17	cz	0	0	0	1	0	1	0	1	0	1	1	0	0	1	0	1	0	0	1	1	0	0	1	1	1	1	1	1	0	0	1	11	en	0	0	0	1	0	1	0	1	0	1	0	0	0
728	0	21	cz	0	0	1	0	0	1	1	0	0	1	0	1	0	1	0	1	1	0	0	1	0	0	0	0	1	0	1	1	0	0	0	3
729	1	19	en	0	1	0	0	0	1	0	0	0	1	0	1	0	1	0	1	1	0	0	1	0	0	0	1	0	0	1	1	0	0	0	4	cz	0	1	0	0	0	1	0	1	0	1	0	1	0
730	1	18	cz	0	0	0	0	0	0	1	0	0	1	0	1	0	1	0	1	1	0	0	0	0	0	0	0	0	0	1	1	0	0	0	5	en	0	0	0	0	1	0	0	0	0	1	0	1	0
731	0	21	en	0	0	0	0	0	0	0	0	0	0	0	1	0	0	0	1	1	0	0	1	0	0	0	0	1	0	1	1	0	0	0	2	cz	0	0	0	0	0	1	0	0	0	0	0	1	0
732	0	18	cz	0	0	0	0	1	0	1	1	0	1	0	1	0	1	0	1	0	0	0	1	0	0	0	0	0	0	1	1	0	0	0	7
733	1	18	cz	0	0	0	0	1	0	1	1	1	1	1	1	1	1	0	0	0	1	0	1	1	1	0	0	0	0	0	1	0	0	0	15
734	0	22	cz	0	0	0	0	0	0	0	0	0	1	0	0	0	1	0	1	0	0	0	1	0	0	1	0	1	1	1	1	0	0	0	6
735	0	15	cz	0	0	1	1	1	0	1	1	0	1	1	0	1	1	0	0	0	0	0	1	1	1	0	0	0	1	1	1	0	0	1	17	en	0	0	1	1	1	0	1	1	0	1	1	0	1
736	0	19	en	0	0	0	0	0	0	0	0	0	1	0	0	0	1	0	1	1	0	0	1	0	0	0	0	1	0	1	1	0	0	0	3
737	0	17	cz	0	0	0	0	0	1	0	0	0	0	0	1	0	1	0	1	1	0	0	1	0	0	0	0	1	0	1	1	0	0	0	0	en	0	0	0	0	0	1	0	0	0	0	0	1	0
738	0	21	en	0	0	0	0	1	1	0	0	0	1	0	0	0	1	0	1	1	0	1	1	0	1	1	0	1	0	1	0	0	0	0	7
739	0	25	cz	0	0	0	1	0	1	0	0	0	1	0	0	0	1	0	1	0	0	0	1	0	0	1	0	1	0	1	1	0	0	0	5
740	0	20	cz	0	0	0	0	0	1	1	1	0	1	1	1	0	1	0	1	1	0	1	1	0	1	0	0	0	0	1	1	0	0	0	7
741	0	26	en	0	0	0	0	0	0	0	1	0	1	0	0	0	1	0	1	0	0	0	1	0	0	0	0	0	0	1	1	0	0	0	6
742	0	25	en	0	0	0	0	0	0	0	0	0	1	0	0	0	1	0	1	1	0	0	1	0	0	0	0	1	0	1	1	0	0	0	3	cz	0	0	0	0	0	1	0	0	0	0	1	0	0
743	0	22	en	0	0	0	0	0	1	0	0	0	1	0	0	0	1	0	1	1	0	1	1	0	0	0	0	1	0	1	1	0	0	0	3
744	0	16	cz	0	0	0	0	1	1	1	1	0	1	1	1	1	0	0	0	0	0	0	1	0	0	0	0	0	0	1	1	0	0	1	11	en	0	0	0	0	1	1	1	0	0	1	1	0	0
745	0	18	cz	0	0	0	0	0	1	0	0	0	0	0	1	0	1	0	1	0	0	0	1	0	0	0	0	1	0	1	1	0	0	0	1
746	0	25	en	0	1	0	0	1	0	1	1	1	1	1	1	1	1	1	1	0	0	1	1	1	1	0	0	0	0	1	0	0	1	0	17
747	0	18	cz	0	1	0	1	1	0	1	1	0	1	1	0	1	1	1	1	0	0	1	1	1	1	1	0	1	1	0	0	0	1	0	20
748	0	25	en	0	0	1	1	1	0	1	0	0	1	1	0	1	1	0	0	0	0	1	1	1	1	0	0	0	1	0	0	0	0	0	18
749	0	23	en	0	0	0	0	0	1	0	0	0	0	0	1	0	1	0	1	1	0	0	1	0	0	0	0	1	0	1	0	0	0	0	1	cz	0	0	0	0	0	1	0	1	0	1	0	0	0
750	0	26	cz	1	1	1	1	1	0	1	1	1	1	1	0	1	0	1	0	0	0	1	1	1	1	1	1	0	1	1	0	1	0	0	26
751	0	22	en	0	0	0	0	0	1	0	0	0	0	0	1	0	1	0	0	1	0	0	1	0	1	0	0	1	0	1	1	0	0	0	2	cz	0	0	0	0	0	1	0	0	0	0	0	1	0
752	0	18	cz	0	1	1	1	1	0	1	1	1	1	1	0	1	1	1	0	0	0	1	0	1	0	0	1	0	1	1	0	0	0	1	23
753	0	20	en	0	1	0	1	1	1	1	1	0	1	1	0	0	1	1	1	0	0	1	1	1	1	0	0	0	0	1	0	0	0	1	16
754	0	32	cz	0	0	0	0	0	1	0	1	0	1	0	1	0	1	0	1	0	1	0	1	0	0	1	0	1	0	1	1	0	0	0	5	en	0	0	0	0	0	1	0	1	0	1	0	1	0
755	0	32	en	0	0	0	0	1	1	0	0	0	1	0	0	0	1	0	0	1	0	0	0	0	0	0	0	1	0	1	1	0	0	0	5
756	1	30	en	0	0	0	0	0	1	0	1	0	1	0	0	0	1	0	0	0	0	0	0	0	0	1	0	0	1	0	1	0	0	1	11
757	1	30	en	0	0	0	0	0	1	0	0	0	0	0	0	0	1	0	1	1	0	0	1	0	1	0	0	1	0	1	1	0	0	0	2	cz	0	0	0	0	0	1	0	0	0	0	0	0	0
758	1	19	en	0	0	0	0	1	1	0	0	0	1	0	1	0	1	0	0	1	0	0	0	0	1	0	0	1	0	1	1	0	0	0	5	cz	0	0	0	0	1	1	0	0	0	1	0	1	0
759	0	21	en	0	1	0	0	0	1	0	0	0	1	0	1	0	1	0	1	1	0	0	0	0	0	0	0	1	0	1	1	0	0	0	3	cz	0	0	0	0	1	1	0	0	0	1	0	1	0
760	1	18	cz	0	0	0	0	0	1	0	0	0	1	0	0	0	1	0	1	1	0	0	1	0	0	1	0	1	0	1	1	0	0	1	4	en	0	0	0	0	0	1	0	0	0	0	0	0	0
761	1	31	cz	0	0	0	0	0	0	1	1	0	1	1	0	0	1	0	1	1	0	0	1	0	1	0	0	0	0	1	0	0	0	0	9
762	1	22	cz	0	1	1	1	1	0	1	1	1	1	1	0	0	1	1	0	0	0	1	1	0	1	1	1	0	1	0	0	1	1	1	25
763	1	16	cz	0	0	0	0	0	1	0	0	0	0	0	0	0	1	0	1	0	0	0	1	0	0	0	0	1	0	1	1	0	0	0	2
764	1	17	cz	0	0	0	0	0	1	0	0	0	0	0	1	0	1	0	1	0	0	0	1	0	0	0	0	1	0	1	1	0	0	0	1	en	0	0	0	0	0	1	0	0	0	0	0	1	0
765	1	18	cz	0	0	0	0	1	0	1	0	0	1	1	0	0	1	0	1	0	0	0	1	1	0	0	0	0	0	1	1	0	0	0	9
766	1	19	cz	0	0	0	0	0	1	0	0	0	1	0	0	0	1	0	1	1	0	0	1	0	0	0	0	0	0	1	1	0	0	0	3
767	0	26	cz	0	0	1	0	1	0	1	1	0	1	1	1	0	1	1	0	1	0	1	0	0	0	0	0	0	0	1	1	0	0	1	13
768	0	16	cz	0	0	1	0	1	1	1	0	0	1	1	0	0	1	1	1	0	1	0	1	0	0	0	0	1	1	1	1	0	0	0	10	en	0	0	1	0	0	1	1	0	0	1	1	0	0
769	1	25	cz	0	1	0	1	1	0	1	1	0	1	1	1	1	1	1	0	0	0	1	1	0	1	0	0	0	1	1	0	0	0	1	18
770	1	24	cz	0	0	0	0	0	1	0	0	0	0	0	1	0	1	0	0	1	0	0	1	0	0	0	0	1	0	1	1	0	0	0	1	en	0	0	0	0	0	1	0	0	0	0	0	1	0
771	1	17	cz	0	0	0	0	0	0	0	0	0	1	0	1	0	1	0	1	1	0	0	1	0	0	0	0	1	0	1	1	0	0	0	2	en	0	0	0	0	0	1	0	0	0	0	0	1	0
772	0	20	en	0	0	0	0	0	1	0	0	0	0	0	1	0	0	0	1	1	0	1	0	0	0	0	0	1	0	1	1	0	0	0	3	cz	0	0	0	0	0	1	0	0	0	0	0	1	0
773	0	25	en	0	0	0	1	1	0	1	1	1	1	1	1	0	1	0	1	1	0	1	1	1	1	1	0	0	0	1	0	0	0	0	14
774	0	25	en	0	1	1	1	1	0	1	1	1	1	1	0	1	0	1	0	0	0	1	0	1	1	1	0	0	1	0	0	1	1	0	27
775	0	19	cz	0	0	1	0	0	1	0	0	0	1	0	0	0	1	0	1	0	1	0	1	0	0	1	1	1	1	1	1	0	0	0	8
776	0	23	cz	0	0	1	1	1	0	1	1	0	1	1	0	1	1	1	0	0	0	1	1	0	1	1	0	0	1	0	0	0	0	0	20	en	0	1	1	1	1	0	1	1	0	1	1	0	0
777	0	63	cz	0	0	0	0	1	1	1	1	0	1	1	1	0	1	0	0	0	0	0	1	1	1	0	0	0	0	1	0	0	0	0	11	en	0	1	0	0	1	1	1	1	0	1	1	0	1
778	0	23	en	0	0	0	0	0	1	0	0	0	1	0	1	0	1	0	1	1	0	0	1	0	0	0	0	1	0	1	1	0	0	0	1	cz	0	0	0	0	0	1	0	0	0	1	0	1	0
779	0	27	cz	0	0	0	0	1	0	1	1	0	1	1	1	1	1	0	0	0	0	1	0	1	0	1	0	0	1	0	1	0	0	1	17
780	0	22	en	0	0	0	0	1	0	0	1	0	1	0	0	0	1	0	0	0	0	1	1	0	0	0	0	0	0	1	0	0	0	0	10	cz	1	0	0	0	1	1	0	0	0	1	0	0	0
781	0	25	cz	0	0	0	0	0	0	0	0	0	1	0	0	0	1	0	1	1	0	1	1	0	0	0	0	1	0	1	1	0	0	0	4
782	0	22	en	0	0	0	1	1	0	1	1	1	1	1	0	0	1	1	1	0	0	1	1	1	0	0	0	0	1	1	1	0	0	0	15	cz	0	1	1	1	1	0	1	1	0	1	1	0	0
783	0	19	cz	0	0	0	0	1	1	0	0	0	1	0	1	0	1	0	0	1	0	0	1	0	0	0	0	1	0	1	1	0	0	0	3
784	1	24	en	0	0	0	1	1	1	0	1	0	1	0	1	0	1	0	1	1	0	1	1	0	1	0	0	0	0	1	0	0	0	0	8	cz	0	1	0	0	0	1	0	0	0	1	0	1	0
785	0	26	cz	0	0	0	0	0	1	0	0	0	0	0	1	0	1	0	1	1	0	0	1	0	0	0	0	1	0	1	1	0	0	0	0	en	0	0	0	0	0	1	0	0	0	0	0	1	0
786	0	25	en	0	0	0	0	0	1	0	0	0	0	0	1	0	1	0	1	1	0	0	1	0	0	0	0	1	0	1	1	0	0	0	0
787	0	19	en	0	0	0	0	0	1	0	0	0	0	0	0	0	1	0	1	1	0	0	1	0	0	0	0	1	0	1	1	0	0	0	1
788	0	22	en	0	0	0	1	0	0	1	0	0	1	0	0	0	1	1	1	0	0	1	0	1	0	1	0	1	0	1	1	0	0	1	12
789	0	25	en	0	0	1	0	1	0	1	1	0	1	1	0	0	0	0	1	1	0	1	1	1	0	0	0	0	0	0	1	0	0	1	14
790	0	25	en	0	1	1	1	1	0	1	1	1	1	1	0	1	1	1	0	0	1	1	1	1	1	0	1	0	1	0	0	1	1	1	27
791	0	18	cz	0	1	0	1	1	0	1	1	0	1	1	0	1	1	1	1	0	1	1	0	1	1	0	0	0	1	1	0	0	0	1	21
792	0	15	cz	0	0	0	0	0	0	0	1	0	1	0	0	0	1	0	1	0	0	0	1	0	0	0	0	0	0	1	1	0	0	0	6	en	0	0	0	0	1	1	0	0	0	0	1	0	0
793	0	21	en	0	0	0	0	0	1	0	0	0	1	0	0	0	1	0	1	1	0	0	1	0	0	0	0	1	0	1	1	0	0	0	2
794	0	20	cz	0	0	1	1	1	0	1	1	1	1	1	0	0	1	0	1	1	0	1	1	1	0	0	0	0	1	1	0	0	0	0	15
795	0	15	cz	0	1	1	1	1	0	1	1	1	1	1	0	0	1	0	1	0	0	0	0	1	1	0	0	0	0	1	1	0	0	1	17	en	0	1	1	0	1	1	1	0	0	1	0	0	0
796	0	18	cz	0	0	0	0	0	1	0	0	0	0	0	1	0	1	0	1	1	0	0	1	0	0	0	0	1	0	1	1	0	0	0	0	en	0	0	0	0	0	1	0	0	0	0	0	1	0
797	0	29	en	0	0	0	0	0	0	0	0	0	1	0	0	0	1	0	1	1	0	0	1	0	0	0	0	1	0	1	1	0	0	0	3	cz	0	0	1	0	0	1	0	0	0	0	0	0	0
798	0	26	cz	0	0	1	0	0	0	1	0	0	1	1	0	0	1	0	1	1	1	1	1	0	0	0	0	0	0	1	1	0	0	0	9
799	0	30	en	0	0	0	0	0	1	0	0	0	1	0	1	0	1	0	1	1	0	0	1	0	0	0	1	0	0	0	1	0	0	0	4	cz	0	0	0	0	0	1	0	0	0	1	0	1	0
800	0	25	en	0	1	1	1	1	0	1	1	1	1	1	0	1	1	1	0	0	0	1	0	1	1	1	0	0	0	1	1	0	0	1	22
801	0	25	en	0	1	1	1	1	0	1	1	1	1	1	0	1	1	1	1	0	0	1	1	1	1	1	0	0	1	0	0	0	0	0	22
802	0	21	en	0	0	0	0	1	0	1	1	1	0	0	0	0	1	0	1	0	0	1	0	1	1	0	0	0	1	0	1	0	0	1	15	cz	0	0	0	0	0	0	0	1	0	0	0	0	0
803	1	18	cz	0	0	0	1	1	1	1	1	0	1	1	1	0	1	1	1	0	0	0	0	0	0	0	0	0	1	1	1	0	0	0	11	en	0	0	0	0	1	1	1	0	0	1	1	0	0
804	0	20	en	0	0	0	0	1	0	1	1	0	1	1	0	0	1	0	1	1	0	1	1	0	1	0	0	0	0	1	1	0	0	1	11
805	1	17	cz	0	0	0	1	0	1	1	0	0	0	0	1	1	1	0	1	1	0	1	1	0	1	0	0	1	0	1	1	0	0	1	6
806	1	20	en	0	0	0	0	0	1	0	0	0	1	0	1	0	1	0	1	1	0	0	1	0	0	0	0	1	0	1	0	0	0	0	2
807	0	20	en	0	0	0	0	1	0	0	0	0	1	0	0	0	1	0	0	1	0	0	0	0	0	0	0	0	0	0	0	0	0	0	9
808	0	19	en	0	0	0	0	0	0	1	0	0	0	1	0	0	1	0	0	1	0	1	0	0	0	0	0	1	0	1	1	0	0	0	7
809	1	19	cz	0	0	0	0	0	1	0	0	0	0	0	0	0	1	0	1	0	0	0	1	0	0	0	0	1	0	1	1	0	0	0	2
810	0	22	en	0	0	0	0	0	0	1	0	0	1	0	0	0	1	0	1	0	0	0	1	0	0	0	0	1	1	1	1	0	0	0	6
811	1	17	cz	0	0	0	0	0	1	0	0	0	0	0	0	0	1	0	1	0	0	0	1	0	0	0	0	1	0	1	1	0	0	0	2
812	0	19	cz	0	0	0	0	0	0	1	1	0	1	1	1	0	1	1	0	0	1	0	1	0	1	0	0	0	0	1	1	0	0	1	12
813	0	16	cz	0	1	1	1	1	0	1	1	0	1	0	0	0	1	0	1	0	0	1	1	1	1	0	0	0	0	1	1	1	0	0	15	en	0	1	1	1	1	0	1	1	0	1	1	0	0
814	0	18	cz	0	1	1	1	1	0	1	1	0	1	1	1	0	1	0	1	0	0	0	1	0	0	1	0	0	1	1	1	0	0	0	13
815	1	17	cz	0	0	0	0	0	0	0	0	0	0	0	0	0	1	0	0	0	0	0	1	0	0	0	0	1	0	1	1	0	0	0	4
816	1	19	en	0	0	0	0	0	1	0	1	0	1	0	0	0	1	0	0	0	0	0	0	0	0	1	0	1	0	1	1	0	0	0	7
817	0	19	cz	0	0	0	0	1	0	1	1	0	1	1	1	0	1	0	1	1	0	0	1	0	0	0	0	1	0	1	1	0	0	0	6
818	0	19	cz	0	0	0	0	0	1	0	0	0	0	0	1	0	1	0	1	0	0	0	1	0	0	0	0	1	0	1	0	0	0	0	2
819	1	19	en	0	0	0	1	0	0	0	0	0	0	0	0	0	1	0	1	0	0	0	1	0	0	0	0	1	0	1	1	0	0	0	4
820	1	19	cz	0	1	0	0	1	1	1	1	0	1	1	1	1	1	1	0	0	0	1	1	0	0	1	0	0	1	1	0	0	0	1	16
821	1	18	cz	0	0	0	0	1	1	0	0	0	1	0	0	0	1	0	1	0	0	0	1	0	0	0	0	1	0	1	0	0	0	0	5	en	0	0	0	0	0	1	0	0	0	0	0	0	0
822	0	19	cz	0	0	0	0	0	1	0	0	0	1	0	1	0	1	0	1	1	0	0	1	0	0	0	1	1	0	1	1	0	0	0	2
823	1	18	cz	0	1	1	1	1	0	1	1	1	0	1	0	1	1	0	0	0	1	1	1	1	1	1	0	0	1	0	1	0	0	1	22
824	0	19	en	0	1	1	0	0	1	1	0	0	1	1	1	0	1	0	1	1	0	1	0	1	1	0	0	0	0	0	0	0	0	0	12	cz	0	0	0	0	1	1	1	1	1	1	1	1	0
825	0	18	cz	0	0	0	0	1	0	1	1	0	1	1	0	0	0	0	0	0	1	0	1	0	1	0	0	0	0	1	1	0	0	1	14
826	1	21	en	0	0	0	0	0	1	0	0	0	1	0	0	0	1	0	0	1	0	0	0	0	0	0	0	1	0	1	1	0	0	0	4
827	0	19	cz	0	0	1	1	1	0	1	1	1	1	1	0	1	1	1	1	1	0	1	1	1	1	0	0	0	0	1	0	0	1	0	18
828	0	20	en	0	1	1	1	1	0	1	1	0	1	1	0	0	1	1	1	0	0	1	1	0	0	1	1	0	0	1	0	0	0	0	17
829	0	19	cz	0	0	0	0	0	1	0	0	0	0	0	1	0	1	0	1	0	0	0	1	0	0	0	0	1	0	1	1	0	0	0	1
830	1	20	cz	0	0	0	0	0	0	0	0	0	0	0	0	0	1	0	0	0	0	0	1	0	0	0	0	1	0	1	1	0	0	0	4
831	0	19	cz	0	1	1	0	1	0	1	1	0	0	1	0	0	1	0	1	0	0	0	1	0	0	0	1	0	0	1	1	0	0	1	12
832	0	18	cz	0	1	0	0	0	1	1	1	0	1	1	1	0	1	0	1	1	0	0	1	1	1	0	0	0	0	1	1	0	0	0	8
833	1	19	cz	0	0	0	0	0	0	0	0	0	0	0	0	0	1	0	1	1	0	0	1	0	0	0	0	1	0	1	1	0	0	0	2
834	0	17	cz	0	1	0	1	1	0	1	1	0	1	0	0	0	1	0	1	0	0	0	0	0	0	0	0	1	0	1	1	0	0	1	11
835	1	20	en	0	0	0	0	0	1	0	0	0	0	0	0	0	1	0	1	0	0	0	1	0	0	0	0	1	0	0	1	0	0	0	3
836	0	20	cz	0	1	0	1	1	0	1	1	1	1	1	0	1	1	0	0	0	0	1	1	1	1	1	0	0	1	0	0	0	0	1	22
837	1	20	cz	0	0	0	0	0	1	0	1	0	0	1	1	1	0	0	1	1	0	0	1	0	0	0	0	0	0	1	1	0	0	0	5
838	1	19	en	0	0	0	0	0	1	0	0	0	0	0	1	0	1	1	1	1	1	1	0	0	0	0	0	1	0	1	1	0	0	0	4
839	1	19	cz	0	0	0	0	0	0	0	1	0	1	0	0	0	1	0	1	0	0	0	1	0	0	0	0	1	0	0	1	0	0	0	6
840	0	19	en	0	0	0	1	1	1	0	1	0	1	0	0	0	0	0	1	0	0	0	1	0	0	0	0	0	0	1	1	0	0	0	8
841	0	18	cz	0	0	0	0	0	1	0	0	0	0	0	1	0	1	0	0	1	0	0	0	0	0	0	0	1	0	1	0	0	0	0	3
842	1	19	en	0	0	0	0	0	0	0	0	0	1	0	0	0	1	0	1	1	1	0	1	0	0	0	0	1	0	1	1	0	0	0	4
843	0	18	cz	0	0	0	0	0	1	0	0	0	1	0	0	0	1	0	0	1	0	0	1	0	0	0	1	1	0	1	1	0	0	0	4
844	0	19	cz	0	0	0	0	1	0	0	0	0	1	0	0	0	1	0	1	0	1	0	1	0	0	0	0	1	0	1	0	0	0	0	7
845	0	21	en	0	1	1	1	1	0	1	1	1	1	1	0	1	0	1	0	0	0	1	1	1	1	0	0	0	1	0	0	0	0	0	23
846	0	63	cz	0	0	0	0	0	1	0	0	0	0	0	1	0	1	0	1	0	0	0	1	0	0	0	0	1	0	1	1	0	0	0	1
847	0	19	en	0	0	0	0	0	0	0	0	0	0	0	0	0	1	0	1	1	1	0	1	0	1	0	0	0	1	1	1	0	0	1	7
848	1	19	cz	0	0	0	0	0	1	0	0	0	0	0	0	0	1	0	0	1	0	0	1	0	0	0	0	1	0	1	1	0	0	0	2
849	1	18	cz	0	0	0	0	0	1	0	0	0	1	0	1	0	1	0	1	1	1	0	1	0	0	0	0	0	0	1	1	0	0	0	3
850	0	18	cz	0	0	0	0	0	1	0	0	0	0	0	0	0	1	0	1	1	0	0	0	0	0	0	0	1	0	0	1	0	0	0	3
851	0	18	cz	0	0	0	0	0	1	0	0	0	0	0	0	0	1	0	1	0	0	0	1	0	0	0	0	1	0	1	1	0	0	0	2
852	0	19	cz	0	0	1	1	1	0	1	0	0	0	1	0	0	1	0	0	0	0	1	0	1	1	0	0	0	0	1	0	0	0	0	15
853	1	19	en	0	0	1	0	1	0	0	0	0	1	1	0	0	1	0	1	0	0	0	1	0	0	1	0	1	1	1	1	0	0	0	9
854	0	19	cz	0	0	0	0	0	1	0	0	0	0	0	1	0	1	0	1	0	0	0	1	0	0	0	0	1	0	1	1	0	0	0	1
855	0	19	cz	0	1	0	0	0	1	1	1	0	1	1	0	1	1	0	1	1	0	1	1	0	1	1	0	1	0	1	1	0	0	0	10
856	1	18	cz	0	0	0	0	0	1	0	0	0	0	0	1	0	1	0	1	1	0	0	1	0	0	0	0	0	0	1	1	0	0	0	1
857	0	19	cz	0	0	0	0	0	0	0	0	0	1	0	0	0	1	0	1	0	0	0	1	0	0	0	0	0	0	1	1	0	0	0	5
858	1	40	en	0	0	0	0	0	0	0	0	0	0	0	1	0	1	0	1	1	0	0	1	0	0	0	0	1	0	1	0	0	0	0	2
859	1	17	cz	0	0	0	0	1	1	0	1	0	1	0	1	0	1	0	1	1	0	0	1	0	0	0	0	0	0	1	1	0	0	1	5	en	0	0	0	0	1	1	0	1	0	1	0	1	0
860	0	19	en	0	0	0	0	0	1	0	0	0	1	0	1	0	1	0	0	1	1	0	1	0	0	0	0	1	0	1	1	0	0	0	3
861	0	19	cz	0	0	0	0	0	1	0	1	0	1	1	0	0	1	0	1	0	0	1	1	0	0	0	0	1	0	1	1	0	0	0	6	en	0	1	0	0	0	0	0	0	0	0	0	0	0
862	0	20	en	0	0	0	0	0	0	0	0	0	1	1	0	0	1	0	1	1	0	0	1	0	0	0	0	1	0	1	0	0	0	1	6	cz	0	0	0	0	0	0	0	1	0	0	1	1	0
863	0	17	cz	0	1	0	0	1	0	1	0	0	1	1	0	0	0	0	1	0	0	1	1	1	0	0	1	0	0	1	1	0	0	0	13
864	0	17	cz	0	1	0	0	1	1	0	1	0	1	1	0	0	1	0	1	1	0	0	1	0	1	0	0	0	0	1	1	0	0	1	9
865	0	17	cz	1	1	0	0	1	0	1	1	1	1	1	1	0	1	1	0	1	0	0	1	1	0	1	0	0	1	1	0	0	1	0	17
866	0	18	cz	0	0	0	0	0	1	0	0	0	0	0	1	0	1	0	0	1	0	0	0	0	0	0	0	1	0	1	1	0	0	0	2
867	1	20	en	0	1	1	1	0	0	1	1	1	1	1	0	0	1	0	1	0	0	0	0	0	0	0	0	0	0	1	0	0	0	0	14	cz	0	0	0	1	0	0		0	0	1	0	0	0
868	0	19	en	0	0	0	0	0	1	0	0	0	1	0	1	0	1	0	1	1	1	0	1	0	0	0	0	1	0	1	1	0	0	0	2	cz	0	0	0	0	0	1	0	0	0	1	0	1	0
869	0	18	cz	0	0	1	1	0	0	0	0	0	1	0	0	0	1	0	0	0	0	0	1	0	1	0	0	1	0	1	1	0	0	0	8
[truncated: 19 more columns]

## Sheet: Study 1 SBQ
Additional file 5b. Original data on the Spider Phobia Beliefs Questionnaire (SBQ) analysed in Study 1. Sex: 0 - female, 1 - male; version: cz - Czech, en - English; SpB - spider related subscale score; SrB self-related subscale score.
ID	Sex	Age	version 1	1	2	3	4	5	6	7	8	9	10	11	12	13	14	15	16	17	18	19	20	21	22	23	24	25	26	27	28	29	30	31	32	33	34	35	36	37	38	39	40	41	42	43	44	45	46
1	0	17	en	50	50	50	30	20	0	10	0	0	40	10	0	10	0	0	30	10	10	90	60	10	0	0	50	100	40	30	0	0	10	90	0	10	90	90	10	10	30	50	30	100	50	20	0	10	0
2	0	60	cz	50	30	0	0	0	0	0	0	0	0	5	5	10	20	0	30	0	30	60	90	30	0	0	70	70	0	0	50	50	0	50	10	0	50	0	10	0	0	0	20	70	0	60	60	40	30
3	0	24	cz	25	5	0	15	0	5	0	0	0	0	100	0	0	0	0	50	0	0	75	75	15	0	0	75	100	0	0	50	75	0	50	0	0	15	0	0	0	0	0	75	15	0	5	0	0	0
4	0	23	cz	30	40	60	25	30	0	10	10	0	5	90	80	70	100	0	60	10	100	100	95	90	10	0	10	95	10	100	100	90	60	99	10	0	99	50	70	20	0	100	40	100	70	50	60	80	30
5	0	19	cz	0	0	0	0	0	0	0	0	0	0	0	0	0	30	0	0	0	0	50	0	30	0	0	50	30	0	0	0	30	0	20	0	0	0	0	0	0	0	0	0	0	0	0	20	0	0
6	1	19	cz	0	0	0	30	0	0	0	0	0	10	0	0	0	0	20	0	0	10	80	20	0	0	70	20	0	30	50	60	0	50	0	0	0	0	0	0	0	0	0	0	20	0	0	0	0	0
7	0	20	cz	10	0	0	0	0	0	0	0	0	0	0	0	0	0	0	80	0	80	20	0	0	0	0	80	0	0	0	0	0	0	0	0	0	0	0	0	0	0	0	0	0	0	0	0	0	0
8	0	18	cz	30	20	40	30	0	0	10	0	0	0	30	10	50	30	70	80	20	80	80	100	50	0	0	10	80	50	60	70	80	50	80	0	0	10	10	0	0	0	20	0	40	0	0	10	0	0
9	0	17	cz	100	100	60	80	100	40	90	90	30	100	100	100	100	100	50	100	100	100	90	100	70	0	20	100	100	70	100	100	100	100	100	0	30	90	90	100	60	0	50	40	100	50	100	100	100	100
10	0	25	en	60	10	20	2	0	0	0	0	0	20	3	0	10	20	5	60	0	30	50	25	30	0	0	30	50	10	10	25	35	0	0	0	0	15	0	10	0	0	10	0	50	0	80	0	10	0
11	0	19	cz	0	0	30	10	0	0	80	30	0	50	10	0	10	80	50	100	10	100	100	100	70	0	0	50	100	0	100	90	100	70	100	40	0	40	0	100	30	0	20	0	100	0	20	60	80	60
12	0	18	cz	45	30	10	5	15	3	70	70	30	10	5	3	30	80	40	100	30	100	80	80	50	10	0	60	100	0	90	80	80	60	10	0	0	0	10	10	80	0	0	50	60	0	100	100	80	50
13	0	16	en	10	5	5	0	0	0	5	0	0	0	50	10	60	10	0	100	20	90	90	60	50	20	0	80	90	0	40	20	40	0	30	0	0	0	0	20	0	5	5	10	5	0	10	5	2	0
14	0	17	en	10	10	10	10	10	10	0	0	0	0	10	10	10	10	10	10	10	10	20	50	55	20	15	15	55	40	40	30	30	30	0	0	0	0	10	10	10	0	0	10	10	10	0	0	0	0
15	0	23	cz	50	20	30	0	0	20	0	30	30	0	0	0	0	40	0	40	10	70	70	70	70	0	0	80	70	0	0	90	0	60	90	0	0	0	0	10	0	0	30	0	50	0	10	30	30	0
16	0	19	cz	40	10	10	0	0	10	0	0	0	0	90	0	0	70	0	0	0	10	70	0	20	0	0	50	70	0	0	80	60	0	80	0	0	0	0	0	0	0	20	0	30	0	20	0	0	0
17	0	30	cz	20	0	5	0	0	0	1	0	0	0	0	0	0	0	5	5	0	0	30	100	10	0	0	80	30	0	5	5	50	0	1	0	0	0	0	0	0	0	0	0	0	0	0	0	0	0
18	0	19	cz	60	40	60	20	30	10	10	10	10	70	50	20	20	90	50	50	60	70	70	80	80	0	0	20	60	50	70	40	60	50	50	0	0	20	0	20	0	0	30	0	10	20	50	50	50	0
19	0	21	cz	50	25	20	10	40	10	60	60	30	50	20	35	40	70	60	85	50	60	70	60	50	10	5	40	60	10	20	15	65	10	25	10	10	5	35	20	15	5	10	15	80	40	60	75	40	5
20	0	17	cz	80	80	40	30	80	10	90	80	30	20	10	10	10	90	10	90	10	90	100	20	80	10	10	80	100	80	90	100	100	90	90	20	20	100	80	100	20	20	20	20	100	30	100	100	100	100
21	0	25	en	70	30	80	40	70	20	80	80	30	30	40	40	70	100	20	90	50	80	90	60	80	20	90	90	90	50	50	90	80	20	70	90	50	100	20	30	30	90	90	70	90	30	70	80	70	30
22	0	26	en	50	50	30	30	30	0	50	50	10	50	10	0	20	70	70	70	70	70	70	70	60	10	20	80	80	10	10	60	60	10	10	10	10	10	10	10	10	10	10	10	10	10	100	30	80	10
23	0	20	cz	80	80	50	100	10	20	100	80	40	0	30	0	10	100	0	60	0	20	100	30	20	0	0	90	100	0	0	20	30	0	100	0	0	20	0	0	0	0	10	80	100	0	80	100	100	100
24	0	21	en	80	100	80	100	100	60	0	0	0	0	50	100	70	70	10	70	20	50	80	100	50	0	20	85	70	0	0	60	10	0	10	10	0	50	0	0	0	80	15	0	0	0	60	60	30	5
25	0	49	cz	50	25	15	30	10	0	0	0	0	0	25	0	30	0	0	50	0	50	100	100	10	0	0	25	100	0	100	10	0	0	0	0	0	0	0	0	0	0	0	0	0	0	3	0	0	0
26	0	21	cz	90	10	0	50	0	0	0	0	0	2	10	0	10	90	0	0	0	0	90	0	20	0	0	100	90	0	50	0	100	50	0	0	0	50	0	90	0	0	0	0	50	0	50	50	90	0
27	0	20	en	20	0	0	0	0	0	5	0	0	0	50	0	50	0	0	0	0	0	10	1	60	0	0	40	10	0	70	10	30	0	5	0	0	0	0	0	0	0	0	0	0	0	0	0	0	0
28	1	23	en	40	15	10	5	5	10	20	0	0	0	50	0	30	10	0	70	50	70	90	80	50	0	0	30	60	20	0	30	20	0	10	0	0	90	0	40	40	0	20	0	60	0	10	35	10	0
29	0	22	cz	75	60	80	100	100	10	100	100	0	0	0	100	100	100	20	100	100	100	100	100	60	0	0	20	100	0	100	100	100	100	100	0	0	100	100	100	100	0	0	0	100	100	0	0	0	0
30	0	25	en	0	0	84	0	0	0	26	11	0	0	0	0	15	100	0	100	0	0	100	100	88	0	100	100	100	0	100	100	57	75	100	0	0	100	0	0	0	0	0	0	100	0	100	100	100	0
31	0	18	cz	70	0	20	0	0	0	80	10	0	0	0	0	0	0	0	30	0	30	100	0	0	0	0	80	100	0	0	60	70	0	20	0	0	0	0	0	0	0	50	0	0	0	0	0	0	0
32	0	20	cz	5	0	20	0	0	0	0	0	0	0	5	0	0	0	20	20	0	20	30	0	0	10	0	10	10	0	10	20	15	0	15	0	0	0	0	0	0	0	0	10	0	0	0	0	0	0
33	0	17	en	25	0	35	35	35	15	0	0	0	0	0	0	0	15	15	75	0	0	50	25	0	0	0	75	35	25	0	65	15	0	0	0	0	15	0	0	25	0	0	0	0	0	0	0	0	0
34	0	35	en	0	30	20	0	0	0	0	0	0	0	20	0	0	0	0	10	0	10	50	0	0	0	0	100	30	0	0	0	0	0	30	20	0	0	0	0	10	0	10	0	0	0	0	0	0	0
35	0	16	cz	80	5	20	0	0	1	20	31	10	30	10	0	10	75	60	100	70	70	30	100	80	10	20	90	20	20	90	40	90	45	30	48	0	23	20	100	0	0	0	20	38	35	10	10	0	0
36	0	19	cz	30	20	5	5	0	0	20	0	0	0	45	0	50	60	30	60	0	20	70	40	60	0	0	75	70	0	80	0	10	0	10	0	0	20	0	0	0	0	0	0	0	0	20	60	10	0
37	0	18	cz	0	0	0	0	0	0	0	0	0	0	10	10	10	10	20	20	5	0	20	5	30	0	0	0	0	0	0	10	10	0	0	0	0	0	0	0	0	0	0	0	0	0	0	0	0	0
38	0	21	en	70	40	40	50	20	0	45	20	10	1	0	0	5	1	3	50	50	3	100	100	95	0	50	99	100	60	100	100	90	85	88	90	0	0	10	100	40	0	5	0	99	99	50	1	8	1
39	0	17	cz	50	50	70	30	30	60	0	0	60	30	50	50	80	60	50	70	30	60	80	80	80	0	0	100	80	20	20	70	50	0	80	0	20	70	30	60	80	20	30	10	50	0	100	100	80	100
40	0	19	en	80	70	90	30	30	20	20	20	10	10	10	0	10	90	50	90	80	90	80	80	70	0	0	90	80	20	50	90	80	0	100	0	0	50	10	20	20	0	80	0	100	80	90	90	80	0
41	0	22	cz	90	70	10	15	50	0	0	20	0	80	15	0	20	75	0	90	25	100	90	30	78	0	0	80	85	0	10	100	90	0	100	5	0	10	15	95	0	0	40	0	90	0	0	10	40	0
42	0	18	cz	10	0	0	0	0	0	0	10	0	0	0	0	0	0	0	10	0	0	0	0	0	10	0	0	10	0	0	10	0	0	0	0	0	20	0	0	0	0	0	0	0	0	0	0	0	0
43	0	24	cz	90	50	50	20	0	0	80	80	50	50	10	0	50	100	80	100	10	100	100	100	100	20	0	50	100	0	90	90	90	50	90	10	0	100	80	50	100	0	20	50	90	50	100	100	90	50
44	0	19	cz	10	5	0	5	0	0	0	0	5	10	5	0	5	0	0	50	5	50	60	50	40	0	0	40	50	0	10	10	20	0	10	0	0	5	0	0	0	0	5	0	0	0	0	0	0	0
45	0	27	cz	0	0	0	0	0	0	0	0	0	0	0	0	0	0	0	0	0	0	0	0	0	0	0	50	0	0	0	0	50	0	0	0	0	0	0	0	0	0	0	0	0	0	0	0	0	0
46	0	27	cz	0	0	0	0	0	0	0	0	0	0	0	0	0	0	30	0	0	0	0	0	10	0	0	0	0	0	20	100	0	0	80	0	0	30	0	0	0	0	40	0	80	0	20	20	20	0
47	0	18	cz	40	10	30	60	50	40	10	10	0	10	70	80	60	100	70	80	50	50	30	40	10	20	0	100	20	0	80	80	100	80	30	10	20	50	60	100	20	10	10	10	20	100	10	90	60	60
48	0	16	cz	90	50	40	20	20	20	80	20	20	20	20	20	30	40	5	10	0	0	1	20	32	29	0	49	50	60	30	80	60	20	20	20	20	20	20	20	20	20	30	30	30	30	0	0	0	0
49	0	23	cz	0	0	0	0	0	0	0	0	0	0	0	0	0	0	0	0	0	0	0	0	0	0	0	0	0	0	0	0	0	0	0	0	0	0	0	0	0	0	0	0	0	0	0	0	0	0
50	0	18	cz	50	0	1	0	0	0	0	0	5	0	0	0	0	0	0	15	20	10	20	0	75	0	0	85	45	0	10	50	0	0	0	0	0	0	0	0	0	0	0	0	0	15	0	0	0	0
51	0	18	cz	80	80	0	0	10	0	0	0	0	0	0	0	20	80	0	80	0	80	80	20	30	0	0	80	80	0	0	90	90	0	0	20	0	70	0	0	0	0	10	0	70	0	60	100	90	0
52	0	20	en	100	100	100	100	100	100	100	100	100	50	50	20	50	100	5	100	20	20	100	90	50	30	100	100	100	100	100	100	100	20	100	50	0	100	50	30	50	100	100	100	50	50	100	100	100	90
53	0	21	cz	0	0	0	0	0	0	0	0	0	0	10	0	0	0	0	0	0	0	90	0	50	0	0	50	90	0	50	0	50	0	0	0	0	0	0	0	0	0	0	0	0	0	0	0	0	0
54	0	17	cz	0	10	0	0	0	0	0	0	0	0	0	0	0	0	0	10	0	10	30	10	0	0	0	30	30	0	0	50	0	0	10	0	0	0	0	0	0	0	0	0	5	0	0	0	0	0
55	1	18	cz	50	50	50	30	50	50	8	0	0	50	50	50	50	50	50	50	50	50	50	50	50	50	0	50	50	50	50	50	50	50	50	0	0	50	0	0	0	0	10	0	50	0	0	0	0	0
56	0	16	cz	30	25	20	10	10	5	3	3	0	0	15	2	1	5	4	10	3	3	30	10	7	3	3	50	50	5	3	3	10	3	40	0	0	0	0	0	0	0	3	4	10	0	1	1	2	0
57	1	20	en	80	55	85	40	55	6	4	0	0	0	25	65	70	48	0	100	11	100	80	100	100	0	0	1	65	78	0	100	100	0	24	0	10	50	1	1	100	0	98	0	100	0	65	80	0	0
58	0	22	cz	10	0	10	0	0	0	50	0	0	0	0	0	0	40	0	50	0	50	70	100	20	0	0	70	70	0	20	25	0	0	20	0	0	20	0	0	40	0	0	0	20	0	50	10	0	0
59	0	20	cz	70	80	60	10	10	0	0	0	0	0	0	0	0	100	0	90	0	100	100	100	50	0	0	50	100	30	10	80	90	100	90	0	0	30	0	0	0	0	0	0	90	0	100	100	100	100
60	1	19	cz	0	0	0	0	0	0	0	0	0	0	0	0	0	0	0	0	0	0	80	0	50	0	0	100	100	0	0	0	30	0	0	0	0	0	0	0	0	0	0	0	0	0	0	0	0	0
61	0	22	cz	100	100	100	100	0	100	50	0	100	100	100	100	100	100	0	100	50	100	100	100	100	0	100	0	100	100	100	100	100	100	100	100	100	100	100	100	0	0	50	20	100	100	100	100	100	100
62	0	19	en	50	30	30	20	10	20	30	20	10	10	30	20	20	60	20	60	40	60	80	60	50	30	30	60	80	20	20	50	40	20	80	20	40	60	60	40	30	20	40	50	40	20	80	60	60	40
63	0	17	cz	20	0	10	0	0	0	0	0	0	0	0	0	0	0	0	5	0	10	5	0	0	0	0	50	10	0	0	0	0	0	5	0	0	0	0	0	0	0	0	0	0	0	0	0	0	0
64	0	17	cz	50	60	15	10	15	1	40	20	20	20	50	30	40	40	10	50	40	10	60	10	20	0	5	70	50	40	60	40	20	0	20	10	0	50	0	80	40	5	40	5	80	80	0	1	0	0
65	0	25	en	100	78	78	0	0	0	21	0	0	0	0	0	0	100	0	100	0	100	100	100	0	0	0	100	100	0	0	77	100	0	100	60	0	100	0	0	0	0	0	0	100	0	100	100	100	29
66	0	20	cz	20	10	80	50	10	50	50	50	50	80	30	0	90	100	100	100	30	100	100	80	50	0	0	50	100	0	20	90	100	90	90	0	0	30	0	100	80	10	70	0	90	10	80	60	60	90
67	1	29	en	25	0	0	0	0	0	0	0	0	0	100	0	0	0	0	100	0	0	100	100	50	0	50	100	50	0	0	0	0	0	0	0	0	0	0	0	0	0	0	0	0	10	0	0	0	0
68	0	35	en	10	5	0	0	0	5	0	0	10	0	0	0	0	30	0	20	0	0	60	40	10	0	0	0	50	0	0	5	30	0	5	0	0	0	0	0	0	0	0	0	15	0	0	0	0	0
69	1	16	cz	15	5	15	20	10	0	20	20	0	0	40	0	15	60	20	10	0	10	30	10	20	20	0	15	30	11	20	15	25	0	20	0	5	25	20	30	25	5	15	5	0	0	30	50	30	0
70	0	17	cz	100	60	80	10	50	0	90	0	0	50	100	0	90	100	100	100	20	100	100	100	30	0	0	0	100	0	100	85	73	36	0	0	0	0	0	12	64	0	95	0	100	70	20	20	90	0
71	0	24	cz	100	50	60	20	20	50	50	50	30	0	10	0	20	50	0	60	0	60	90	70	80	0	0	80	90	70	90	100	100	0	90	60	0	80	0	60	0	0	90	70	90	90	40	40	40	20
72	0	17	cz	95	80	50	60	60	5	80	70	100	100	100	40	70	100	0	70	30	50	50	80	0	0	0	70	70	0	100	100	100	70	100	0	0	100	100	70	0	0	100	0	100	50	30	100	80	0
73	0	25	en	3	0	0	0	0	0	0	0	0	0	0	0	0	0	0	0	0	22	23	20	0	0	0	50	53	0	0	0	0	0	0	0	0	0	0	0	0	0	0	0	0	0	0	0	0	0
74	0	17	cz	70	10	60	20	20	60	30	10	0	0	20	0	10	10	0	10	0	0	60	10	0	10	0	60	10	0	100	50	30	20	10	10	0	0	0	10	10	0	0	0	0	10	0	0	10	0
75	0	18	cz	30	10	10	10	10	0	0	0	0	1	15	10	10	5	0	0	0	0	0	0	0	0	0	30	0	0	0	0	5	0	0	0	0	0	0	0	0	0	0	0	5	0	0	0	0	0
76	0	17	cz	100	50	30	10	50	0	0	0	0	0	50	0	50	75	0	100	0	100	100	100	75	0	0	75	100	0	0	80	100	100	100	10	0	100	0	60	80	0	30	10	100	0	100	70	100	85
77	0	17	cz	95	85	25	0	0	0	15	5	0	0	0	0	0	80	0	100	0	100	100	100	50	0	0	75	100	0	0	100	100	100	100	0	90	95	0	75	0	0	15	0	100	0	100	100	100	0
78	0	25	cz	50	10	10	5	0	1	0	0	0	0	100	0	0	0	15	0	0	0	0	10	0	0	0	80	10	0	0	5	0	0	30	0	0	0	0	0	0	0	0	0	20	0	0	0	0	0
79	0	20	en	0	20	0	0	0	0	10	0	0	0	0	0	10	0	0	20	0	0	40	20	50	0	0	90	50	0	10	0	10	0	0	0	0	0	0	0	0	0	0	10	0	0	10	0	0	0
80	0	20	cz	90	75	100	20	0	0	0	0	0	0	0	0	0	30	0	0	0	0	80	0	70	0	0	90	80	0	0	100	60	30	100	20	0	50	10	70	80	0	50	0	90	0	100	100	80	50
81	0	35	en	38	7	8	2	0	4	5	0	0	0	0	0	7	5	0	14	0	0	26	26	27	0	0	50	0	0	0	0	0	0	0	0	0	0	0	0	0	0	0	0	0	0	0	0	0	0
82	0	19	en	100	70	50	0	0	0	0	0	0	0	0	0	0	100	0	70	50	100	100	100	100	0	85	100	100	25	10	70	60	0	85	0	0	35	0	0	0	0	0	0	35	0	100	80	20	0
83	0	31	cz	10	0	15	0	0	0	0	0	0	0	100	0	0	70	30	40	0	40	35	30	30	0	0	30	30	0	0	35	30	0	25	0	0	10	0	0	0	0	0	20	20	0	70	70	60	30
84	1	17	cz	75	50	0	25	25	0	0	0	50	0	50	15	30	0	0	30	0	50	60	0	30	0	0	30	50	0	60	0	40	0	0	0	0	40	0	0	0	0	0	0	5	0	0	5	0	0
85	0	21	cz	80	10	80	10	50	30	40	70	0	100	10	80	60	100	30	100	60	100	10	100	70	0	0	20	100	60	20	20	50	10	80	0	0	40	0	0	0	0	20	0	70	0	80	80	80	0
86	0	22	cz	60	45	49	1	0	0	3	0	30	0	50	0	12	5	0	51	2	11	23	70	1	0	0	51	11	0	78	60	57	0	35	0	0	1	0	3	0	0	27	3	2	1	0	0	0	0
87	0	17	en	80	80	50	40	30	20	80	80	30	80	10	10	40	100	20	100	60	100	100	100	50	0	90	100	100	70	90	90	90	10	100	100	50	90	90	90	80	30	80	60	70	60	100	100	90	80
88	0	17	cz	50	25	10	15	0	0	0	0	0	0	50	0	30	30	0	0	0	0	80	50	70	0	0	100	80	0	50	20	30	70	0	0	0	10	0	0	0	0	0	0	0	0	0	100	60	0
89	0	17	cz	30	20	20	10	10	0	0	0	0	0	50	0	30	0	0	0	0	0	0	0	0	0	0	50	30	0	0	0	0	0	0	100	0	0	0	0	0	0	0	0	0	0	0	0	0	0
90	0	20	en	75	75	80	50	50	50	100	20	10	100	80	50	100	100	0	100	100	100	100	100	100	0	0	100	100	0	100	50	100	0	100	0	0	100	50	0	0	0	0	0	80	0	100	100	80	0
91	0	25	en	40	5	20	0	0	0	20	0	0	0	0	0	0	0	5	30	0	30	80	50	100	0	0	100	90	0	40	50	0	0	0	0	0	0	0	0	0	0	0	0	0	0	0	0	0	0
92	1	20	cz	50	20	45	0	0	5	0	0	0	0	10	0	0	15	0	50	0	50	50	50	0	0	0	70	70	0	100	20	0	20	30	0	0	0	0	0	0	0	10	0	90	0	45	45	30	0
93	0	26	cz	80	20	10	10	5	10	5	5	5	0	5	0	0	80	0	60	0	10	100	0	80	0	0	80	100	0	10	80	10	20	90	5	0	20	0	20	30	0	10	10	5	0	90	90	90	0
94	0	21	cz	80	70	60	50	50	40	0	0	0	20	70	0	60	60	50	50	0	40	50	30	0	40	0	80	60	30	20	20	70	20	60	10	0	0	0	30	0	0	20	0	80	0	20	80	20	0
95	1	35	en	100	90	100	0	0	90	0	0	0	0	0	0	0	100	0	90	50	0	70	100	100	0	0	100	90	0	0	100	100	0	100	0	0	0	0	100	0	0	0	0	0	0	100	100	100	0
96	1	20	cz	0	20	30	10	0	20	0	0	0	10	40	0	40	10	0	0	0	0	60	0	0	0	0	50	60	0	50	20	0	0	0	0	0	0	0	0	0	0	0	20	10	0	0	20	0	0
97	0	17	cz	80	50	30	5	5	0	0	0	0	0	5	0	0	50	0	100	0	50	70	70	70	0	0	90	60	0	0	30	70	20	30	5	5	5	0	10	1	0	30	0	100	0	100	100	50	0
98	0	19	en	50	70	40	30	20	20	80	20	30	90	50	40	40	100	20	70	80	70	80	50	70	40	60	100	70	50	30	40	60	0	60	20	0	90	20	20	30	30	30	10	20	10	20	10	0	0
99	0	23	cz	60	20	20	10	0	0	20	0	40	0	40	0	0	50	0	60	0	50	70	0	0	0	0	70	70	0	0	80	50	0	20	0	0	0	0	0	0	0	0	80	50	0	0	80	0	0
100	1	22	en	40	20	20	10	10	0	10	0	10	0	0	0	10	0	0	10	0	0	70	40	40	0	0	10	80	0	0	0	0	10	0	10	0	0	0	10	0	0	0	10	0	10	0	10	0	0
101	0	20	en	0	0	0	10	10	10	0	0	0	0	0	0	0	0	0	10	0	0	10	0	0	0	0	10	10	0	0	0	0	0	50	0	50	0	0	0	10	0	10	0	0	0	0	0	10	0
102	0	18	cz	50	70	40	30	30	5	0	5	5	5	20	5	10	10	15	60	15	70	40	15	30	10	0	80	40	5	5	50	80	40	60	5	10	30	5	80	15	0	15	5	30	5	0	0	5	0
103	0	28	cz	50	5	10	10	5	0	0	0	0	0	20	0	20	0	0	5	0	0	10	0	0	0	0	70	60	0	10	30	30	20	50	0	0	10	0	10	0	0	0	0	10	0	10	0	10	0
104	1	19	cz	15	10	0	0	0	0	10	10	0	0	3	0	0	10	15	20	0	5	40	20	10	20	0	90	90	0	20	2	10	0	10	0	0	0	0	0	0	0	0	5	10	0	0	0	0	0
105	0	25	en	50	10	60	5	2	0	20	5	0	0	10	20	60	100	100	100	30	50	90	80	70	20	10	60	90	5	40	30	20	0	80	0	0	0	10	30	0	0	20	0	30	0	100	100	100	10
106	0	21	cz	0	0	0	0	0	0	0	0	0	0	0	0	0	0	0	0	0	0	50	50	50	0	0	20	50	0	0	0	0	0	0	0	0	0	0	0	0	0	0	0	0	0	0	0	0	0
107	1	26	en	0	0	0	20	0	0	0	0	0	0	0	0	0	0	0	0	0	0	0	0	0	0	0	50	0	0	0	50	0	0	50	0	0	0	0	0	0	0	0	0	0	0	0	0	0	0
108	0	42	cz	3	5	5	10	8	3	10	1	0	1	5	0	1	15	0	35	0	80	85	85	70	0	0	90	90	0	10	75	80	0	35	0	0	5	0	35	10	0	0	0	75	0	25	35	20	15
109	1	19	cz	15	10	10	10	10	5	0	0	0	0	4	0	4	7	10	16	0	16	12	10	3	0	0	1	5	0	0	0	25	6	85	0	0	5	0	0	0	0	0	0	60	0	40	15	5	0
110	0	25	en	100	50	7	0	0	0	4	1	0	0	0	0	0	25	0	0	0	0	38	0	14	0	0	35	13	0	0	86	75	0	0	8	0	73	0	56	0	0	0	0	95	0	100	100	93	0
111	1	18	cz	30	10	0	5	0	0	0	0	0	0	40	0	20	10	10	5	0	5	50	50	0	0	0	80	50	0	20	30	80	0	30	30	0	0	0	30	0	0	0	50	0	0	0	0	0	0
112	1	25	cz	10	10	10	0	0	0	0	0	0	0	10	0	10	0	0	0	0	20	70	30	0	0	0	85	70	0	50	20	50	0	10	0	0	0	0	0	0	0	0	0	0	0	0	0	0	0
113	0	22	en	30	10	30	0	0	30	20	20	0	0	40	10	40	20	0	30	30	20	50	30	40	0	0	30	40	20	10	30	40	0	20	0	0	30	0	20	10	0	30	10	40	10	10	10	0	0
114	0	33	en	80	0	80	10	10	0	30	0	0	70	10	5	5	80	0	0	0	50	50	50	70	0	100	90	50	0	50	80	70	0	100	50	0	0	0	70	0	0	100	50	70	0	90	0	0	0
115	0	24	cz	0	0	0	0	0	0	0	0	0	0	0	0	0	0	0	0	0	0	0	0	0	0	0	0	0	0	100	0	0	0	0	0	0	0	0	0	0	0	0	0	0	0	0	0	0	0
116	0	25	en	100	90	60	47	100	0	100	100	0	0	86	100	100	100	66	100	66	70	100	100	83	0	45	93	100	80	84	100	78	37	100	0	24	100	100	83	23	0	82	100	100	0	100	100	100	98
117	0	40	cz	10	20	50	0	0	20	50	20	20	0	10	0	10	100	0	80	10	20	30	100	10	0	0	80	80	0	10	100	100	80	100	20	0	80	10	20	10	0	80	0	100	0	90	100	100	80
118	0	29	cz	10	2	2	10	1	0	40	0	0	0	10	0	0	50	10	50	0	50	70	50	0	0	0	90	70	0	0	0	60	0	10	0	0	0	0	0	0	0	0	0	0	0	2	0	40	0
119	0	20	cz	0	0	0	0	0	0	0	0	0	0	0	0	0	0	25	100	0	60	50	0	0	0	0	75	60	0	0	0	0	0	0	0	0	0	0	0	0	0	0	0	0	0	0	0	0	0
120	0	17	cz	100	30	0	0	0	0	50	40	20	20	0	0	30	60	0	100	20	100	80	0	40	0	0	100	80	20	30	100	100	40	100	0	0	20	0	100	0	0	0	0	50	0	20	20	70	20
121	0	21	cz	20	0	0	0	0	0	0	0	0	0	10	0	10	0	10	0	0	0	20	0	10	0	0	90	30	0	0	20	0	0	10	0	0	10	0	0	0	0	0	0	10	0	0	0	0	0
122	0	20	cz	0	0	20	10	0	0	0	0	0	0	0	0	0	0	60	70	0	60	80	100	30	0	0	80	90	0	0	0	70	0	0	0	0	0	0	0	0	0	0	0	0	0	0	0	0	0
123	1	15	cz	50	20	30	5	15	20	15	5	20	20	30	0	15	20	70	60	30	40	60	50	40	50	20	30	5	15	80	15	30	10	40	0	5	15	0	0	10	0	5	10	40	15	0	0	0	0
124	1	16	cz	10	5	30	0	5	0	40	20	0	0	0	0	0	20	20	20	0	40	80	70	60	0	0	20	75	0	0	10	10	10	20	0	0	10	0	0	0	0	0	0	10	0	0	0	0	0
125	1	27	en	20	0	0	30	0	0	0	0	0	0	20	0	20	0	0	0	0	0	0	0	0	0	0	0	0	0	0	0	0	0	0	0	0	0	0	0	0	0	0	0	0	0	0	0	0	0
126	0	35	en	50	10	10	1	1	0	0	0	5	1	1	1	1	0	0	1	1	1	70	1	5	0	0	60	20	0	20	5	5	0	15	0	0	0	0	1	0	0	0	0	2	1	1	1	1	0
127	1	21	en	30	20	30	20	50	20	30	20	20	30	40	20	10	20	40	60	20	20	30	20	30	20	20	30	20	20	10	50	20	40	10	30	20	40	30	30	40	30	60	50	30	20	20	10	10	10
128	0	17	cz	20	10	0	10	0	40	20	30	70	0	50	20	20	10	0	80	20	30	70	80	60	0	0	100	100	20	20	20	0	0	10	80	0	0	10	80	80	40	50	60	20	20	0	10	0	0
129	0	23	cz	30	20	20	10	20	0	30	20	0	0	0	0	10	20	20	30	20	20	40	10	40	10	0	30	40	10	20	40	40	0	10	0	0	10	20	0	0	0	0	0	30	0	30	20	0	0
130	0	18	cz	80	90	40	10	90	0	0	0	0	0	5	20	60	90	0	100	0	0	100	100	50	0	0	100	100	0	0	90	100	40	100	0	0	90	0	0	0	0	5	0	10	0	80	40	60	40
131	0	19	cz	50	20	20	20	20	0	30	10	0	20	0	0	0	70	50	70	20	70	100	90	50	0	20	70	90	10	10	60	100	10	90	50	0	0	10	90	0	0	20	20	50	0	70	50	50	30
132	0	25	en	50	50	65	0	0	0	0	0	0	0	0	0	0	85	0	80	0	80	100	100	60	0	80	90	80	0	0	100	100	0	0	0	55	0	0	75	0	0	0	0	0	0	100	100	100	0
133	0	21	cz	52	49	15	25	14	0	21	20	2	1	52	10	7	28	16	32	0	28	80	38	50	5	5	70	80	10	80	65	72	70	66	1	5	19	2	10	2	0	17	2	60	24	45	40	40	20
134	1	32	cz	30	20	10	1	1	1	0	0	0	0	1	0	1	5	5	20	0	20	50	100	30	0	0	80	80	5	10	20	5	10	20	5	0	5	0	5	0	0	1	0	10	0	0	0	0	0
135		20	en	0	0	0	0	0	0	0	0	0	0	0	0	0	0	0	10	0	5	50	50	50	0	0	100	100	0	0	0	0	0	0	0	0	0	0	0	0	0	0	5	0	0	0	0	0	0
136	1	28	en	20	0	20	0	0	0	0	0	0	0	0	0	0	0	50	20	0	30	30	30	20	0	50	50	50	20	20	40	0	10	0	0	0	0	0	0	0	0	10	0	20	0	0	0	0	0
137	1	19	cz	20	20	20	20	40	50	30	20	20	30	70	50	50	20	20	60	30	50	95	60	40	30	30	50	20	40	30	20	40	5	100	30	30	20	3	30	30	20	30	20	20	20	10	0	10	0
138	0	24	cz	50	25	10	5	5	0	0	0	0	0	30	0	20	0	0	0	0	0	50	5	5	0	0	100	70	0	0	10	50	0	40	0	0	0	0	0	0	0	0	0	50	0	0	0	0	0
139	1	17	cz	5	5	5	5	5	5	10	0	0	0	0	0	0	15	0	10	0	100	30	100	0	0	0	50	10	0	0	0	10	0	10	0	0	0	0	10	0	0	0	0	0	0	0	0	0	0
140	1	17	cz	50	100	50	100	100	0	0	10	0	50	100	50	100	100	0	100	40	90	100	0	0	0	0	20	50	0	100	0	50	0	50	0	0	0	60	0	0	0	0	60	70	0	30	90	0	0
141	0	20	en	50	100	100	50	100	100	100	100	50	50	50	50	100	100	50	50	50	100	100	50	50	50	100	100	100	100	100	100	100	100	100	100	100	100	100	100	100	100	100	100	100	100	100	100	100	100
142	0	31	en	90	90	60	10	10	10	10	10	0	0	0	0	0	100	0	100	0	100	100	100	90	20	0	10	100	60	60	60	100	0	100	10	0	20	10	60	20	0	20	70	100	10	10	100	80	0
143	0	19	cz	100	90	50	0	60	0	70	70	70	90	0	30	40	100	20	100	90	90	90	80	0	80	0	90	80	40	90	80	80	20	40	20	50	30	30	80	20	0	20	70	60	70	90	80	80	70
144	0	18	cz	10	0	10	0	0	0	0	0	0	0	20	0	20	30	0	40	0	40	60	70	30	20	0	50	60	0	0	50	30	0	20	10	0	10	0	5	0	0	0	10	30	0	0	0	0	0
145	0	35	en	60	40	70	5	2	0	80	0	0	0	0	0	0	100	0	80	0	0	100	80	80	0	60	90	100	80	80	90	20	0	40	10	0	10	0	0	0	0	30	0	90	0	100	100	95	20
146	0	22	cz	10	0	2	2	1	1	0	0	0	0	5	0	2	0	0	5	0	0	5	2	2	0	0	5	5	0	0	2	2	0	2	0	0	0	0	0	0	0	0	0	1	0	2	2	0	0
147	0	21	cz	80	40	70	50	60	0	90	20	0	0	50	0	40	70	0	0	0	70	80	0	0	0	0	80	80	0	99	99	90	0	100	0	0	0	40	70	0	0	0	20	60	0	40	40	20	0
148	0	23	cz	100	90	10	0	0	5	0	0	0	0	0	0	0	30	60	80	0	80	70	80	70	0	0	0	80	0	65	80	80	0	30	0	0	0	0	80	65	0	80	0	70	0	0	0	20	0
149	0	19	cz	100	60	10	0	0	0	0	0	0	0	0	0	0	50	0	80	0	80	100	80	60	0	0	100	80	0	0	100	100	70	100	0	0	100	0	60	50	0	10	0	50	0	60	70	100	10
150	1	17	cz	25	50	10	20	25	10	40	50	25	25	10	10	45	90	40	65	32	66	20	90	25	0	0	0	10	10	50	25	20	75	70	10	10	0	0	10	25	0	0	0	10	10	33	50	20	0
151	0	17	cz	0	0	0	0	0	0	0	0	0	0	0	0	0	0	0	0	0	0	0	0	0	0	0	30	10	0	0	0	10	0	0	0	0	0	0	0	0	0	0	0	0	0	0	0	0	0
152	0	25	en	35	50	10	5	70	5	0	0	0	10	20	0	10	100	0	90	80	90	100	90	90	0	60	100	100	5	15	90	90	0	100	5	40	70	0	40	50	0	70	80	100	0	80	95	20	0
153	0	25	en	30	40	40	30	40	20	50	50	20	10	40	50	30	30	20	34	31	40	50	61	51	10	30	60	50	21	20	40	50	10	41	20	41	30	20	50	30	50	21	10	31	15	50	50	51	40
154	0	22	cz	100	90	40	10	50	5	100	95	95	50	5	0	20	100	0	70	50	80	90	80	90	0	0	25	90	80	100	85	90	90	100	5	25	75	70	85	60	10	85	10	100	90	100	100	100	75
155	0	17	cz	20	30	60	50	20	80	0	0	0	50	30	1	50	50	0	90	60	100	60	90	60	0	0	100	70	10	0	90	90	10	90	60	0	70	0	90	90	0	90	80	90	0	30	100	90	0
156	0	19	en	0	0	0	0	0	0	2	0	0	0	2	0	2	0	0	20	5	10	2	2	0	0	0	0	0	0	0	0	0	0	0	0	0	0	0	0	0	0	10	0	0	0	0	0	0	0
157	0	16	cz	50	25	10	1	1	0	0	0	0	0	10	0	10	50	0	0	0	5	25	0	50	0	0	50	50	0	10	10	50	5	5	0	0	0	0	5	0	0	1	0	15	0	0	0	10	0
158	0	17	cz	0	0	0	0	0	0	0	0	0	0	0	0	0	0	0	0	0	0	0	0	0	0	0	80	0	0	0	0	0	100	0	0	0	0	0	0	0	0	0	0	0	0	0	0	0	0
159	0	20	en	0	0	0	0	0	0	50	0	0	0	0	0	20	0	30	70	70	0	90	20	10	0	0	0	0	0	0	0	0	0	0	0	0	0	0	0	0	0	0	0	0	0	0	0	0	0
160	0	24	cz	100	60	60	60	70	40	100	0	0	0	60	10	80	10	0	70	0	20	90	60	60	0	0	98	90	0	90	90	90	50	60	0	0	0	0	0	0	0	0	0	10	0	0	0	0	0
161	Žena	23	cz	10	5	5	2	5	0	0	0	0	0	5	0	1	0	0	5	0	2	35	35	25	0	0	70	30	0	0	0	5	0	2	0	0	0	0	5	0	0	0	0	0	0	5	2	0	0
162	0	19	en	40	10	0	0	0	0	0	0	5	0	0	0	0	0	0	50	0	40	100	100	70	0	10	70	80	0	15	5	90	0	5	0	0	0	0	10	0	0	0	0	5	0	5	30	0	0
163	0	19	en	50	50	50	1	1	50	30	0	0	0	40	0	20	0	0	90	0	20	100	20	50	0	20	50	100	0	1	90	90	0	90	0	0	70	0	0	0	0	0	20	80	0	20	0	0	0
164	0	21	cz	10	0	10	10	0	10	0	0	0	0	0	0	0	20	0	10	0	10	60	0	0	10	0	30	60	0	0	0	10	10	60	0	0	0	0	0	0	0	0	0	90	0	0	50	0	0
165	1	17	cz	10	5	0	0	0	0	7	2	0	0	5	0	0	10	0	28	0	10	53	25	8	0	0	60	40	0	90	10	25	3	40	0	0	0	0	0	0	0	0	0	10	0	20	60	60	0
166	0	25	en	82	28	74	0	0	0	59	0	0	0	0	0	0	100	77	84	0	74	100	45	78	0	0	97	99	0	46	86	92	0	96	55	44	28	0	42	10	0	52	0	100	0	100	100	100	100
167	0	28	cz	0	0	100	0	0	0	0	0	0	0	0	0	0	0	0	100	0	0	100	0	100	0	0	0	100	0	0	100	100	0	100	0	0	0	0	0	0	0	0	0	100	0	0	0	0	0
168	0	28	cz	20	15	30	10	10	15	10	5	0	40	10	5	5	5	10	30	0	20	30	10	15	15	5	30	20	0	0	25	10	0	60	0	0	10	0	0	0	0	5	0	10	0	20	20	5	0
169	0	18	cz	40	10	10	10	10	20	10	0	0	0	0	0	0	10	20	10	30	0	0	30	10	0	0	5	20	20	0	30	10	0	20	0	0	0	0	0	0	0	0	0	20	0	10	10	10	0
170	0	39	cz	100	90	90	60	70	30	40	20	0	10	10	20	40	90	0	100	0	100	100	100	90	0	10	10	100	100	80	100	100	90	100	60	60	100	10	40	20	80	80	50	90	0	100	90	90	60
171	0	40	cz	0	0	0	0	0	0	0	0	10	0	10	0	0	0	10	0	0	0	0	0	0	0	0	0	10	0	0	10	0	0	0	30	0	10	0	0	0	0	0	20	0	0	0	0	0	0
172	0	20	en	50	50	10	5	0	0	0	0	0	0	50	10	10	0	0	30	0	10	70	20	0	0	0	20	20	0	50	0	0	0	0	0	0	0	0	0	0	0	0	100	0	0	0	0	0	0
173	0	20	en	70	60	60	20	60	20	40	25	0	0	5	0	0	90	0	30	5	0	80	50	0	0	0	20	80	0	10	30	60	0	10	0	0	0	0	10	0	0	0	0	10	0	70	70	20	0
174	0	20	en	80	70	60	40	35	30	0	0	0	0	100	10	30	80	60	30	5	5	60	30	10	20	50	60	50	5	0	60	85	60	60	45	40	10	0	0	0	0	30	10	60	0	90	90	5	10
175	1	18	cz	70	20	0	0	30	10	80	30	0	0	50	30	60	70	20	80	0	60	90	60	40	0	0	70	90	0	30	40	50	40	20	0	0	20	20	0	0	0	0	0	0	0	0	0	0	0
176	0	19	cz	20	0	23	80	0	0	0	0	0	0	100	30	100	100	10	100	5	90	100	100	70	0	0	50	100	0	100	75	30	40	100	0	0	0	0	0	30	10	60	0	90	0	30	70	20	5
177	0	20	en	80	80	80	10	10	80	90	90	10	10	10	10	30	100	10	100	80	80	100	100	100	0	10	100	100	90	80	90	90	0	40	0	0	20	30	0	0	0	0	0	30	10	100	100	100	100
178	1	18	cz	20	10	3	1	1	0	30	30	20	60	40	30	40	40	0	80	40	40	50	50	50	0	0	20	30	0	60	20	10	30	5	0	0	5	10	10	10	0	5	5	5	20	80	80	60	40
179	1	19	cz	30	10	0	0	0	0	0	0	0	0	0	0	0	0	0	30	0	30	30	0	0	0	0	80	50	0	0	0	0	0	0	0	0	10	0	0	0	0	0	0	0	0	0	0	0	0
180	1	21	cz	0	0	0	0	0	0	10	0	0	0	50	0	0	0	0	80	0	80	100	100	50	0	0	80	80	0	0	0	10	0	0	0	0	0	0	0	0	0	0	0	0	0	0	20	0	0
181	1	19	en	50	0	20	1	1	1	0	0	0	0	1	1	1	0	0	50	50	20	15	80	0	0	30	90	15	0	70	25	10	0	15	1	0	0	0	0	0	0	10	1	8	0	0	0	0	0
182	0	21	cz	0	0	0	0	0	0	0	0	0	0	0	0	0	0	0	50	0	50	100	50	0	0	0	50	100	0	0	0	0	0	0	0	0	0	0	0	0	0	0	0	0	0	20	10	0	0
183	0	18	cz	90	95	35	10	30	0	10	50	40	100	20	10	30	95	0	35	0	80	85	0	70	0	0	95	40	0	50	100	90	10	100	0	0	90	0	20	40	0	70	20	90	0	100	100	100	90
184	0	23	en	100	30	100	0	0	100	0	0	0	0	0	0	100	100	100	100	0	100	100	100	100	0	0	50	100	50	70	100	100	80	100	100	70	100	100	60	100	80	80	100	100	60	100	100	100	100
185	0	21	en	50	50	50	0	0	90	0	0	0	0	0	0	0	0	0	50	0	0	100	100	100	0	0	50	100	0	90	100	100	0	100	0	0	60	0	0	50	0	30	0	100	0	0	0	0	0
186	0	38	cz	12	52	0	0	0	0	0	0	0	0	0	0	0	49	0	0	0	0	99	0	0	0	0	52	100	0	0	52	47	0	81	0	0	48	0	0	0	0	0	0	55	0	0	0	72	0
187	1	54	cz	5	5	5	5	0	0	0	0	0	0	100	0	5	0	0	0	0	0	0	0	0	0	0	5	5	0	0	0	0	0	0	0	0	0	0	0	0	0	0	0	0	0	0	0	0	0
188	1	57	cz	50	0	0	20	0	0	0	0	0	0	50	0	0	0	0	0	0	50	60	100	50	0	0	50	100	0	0	20	0	10	20	0	0	0	0	0	0	0	0	0	30	0	0	0	0	0
189	0	20	en	90	80	80	40	40	90	55	20	20	20	20	5	25	30	30	90	50	90	80	80	90	5	3	10	20	10	10	50	30	5	30	10	5	30	10	10	80	10	90	5	30	10	30	90	80	0
190	0	17	en	90	5	80	0	20	0	100	50	100	100	0	0	0	100	20	100	100	100	100	100	100	0	50	100	100	50	100	100	0	100	100	0	50	50	90	0	50	0	50	0	100	0	90	100	50	0
191	1	24	en	0	0	0	0	0	0	0	0	0	0	50	50	30	20	20	40	30	30	80	40	20	20	0	0	20	10	10	0	10	10	10	0	0	10	10	5	10	0	20	20	0	0	0	10	0	0
192	0	25	en	90	90	50	30	50	10	50	50	10	10	10	10	10	60	10	90	10	80	90	90	90	10	30	80	90	80	30	80	90	0	30	10	10	50	50	10	10	0	10	10	80	0	100	100	100	100
193	0	29	en	80	75	80	55	60	40	30	30	30	50	70	50	70	90	90	95	80	90	100	100	80	20	15	60	90	100	90	100	90	50	90	20	20	60	20	20	30	70	80	60	90	50	100	95	100	80
194	0		cz	75	50	25	5	0	0	90	90	20	0	5	0	10	80	0	75	0	75	100	10	10	0	0	25	80	5	5	80	80	50	100	0	0	0	0	90	35	0	0	0	100	0	90	90	30	90
195	1	25	en	5	15	10	3	0	10	0	0	0	10	100	0	0	3	3	60	5	5	25	20	35	10	0	30	50	0	10	5	0	0	0	0	0	0	0	2	1	0	1	1	5	2	0	0	0	0
196	0	24	cz	70	60	60	10	20	10	60	40	0	0	0	0	0	95	0	100	0	90	100	90	90	0	0	50	100	10	0	100	100	90	100	0	10	70	10	60	20	0	50	0	100	0	80	80	95	0
197	0	18	cz	70	100	50	20	50	10	100	70	70	0	20	10	10	100	0	100	10	100	100	10	60	0	10	80	100	90	80	80	90	50	70	20	0	70	10	70	10	0	60	30	100	10	100	100	80	90
198	0	16	cz	5	0	0	0	0	0	20	0	0	0	20	0	20	0	0	0	0	0	30	0	0	0	0	95	0	0	10	10	10	0	10	0	0	0	0	0	0	0	0	0	20	0	0	0	0	0
199	0	17	cz	100	90	40	30	80	2	10	0	10	20	20	10	5	10	2	15	50	40	50	30	5	0	0	90	80	20	10	0	1	0	2	0	2	5	0	0	25	0	30	0	10	10	10	10	0	0
200	0	19	cz	100	100	80	60	50	0	0	0	0	0	50	0	0	0	0	0	0	50	60	0	30	0	0	100	50	0	100	100	100	70	0	0	0	30	10	20	0	0	0	0	60	0	30	50	100	50
201	0	18	cz	75	25	5	2	0	0	50	0	0	0	15	5	5	5	0	25	0	25	95	25	0	0	0	50	95	10	10	40	10	5	10	2	0	2	0	10	10	0	2	2	20	0	0	5	0	0
202	0	25	en	80	70	100	30	10	80	70	70	40	40	10	5	5	100	60	100	80	100	100	100	100	5	10	40	100	60	70	80	100	40	60	40	30	100	10	10	20	30	50	10	60	10	100	100	100	90
203	0	47	cz	100	50	80	30	0	80	0	0	0	0	50	0	0	0	0	0	0	0	30	0	0	0	0	50	50	0	0	50	50	0	30	0	0	0	0	30	0	0	0	0	50	0	0	0	0	0
204	1	24	en	0	0	0	0	0	0	10	0	0	0	20	0	10	0	0	30	0	0	20	0	0	0	20	50	30	0	0	10	0	0	10	0	0	0	10	0	0	0	10	0	0	30	0	0	0	0
205	0	19	cz	100	100	10	0	0	0	0	0	60	90	20	10	10	80	10	90	90	90	80	70	100	0	0	0	20	10	60	80	90	20	90	40	0	60	10	90	10	0	0	10	40	0	70	100	10	10
206	0	39	en	50	75	75	0	0	20	0	0	0	0	0	0	0	50	0	10	0	10	50	20	0	0	0	0	50	0	0	100	100	0	100	0	0	25	0	0	100	0	100	0	100	100	100	100	100	15
207	0	18	cz	40	100	100	100	100	100	50	50	50	50	90	40	90	100	60	60	0	60	50	30	30	0	0	30	60	0	20	90	90	90	90	0	0	20	0	0	0	0	20	0	90	0	100	100	100	0
208	0	29	cz	90	80	50	0	0	0	0	0	0	0	0	0	0	0	0	20	0	20	90	40	40	0	0	90	90	0	0	50	50	10	50	0	0	20	0	0	10	0	0	0	30	0	10	0	10	0
209	0	19	cz	50	75	25	50	75	0	25	0	100	100	25	25	100	100	0	25	0	50	100	100	25	0	0	75	100	25	100	50	100	50	50	0	0	75	0	25	100	0	25	25	0	0	0	100	50	0
210	0	24	cz	10	5	0	0	0	0	0	0	0	10	10	0	10	30	50	10	0	10	40	10	20	10	0	80	60	10	30	60	80	10	60	80	0	70	0	60	30	0	70	20	80	0	60	60	70	10
211	0	19	cz	50	0	0	0	0	0	0	0	0	0	20	0	90	10	10	10	0	50	20	60	20	0	0	20	10	0	10	40	10	20	60	0	0	0	0	0	0	0	0	0	0	0	0	0	0	0
212	1	20	en	80	80	70	60	60	40	0	0	0	10	10	10	10	10	10	50	50	50	70	50	100	0	0	10	60	0	50	100	80	0	100	0	0	0	0	50	50	50	100	0	50	50	0	100	10	20
213	0	30	cz	100	0	0	30	0	0	0	0	0	10	20	0	0	0	0	0	0	0	20	0	0	0	0	20	30	0	20	0	0	0	0	0	0	0	0	0	0	0	0	0	0	0	0	0	0	0
214	0	19	en	50	20	30	10	10	5	40	20	10	30	5	5	10	80	20	60	40	60	80	40	30	10	30	40	80	70	60	50	10	10	90	10	10	5	20	10	5	5	10	10	5	5	20	20	40	0
215	0	20	en	60	30	20	0	0	0	80	80	50	10	10	10	5	20	10	60	0	0	30	50	50	0	0	40	30	20	40	50	15	10	90	90	80	90	90	90	70	10	100	100	100	0	100	30	90	10
216	0	30	cz	40	10	0	0	0	0	0	0	0	0	0	0	0	0	0	0	0	15	40	10	10	0	0	30	30	0	0	40	10	0	10	0	0	0	0	5	2	0	0	0	20	0	0	0	0	0
217	1	19	en	80	0	10	0	0	0	10	0	0	0	0	0	0	0	0	10	0	0	50	10	10	0	0	0	100	0	0	10	0	0	0	0	0	0	0	0	0	0	0	0	0	0	0	10	0	0
218	1	20	en	70	60	75	50	70	40	30	35	20	22	25	10	40	99	2	89	70	89	95	85	60	1	25	25	85	60	60	80	70	10	25	5	5	5	1	2	5	2	3	3	2	2	20	80	70	1
219	0	26	cz	5	0	5	0	0	5	0	0	0	0	5	0	0	60	30	50	0	90	80	100	40	0	100	60	70	0	0	100	90	0	100	80	0	0	0	0	0	0	30	100	0	0	10	0	10	0
220	0	24	cz	10	10	0	10	10	0	0	0	0	0	0	0	0	0	10	20	0	20	0	0	0	0	0	20	0	0	0	0	20	0	20	0	0	0	0	0	0	0	0	0	30	0	20	0	0	0
221	0	35	cz	90	50	50	20	20	0	0	0	20	0	10	0	20	80	0	100	20	100	100	90	50	0	0	50	100	20	20	100	90	20	100	0	0	80	10	50	50	0	80	50	100	0	10	0	10	10
222	0	19	cz	0	0	0	0	0	0	0	0	0	0	10	0	0	10	0	10	0	10	10	10	10	0	0	100	10	0	60	60	50	10	10	0	0	0	0	0	0	0	0	0	0	0	0	0	0	0
223	1	35	en	10	5	5	1	0	0	10	5	5	5	1	1	1	5	1	1	1	1	5	1	5	1	0	1	5	1	2	5	1	0	5	0	0	0	0	1	0	5	1	0	0	0	3	2	1	0
224	0	26	en	30	30	30	20	10	5	5	0	0	10	5	0	5	90	0	85	10	50	60	70	80	0	0	80	60	10	5	75	80	0	90	0	20	35	20	20	25	10	25	5	40	0	80	90	70	50
225	1	22	en	0	10	0	0	0	0	0	0	0	0	100	0	0	0	0	20	0	10	50	0	0	0	0	50	30	0	0	0	0	0	20	0	0	0	0	0	0	0	0	0	10	0	0	0	0	0
226	0	16	cz	50	0	0	0	0	0	10	0	0	0	0	0	0	40	80	100	0	100	100	100	70	0	80	90	95	0	0	90	80	0	70	80	0	0	90	0	0	0	0	0	50	0	0	80	0	0
227	1	22	cz	0	0	0	0	0	0	0	0	0	0	0	0	0	0	0	100	0	0	50	50	50	0	0	60	40	0	0	0	30	0	0	0	0	40	0	60	0	0	0	0	0	0	0	0	0	0
228	1	19	en	0	0	0	0	0	0	0	0	0	0	100	0	0	0	0	0	0	0	10	70	10	0	10	0	10	0	0	0	50	0	100	0	0	0	0	0	0	0	0	0	0	0	0	0	0	0
229	1	29	cz	60	0	0	5	5	5	0	0	0	0	5	0	0	50	0	10	0	10	30	10	15	0	0	90	50	0	5	1	50	50	10	0	0	5	0	0	0	0	0	0	10	0	100	100	0	0
230	1	19	cz	50	60	20	15	10	5	70	20	5	10	60	5	40	50	70	70	30	80	90	40	60	5	5	90	60	10	50	70	80	80	60	5	10	10	5	20	5	5	5	5	70	6	40	20	10	10
231	1	19	cz	60	5	3	20	20	5	0	0	0	0	60	3	30	70	0	0	0	0	15	0	10	0	0	60	30	5	0	80	25	50	80	0	0	0	0	0	0	0	5	0	20	0	5	5	0	0
232	1	20	cz	20	5	0	0	0	0	5	0	0	0	0	0	5	5	10	30	0	30	50	50	30	0	0	85	50	0	5	5	5	0	0	0	0	0	0	0	0	0	0	0	0	0	0	20	0	0
233	1	17	en	0	0	0	0	0	0	0	0	0	0	0	0	0	0	0	0	0	0	0	0	0	0	0	100	100	0	5	10	10	0	5	0	0	0	0	0	0	0	0	0	0	0	0	0	0	0
234	1	31	cz	5	0	0	25	10	0	50	1	0	0	30	0	70	5	0	100	0	95	70	100	40	0	0	50	10	0	35	20	0	15	20	0	0	5	5	0	0	0	10	5	20	5	5	5	5	0
235	1	18	cz	60	30	40	30	50	40	50	40	60	80	80	60	60	70	30	60	75	65	70	40	20	35	20	80	65	50	50	50	70	15	40	5	5	10	30	40	20	10	50	70	70	50	30	30	50	15
236	1	18	cz	30	5	3	0	0	2	0	0	0	0	10	0	10	50	20	33	0	10	10	10	5	0	0	60	7	0	15	30	50	0	5	0	0	0	0	0	60	0	0	0	10	0	0	0	0	0
237	1	18	cz	80	30	50	20	20	0	0	0	0	40	10	10	10	80	0	100	0	100	80	80	100	0	0	20	80	10	25	20	90	0	100	0	0	0	0	0	0	0	30	10	90	0	0	100	70	50
238	1	26	cz	20	5	10	10	8	1	0	0	0	10	30	10	50	40	75	90	10	90	75	90	10	3	2	75	75	20	50	40	30	10	15	1	2	3	0	2	1	0	1	0	5	0	10	50	60	0
239	1	18	cz	5	10	15	2	2	1	0	0	0	0	10	0	10	20	5	10	0	5	50	100	1	0	0	80	60	0	1	1	20	10	5	0	5	0	0	25	0	0	0	50	1	0	0	5	10	1
240	0	25	en	50	2	20	1	1	1	50	0	0	70	30	10	60	100	50	99	56	99	80	99	99	40	20	70	99	0	0	0	0	0	0	0	0	0	0	0	0	0	0	0	0	0	99	99	99	70
241	0	17	en	90	60	50	25	50	10	50	0	0	5	10	0	4	50	40	70	10	80	90	70	60	10	10	90	100	80	5	100	20	0	40	2	0	90	0	0	0	0	100	70	60	0	100	100	100	60
242	0	19	cz	10	5	0	5	0	0	0	0	0	0	10	0	0	0	0	10	0	30	100	0	20	0	0	100	90	0	0	0	15	0	0	0	0	0	0	0	0	0	0	0	10	0	0	5	0	0
243	1	27	cz	50	30	30	30	30	0	0	0	0	0	0	0	0	60	30	80	0	80	80	0	30	0	0	100	80	0	0	50	60	0	60	0	0	0	0	0	0	0	0	0	40	0	0	40	20	0
244	0	25	en	100	30	75	20	50	0	25	0	0	40	0	0	30	100	0	80	70	30	100	100	90	20	60	80	80	90	60	40	85	10	100	15	25	25	0	10	10	0	10	10	100	0	100	100	100	0
245	0	25	en	80	50	90	20	20	20	80	70	40	20	0	0	0	100	50	40	30	40	100	100	90	20	40	50	100	50	40	70	50	20	90	60	50	80	60	80	80	10	50	30	80	50	90	100	70	60
246	1	26	cz	1	0	2	0	0	0	0	0	0	0	3	0	0	2	20	10	0	2	10	90	10	1	1	30	5	0	80	10	0	0	0	0	0	30	0	0	0	0	1	20	80	0	0	0	0	0
247	1	18	cz	50	0	10	10	0	10	20	0	0	0	40	0	0	10	50	20	0	10	20	0	0	0	0	90	80	0	50	60	0	10	0	0	0	0	0	0	0	0	0	0	10	0	0	0	0	0
248	0	22	cz	10	0	0	0	0	0	10	0	0	0	10	0	0	0	20	20	0	50	100	50	30	10	0	100	100	0	0	10	0	0	50	0	0	0	0	0	0	0	0	0	0	0	30	30	10	0
249	0	17	cz	50	2	1	3	0	0	0	0	0	0	2	0	2	0	0	0	0	0	1	0	10	10	0	50	30	0	10	5	40	0	60	0	0	0	0	0	4	0	0	10	20	0	5	1	0	0
250	1	16	cz	0	10	20	0	10	10	0	0	0	0	30	10	20	0	0	0	0	0	50	20	50	0	0	10	50	10	0	0	10	10	10	0	0	0	0	10	0	0	10	0	20	10	10	10	20	0
251	0	20	cz	50	50	50	0	0	0	20	0	20	70	0	0	0	100	50	70	20	20	100	20	20	0	0	90	100	20	10	90	80	80	70	10	0	10	90	90	10	0	0	30	40	0	90	90	70	100
252	0	25	en	40	20	35	30	40	20	60	30	20	20	0	0	10	50	30	60	10	40	50	20	50	10	30	60	54	48	60	39	41	10	10	20	50	27	0	10	24	25	0	24	5	0	80	90	80	0
253	1	29	cz	50	60	80	90	70	70	0	0	0	100	80	50	100	100	0	100	0	90	100	100	50	0	0	50	100	50	0	80	80	100	100	0	0	80	0	0	0	0	30	0	80	0	90	90	90	0
254	1	22	en	0	0	0	0	0	0	0	0	0	0	0	0	0	0	0	100	50	100	50	100	100	0	0	100	50	0	0	0	0	0	0	0	0	0	0	0	0	0	0	0	0	0	0	0	0	0
255	0	19	cz	10	0	2	1	0	0	0	0	0	0	100	0	0	0	0	0	0	0	10	0	0	0	0	90	20	0	5	5	0	0	0	0	0	0	0	0	0	0	0	0	1	0	0	0	0	0
256	0	20	en	50	20	10	10	30	90	0	10	0	20	30	40	0	0	10	20	30	20	50	60	70	10	0	0	10	10	10	10	10	20	20	10	0	0	0	0	10	0	0	10	0	0	10	20	0	0
257	1	19	cz	30	10	5	2	1	5	0	0	0	0	50	10	30	10	0	70	0	70	30	75	50	0	0	95	30	0	70	80	40	60	30	0	0	0	0	0	0	0	20	0	30	0	30	20	20	0
258	1	18	cz	0	0	0	10	0	0	10	0	0	0	25	40	15	0	0	0	0	0	5	0	0	0	0	0	0	0	0	0	0	0	0	0	0	0	0	0	0	0	0	0	0	0	0	0	0	0
259	1	17	cz	33	6	4	1	1	1	0	0	0	0	2	0	1	0	12	24	0	29	19	0	10	0	0	50	15	0	0	10	11	0	33	0	0	0	0	0	0	0	6	2	1	0	0	0	0	0
260	0	33	en	10	10	30	5	5	5	30	5	0	0	30	10	10	0	0	5	0	0	30	30	0	80	0	80	30	0	5	10	20	0	20	0	0	0	0	0	0	0	5	80	20	0	0	0	0	0
261	1	18	cz	50	50	0	0	0	0	0	0	0	50	0	50	50	50	50	50	50	50	50	50	50	50	50	50	50	100	50	100	100	100	50	50	0	100	0	0	50	50	0	0	100	50	100	100	100	0
262	1	19	en	30	10	5	15	10	5	5	0	0	10	5	0	30	10	10	60	10	50	70	70	60	20	5	70	80	20	10	30	15	0	0	0	0	30	5	10	10	0	5	5	10	0	10	10	0	0
263	1	30	en	70	70	90	10	10	10	50	50	10	0	0	0	20	70	20	90	70	70	90	90	10	0	0	90	70	70	0	90	90	0	90	0	0	90	0	70	50	0	90	0	90	0	30	50	20	0
264	0	29	en	10	0	1	1	1	1	5	0	0	0	0	0	0	5	1	20	0	1	20	50	40	0	5	10	50	0	0	10	50	0	30	0	0	5	0	0	5	5	10	0	5	0	5	5	5	0
265	1	56	cz	10	0	20	10	5	10	20	0	0	0	50	0	50	20	5	70	0	5	70	70	10	0	0	40	50	0	30	50	70	20	50	0	0	20	0	10	0	0	10	10	10	0	0	50	0	0
266	1	28	en	10	0	0	5	0	0	5	0	0	0	0	0	5	0	0	10	0	10	5	10	0	0	0	10	5	0	0	5	5	0	0	0	0	0	0	0	0	0	0	0	0	0	10	10	0	0
267	1	19	en	70	30	50	10	0	30	0	0	0	100	0	0	10	10	0	20	10	0	90	80	40	0	0	80	100	50	50	80	50	0	10	0	0	20	0	0	10	0	30	20	50	0	10	20	20	0
268	1	19	en	0	0	0	0	0	0	0	0	0	0	100	1	3	0	0	0	0	0	20	20	0	0	90	50	0	0	0	0	0	0	0	0	0	0	0	0	0	0	0	0	0	0	0	0	0	0
269	1	16	cz	50	0	3	2	1	0	0	0	0	0	10	5	10	60	0	75	0	75	20	0	5	0	0	20	20	5	5	10	0	10	1	0	0	0	0	0	0	0	0	0	5	0	0	0	0	0
270	0	21	cz	40	20	5	5	5	2	10	0	0	0	5	1	5	1	1	30	0	5	30	100	50	0	0	100	50	0	10	5	20	5	10	0	2	0	0	0	0	0	0	0	10	0	10	10	5	5
271	1	20	cz	20	0	10	0	0	0	0	0	0	0	0	0	0	0	0	0	0	0	20	100	0	0	0	50	20	0	13	0	50	0	50	0	0	0	0	0	0	0	0	0	0	0	0	0	0	0
272	0	26	cz	50	1	1	0	0	0	0	0	0	0	0	0	0	0	0	0	0	0	50	0	0	0	0	90	50	0	0	0	10	0	0	0	0	0	0	0	0	0	0	0	1	0	0	0	0	0
273	1	36	en	10	0	0	0	0	0	0	0	0	0	0	0	0	0	10	40	0	40	30	0	6	0	0	20	30	0	0	0	0	0	10	0	0	0	0	0	0	0	0	0	10	0	0	0	0	0
274	0	25	en	92	90	83	4	8	14	65	73	11	2	8	12	14	96	7	4	9	13	97	96	17	3	0	79	80	7	56	67	0	0	9	0	0	9	10	5	13	0	7	7	49	10	100	100	100	100
275	0	21	cz	90	5	0	0	0	0	0	0	0	0	0	0	0	90	0	100	0	100	100	90	50	0	0	80	100	10	0	80	80	100	80	0	0	0	0	70	0	0	0	0	50	0	20	100	20	0
276	0	23	cz	100	95	50	2	0	0	10	0	0	0	50	10	10	10	0	60	0	60	90	50	10	0	0	0	90	70	0	60	60	30	90	0	0	90	0	10	10	0	30	10	90	0	80	70	50	30
277	0	19	cz	50	40	0	0	10	0	0	0	0	0	0	0	0	30	0	90	0	90	50	50	80	10	0	70	70	0	10	80	70	0	0	0	0	0	0	10	0	0	0	0	10	0	0	0	0	0
278	0	19	cz	95	100	100	80	80	0	70	75	50	100	100	90	95	100	0	100	70	100	100	100	90	50	5	50	100	30	20	100	100	100	100	60	0	80	60	90	2	0	100	70	100	0	95	100	100	0
279	0	19	en	50	20	10	10	10	10	50	50	40	20	30	10	20	0	0	10	10	50	90	50	40	0	10	50	90	40	20	10	10	70	80	40	20	10	50	60	30	20	40	10	20	10	10	0	0	0
280	0	16	cz	0	0	0	0	0	0	0	0	0	0	0	0	0	0	0	0	0	0	0	0	10	0	0	0	0	0	0	0	0	0	0	0	0	0	0	0	0	0	0	0	0	0	50	25	10	0
281	0	20	cz	80	80	80	50	30	30	0	0	0	0	10	0	10	50	0	0	0	0	100	10	70	0	0	80	80	0	10	80	10	0	80	0	0	60	0	0	0	0	0	10	90	0	90	80	80	0
282	0	19	en	60	50	70	20	10	40	50	70	0	0	0	0	0	100	80	60	0	0	70	80	0	0	30	20	20	50	80	70	90	30	80	50	30	50	80	70	30	20	80	90	90	0	80	80	30	0
283	1	18	cz	20	100	100	80	50	50	80	80	50	80	30	80	40	80	10	60	50	60	50	0	50	0	0	80	80	20	50	100	30	30	100	60	50	40	30	50	60	0	0	20	30	0	60	100	60	80
284	0	18	cz	50	10	0	20	10	0	30	10	0	0	10	0	10	10	0	10	0	0	20	0	0	0	0	20	20	0	20	20	10	0	20	0	0	5	0	10	0	0	0	0	10	5	0	10	10	0
285	0	20	en	80	70	70	10	10	20	20	20	30	20	20	10	50	50	50	60	60	30	70	50	40	10	10	30	50	30	40	50	40	10	60	10	30	50	50	40	60	40	70	20	40	40	100	90	100	100
286	0	25	en	85	40	10	5	3	5	0	0	0	0	7	1	3	90	50	95	0	65	95	100	75	10	0	90	85	5	50	70	100	0	15	0	0	0	0	0	0	0	10	65	7	0	100	100	90	0
287	0	20	en	5	0	5	0	0	0	50	0	0	0	50	50	50	0	0	100	0	100	70	100	60	0	10	90	70	0	10	5	0	0	5	0	0	0	0	0	0	0	0	50	0	0	2	0	0	0
288	m	41	cz	20	0	0	0	0	0	0	0	0	0	0	0	0	0	0	0	0	0	30	0	0	0	0	50	20	0	0	0	30	0	0	0	0	0	0	0	0	0	0	0	0	0	0	0	0	0
289	0	19	en	100	10	70	20	5	65	75	50	0	0	50	20	30	30	0	70	0	70	100	90	100	0	0	70	100	0	0	75	90	0	30	0	0	0	0	0	15	0	15	0	85	0	20	85	90	0
290	0	19	cz	50	50	0	0	20	0	0	0	0	0	0	0	20	60	0	10	0	10	90	10	20	50	0	60	80	50	0	0	70	10	80	20	0	0	0	30	0	0	0	30	60	50	80	90	80	90
291	0	25	cz	20	30	30	30	10	0	0	0	0	20	80	40	80	20	50	40	0	50	60	0	10	0	0	30	30	0	0	20	30	40	20	0	0	10	0	0	0	0	10	0	50	0	0	0	0	0
292	0	19	en	0	0	0	0	0	0	0	0	0	0	0	0	0	50	0	0	0	0	0	0	0	0	0	0	50	0	0	0	0	0	50	0	0	0	0	0	0	0	0	0	70	0	50	0	0	0
293	0	17	cz	100	90	50	100	80	40	20	0	0	20	0	0	0	10	0	30	0	50	80	30	0	0	0	100	80	0	0	80	100	60	100	0	0	0	0	40	40	0	0	0	70	0	50	0	80	20
294	0	18	cz	40	0	1	0	0	0	0	0	0	0	1	0	5	0	0	5	0	5	5	5	0	0	0	80	5	0	5	0	0	0	0	0	0	0	0	0	0	0	0	0	0	0	0	0	0	0
295	0	18	cz	50	40	40	30	30	20	30	0	0	20	60	15	45	30	20	30	10	20	70	10	70	20	10	80	80	15	20	70	90	45	60	30	10	30	0	10	0	0	10	40	60	0	0	0	10	0
296	0	27	en	90	10	5	0	20	10	20	0	0	10	10	10	10	0	0	90	10	10	90	90	20	0	0	20	90	10	20	20	0	0	20	0	0	0	10	0	20	0	0	0	0	0	10	90	0	0
297	0	18	cz	70	50	40	20	10	5	20	20	10	20	10	4	6	70	40	90	40	90	80	100	85	70	60	75	80	80	90	90	100	100	99	60	40	60	30	80	98	20	85	50	100	40	100	100	100	1
298	0	20	en	10	10	10	10	5	5	5	5	5	5	20	15	12	12	35	35	5	5	50	100	100	5	0	50	75	0	0	0	0	0	35	0	0	0	0	10	0	0	0	5	0	0	0	0	0	0
299	0	19	cz	85	70	0	10	10	0	0	0	0	50	5	0	90	70	0	100	10	100	80	90	0	0	0	15	75	0	0	90	15	25	90	0	0	0	0	0	0	0	0	0	35	0	80	70	80	80
300	0	25	cz	80	20	60	10	15	10	60	60	40	80	30	20	70	80	20	100	70	100	100	100	90	20	10	40	100	90	100	100	80	100	100	0	60	10	0	40	20	0	80	10	90	0	60	60	30	0
301	0	46	cz	20	10	0	0	10	0	0	0	0	0	40	0	30	30	0	20	0	30	50	40	40	0	0	50	50	0	0	20	50	40	50	0	0	0	0	0	30	0	10	10	40	0	30	10	0	0
302	0	18	cz	100	80	70	0	40	30	20	90	70	0	0	0	0	100	20	100	30	100	90	90	70	10	0	50	100	90	20	90	100	90	90	50	40	60	30	50	60	0	50	30	100	30	90	90	80	50
303	0	25	en	0	0	0	0	0	0	0	0	0	0	0	0	0	0	6	0	0	0	50	0	0	0	0	99	53	0	0	18	13	0	0	0	0	0	0	0	0	0	0	0	82	0	35	54	8	0
304	0	20	cz	70	70	20	20	0	0	50	30	30	0	70	0	50	50	60	70	0	70	70	70	70	0	0	70	70	20	70	70	60	70	50	0	0	0	0	50	0	0	0	0	70	0	50	50	20	0
305	0	24	en	10	10	10	5	5	5	10	10	5	5	5	0	5	70	20	90	50	90	100	100	70	0	0	100	90	60	60	100	80	50	100	70	80	60	70	80	40	30	40	30	40	50	10	30	10	0
306	0	18	cz	30	20	5	5	5	0	0	0	75	0	20	20	20	25	0	80	0	75	80	50	75	0	0	30	50	0	0	0	10	10	20	0	0	0	0	20	0	0	0	0	20	0	0	0	0	0
307	0	26	cz	20	0	0	0	0	0	0	0	0	0	0	0	0	0	0	0	0	0	50	0	30	0	0	70	40	0	0	0	0	0	0	0	0	0	0	0	0	0	0	0	0	0	0	0	0	0
308	0	25	en	99	92	92	0	45	0	48	47	0	0	0	0	0	65	0	66	0	0	84	85	58	0	0	97	97	0	74	76	77	0	78	79	0	48	48	0	0	0	0	0	63	0	97	98	98	99
309	0	26	cz	30	40	20	5	15	0	0	0	0	0	5	0	5	20	0	80	0	70	100	0	70	0	0	95	100	10	80	85	75	10	95	0	0	0	0	20	0	0	10	0	30	0	10	0	10	0
310	1	18	cz	50	20	0	0	0	0	0	0	0	0	50	30	50	50	30	30	0	0	90	90	10	0	0	10	10	30	10	30	10	0	0	0	0	0	0	0	0	0	10	0	0	0	0	0	0	0
311	1	22	cz	50	25	5	1	1	1	1	1	1	0	0	0	0	10	5	10	5	5	50	50	25	0	0	75	75	0	0	0	0	0	0	0	0	0	0	0	0	0	0	0	10	0	10	0	0	0
312	1	21	en	30	10	10	4	4	3	10	5	10	10	20	20	20	20	15	50	0	60	60	60	0	10	0	80	70	0	60	50	30	0	30	10	0	20	10	10	0	0	0	20	0	0	0	0	0	10
313	1	21	en	15	30	60	5	5	1	0	0	0	10	1	0	50	70	0	90	5	5	90	100	50	0	0	20	10	0	90	100	100	0	90	0	0	70	20	0	0	0	5	0	10	0	20	20	50	0
314	0	21	cz	0	0	0	0	0	0	0	0	0	0	0	0	0	0	0	0	0	50	80	70	40	0	0	90	90	0	0	0	80	20	0	0	0	0	0	0	0	0	0	0	0	0	0	0	0	0
315	0	18	cz	80	30	10	0	0	2	0	0	0	15	35	5	5	15	20	30	0	100	90	50	80	0	0	20	20	2	30	20	50	45	0	0	0	0	0	10	10	0	15	0	20	0	100	100	80	60
316	0	17	en	15	10	50	5	5	20	15	5	0	0	5	5	0	0	0	50	0	20	65	35	30	0	0	70	60	0	0	20	0	0	40	0	0	0	0	0	0	0	0	0	0	0	0	0	0	0
317	0	21	cz	40	30	45	10	5	3	5	5	3	0	100	0	1	0	1	20	2	20	80	50	30	5	0	90	95	2	60	20	0	0	40	0	0	20	0	5	70	0	2	1	48	0	1	2	1	0
318	0	22	cz	0	10	0	0	0	0	0	0	0	0	10	0	10	0	20	0	0	0	50	0	0	0	0	90	50	0	15	90	60	0	100	60	0	15	0	60	0	0	15	10	50	0	0	0	0	0
319	0	21	cz	100	60	40	40	60	60	100	80	0	10	10	10	10	100	10	100	10	100	100	100	50	0	0	100	100	25	100	100	100	50	100	30	0	65	0	80	10	10	25	30	100	55	100	80	85	60
320	0	17	en	100	71	100	50	86	6	15	24	17	98	77	92	100	99	100	97	80	81	42	97	93	23	100	99	99	98	98	99	91	36	54	68	54	96	25	100	94	46	42	41	32	21	100	99	95	80
321	0	18	cz	70	60	40	40	20	0	0	0	0	20	40	10	20	40	30	50	0	10	30	20	70	0	0	80	60	0	0	50	80	0	70	0	0	30	0	50	0	0	0	0	50	0	0	40	0	0
322	0	21	en	30	10	0	0	0	0	0	0	0	0	0	0	0	0	0	0	0	0	10	0	20	0	0	60	10	0	0	0	0	0	0	0	0	0	0	0	0	0	0	0	0	0	0	0	0	0
323	0	28	cz	20	20	20	20	20	10	0	0	0	10	10	10	10	10	0	20	20	30	40	40	30	10	0	80	40	0	20	0	10	0	20	0	0	0	0	0	0	0	0	0	0	0	0	0	0	0
324	0	15	cz	90	85	50	30	30	20	80	55	30	35	75	10	85	80	10	45	35	45	95	25	50	5	0	50	95	5	95	99	99	65	99	0	10	85	5	55	60	5	80	5	99	15	25	75	65	5
325	0	18	cz	100	100	100	60	100	80	80	80	70	60	60	50	50	100	100	100	90	60	100	100	100	10	0	100	100	90	100	100	90	0	100	0	80	100	100	100	100	70	100	50	50	50	100	100	100	0
326	1	18	cz	30	20	0	10	0	0	0	0	100	100	20	10	0	50	50	20	20	20	30	40	60	0	0	20	20	0	10	0	10	10	30	0	0	0	0	0	0	0	0	100	50	40	10	20	0	10
327	0	25	cz	60	20	30	5	0	0	0	0	0	5	5	0	0	10	0	0	0	0	0	0	0	0	0	20	0	0	0	60	0	0	90	0	0	0	0	0	0	0	0	0	10	0	0	0	0	0
328	0	36	cz	100	50	80	90	80	90	100	100	0	0	10	0	0	20	10	30	0	50	70	50	20	0	0	0	70	10	20	80	70	50	100	20	0	100	0	0	0	0	0	0	100	0	100	70	50	0
329	1	23	en	0	0	3	0	0	0	0	0	0	0	100	0	4	0	0	50	0	50	50	0	0	0	0	50	50	0	99	0	50	0	0	0	0	0	0	0	0	0	0	0	0	0	0	0	0	0
330	0	22	en	20	10	10	1	1	1	10	10	1	1	10	10	20	20	50	80	10	70	70	60	70	10	10	80	60	10	1	50	60	1	20	20	10	30	1	1	1	1	20	20	50	10	60	70	20	1
331	0	29	cz	10	10	7	5	5	2	70	50	100	80	40	20	30	70	60	100	30	80	90	100	60	20	10	40	70	20	100	80	100	70	90	10	0	20	60	30	20	0	30	30	40	100	70	60	70	10
332	0	25	en	100	100	69	20	30	39	41	0	44	30	27	26	59	100	6	83	2	65	93	81	81	24	41	80	89	69	77	88	80	54	97	32	47	91	75	75	62	41	100	41	100	44	100	100	100	38
333	0	24	cz	40	20	2	1	0	0	90	50	0	10	20	0	0	95	5	80	5	75	75	60	50	10	0	25	65	10	10	80	30	30	40	0	10	10	0	0	5	0	10	0	80	0	75	90	80	40
334	1	16	cz	50	0	10	0	0	0	0	0	0	0	10	0	0	0	0	100	0	100	0	100	0	0	0	100	100	0	50	10	10	0	10	0	0	0	0	0	50	0	0	0	10	0	0	0	0	0
335	0	25	en	100	40	100	60	100	100	100	100	100	90	50	0	100	100	0	100	100	100	100	100	100	30	70	100	100	70	100	100	100	70	50	80	30	100	100	100	50	50	20	90	80	80	100	100	100	100
336	0	28	en	80	70	80	20	20	70	0	0	0	0	50	10	50	100	0	100	0	100	100	100	100	0	0	100	100	70	0	80	100	0	80	0	0	100	0	0	0	0	0	0	80	0	100	100	100	0
337	0	23	cz	100	10	40	50	50	30	0	0	2	0	10	0	50	100	0	70	0	100	80	50	80	0	0	20	90	30	80	100	100	50	100	10	0	30	30	10	10	5	100	90	100	0	85	90	90	0
338	1	21	cz	30	5	1	1	1	0	0	0	0	0	0	0	0	0	0	0	0	0	100	0	50	0	0	80	100	0	0	0	0	0	0	0	0	0	0	0	0	0	0	0	0	0	0	0	0	0
339	0	25	en	20	0	15	0	0	0	0	0	0	0	50	5	5	25	20	0	0	5	80	80	80	0	30	80	80	0	0	35	0	0	0	0	0	0	0	0	0	0	5	0	10	0	5	10	0	0
340	0	18	en	45	100	90	70	100	85	50	65	45	30	95	45	100	95	100	85	100	80	75	0	20	0	10	20	100	85	70	100	50	100	100	40	20	68	75	100	45	98	100	85	40	35	0	100	45	80
341	1	20	cz	0	0	0	0	0	0	0	0	0	0	0	0	0	0	0	0	0	0	0	0	0	0	0	50	0	0	0	0	0	0	0	0	0	0	0	0	0	0	0	0	0	0	0	0	0	0
342	0	25	en	100	100	100	50	50	100	80	100	70	80	20	10	40	100	50	50	50	80	100	100	80	80	60	100	100	100	70	100	100	70	100	80	70	100	70	60	60	70	80	90	80	60	100	100	100	100
343	0	25	en	90	75	30	20	60	10	0	0	0	0	4	0	4	0	0	80	0	80	100	80	85	0	0	80	80	40	40	80	100	0	10	0	0	50	0	60	0	0	40	16	100	0	20	40	40	0
344	1	21	cz	50	1	1	1	0	0	0	0	0	20	0	0	0	40	50	100	0	100	80	80	30	0	0	80	70	0	80	0	60	0	0	0	0	0	0	80	0	0	0	0	20	0	0	0	0	0
345	0	21	en	100	50	80	80	80	50	50	10	10	5	5	5	5	90	50	85	70	50	85	95	50	0	15	99	85	70	0	100	80	0	0	0	75	0	0	50	25	0	75	0	80	0	25	80	100	10
346	0	30	cz	5	0	0	0	0	0	10	0	0	0	100	0	0	0	0	0	0	0	0	0	0	0	0	30	0	0	10	0	0	0	0	0	0	10	0	0	0	0	0	10	10	0	0	0	0	0
347	0	20	en	20	10	50	5	5	5	30	20	10	10	5	5	5	30	5	5	5	5	30	30	10	0	0	0	0	10	20	5	30	10	5	0	0	0	10	20	30	30	30	50	10	10	20	15	5	40
348	0	18	cz	20	0	80	0	0	20	0	0	0	0	30	0	30	50	0	0	0	0	0	0	0	0	0	80	0	0	15	100	100	15	0	0	0	0	0	0	0	0	0	0	0	0	0	0	0	0
349	0	18	en	0	0	30	0	0	10	10	0	10	0	0	0	0	10	20	10	0	0	10	30	0	0	0	0	0	0	20	10	0	0	0	0	10	0	10	0	0	0	10	0	0	0	0	0	0	0
350	1	19	en	0	0	0	0	0	0	0	0	0	0	0	0	0	0	50	50	0	50	80	0	80	0	0	100	80	0	100	80	0	0	0	0	0	0	0	0	0	0	0	0	0	0	50	80	0	0
351	1	17	cz	0	0	0	0	0	0	10	0	0	0	20	0	0	0	15	15	0	60	60	15	0	0	0	30	30	0	0	0	0	0	0	0	0	0	0	0	0	0	0	0	0	0	0	0	0	0
352	1	19	cz	32	9	2	11	9	2	26	18	9	26	14	100	27	36	48	67	22	63	38	52	17	12	0	45	55	13	80	29	31	23	11	80	8	26	15	20	11	5	0	6	15	30	30	40	35	11
353	1	20	cz	20	30	10	5	5	5	5	5	5	0	10	10	10	20	30	40	0	50	20	0	0	0	0	50	30	10	10	10	40	40	80	10	10	50	10	30	10	10	50	20	70	10	30	50	20	10
354	1	17	cz	40	10	5	2	2	2	5	5	5	10	5	5	5	70	10	70	10	70	70	100	20	5	0	5	20	10	20	40	80	80	45	0	0	5	0	20	0	0	20	10	30	5	90	90	40	20
355	0	20	cz	50	30	10	10	10	10	20	0	0	0	10	0	20	100	10	80	0	50	90	20	50	10	0	80	100	0	50	70	70	20	60	0	0	50	0	0	0	0	10	10	60	0	60	70	20	0
356	0	25	en	96	84	85	26	40	4	82	84	25	32	20	20	43	79	28	94	25	40	100	65	88	82	73	86	100	49	91	100	83	5	89	52	8	95	47	42	68	16	83	79	62	18	84	71	73	18
357	0	20	en	80	80	85	95	90	60	60	30	40	0	0	0	10	15	0	30	15	15	40	40	40	0	10	65	65	30	60	95	30	0	80	80	0	80	30	50	50	30	30	30	30	0	15	30	0	0
358	1	19	cz	50	0	0	0	0	0	0	0	0	0	0	0	0	0	0	0	0	0	50	0	0	0	0	50	50	0	0	0	0	0	0	0	0	0	0	0	0	0	0	0	0	0	0	0	0	0
359	0	24	cz	70	20	50	10	2	5	10	0	0	5	15	5	15	20	70	60	10	30	70	40	60	20	5	50	60	10	5	40	60	5	50	20	0	10	10	10	30	0	10	5	30	5	5	5	0	0
360	0	20	en	100	50	100	100	100	20	80	30	0	0	90	10	60	100	100	100	0	100	90	100	100	0	10	100	80	100	0	100	100	0	100	0	10	100	0	80	100	0	80	0	100	0	70	50	40	0
361	0	17	cz	40	0	0	0	0	0	0	0	0	0	0	0	30	80	0	100	0	0	100	0	100	0	0	80	80	0	0	80	100	70	70	0	0	70	0	0	0	0	0	0	70	0	30	30	0	0
362	1	20	en	0	0	0	0	0	0	0	0	0	0	15	0	5	0	0	80	0	80	90	100	70	0	0	90	80	0	0	0	50	0	5	0	0	0	0	0	0	0	0	5	0	0	0	0	0	0
363	0	39	en	60	40	40	50	40	10	10	10	10	60	60	10	50	40	70	70	70	60	70	70	80	40	10	70	80	60	60	70	60	10	80	10	10	60	10	10	10	0	80	10	60	10	60	100	50	10
364	0	30	cz	0	0	10	0	0	0	0	0	0	10	0	0	0	30	10	0	0	0	20	20	30	0	0	0	20	0	20	0	0	0	30	0	0	0	0	0	0	0	0	0	0	0	0	30	0	0
365	1	20	cz	5	1	0	0	0	0	0	0	0	0	10	0	0	0	0	80	0	50	90	30	10	0	0	70	80	0	5	2	40	0	30	0	0	0	0	0	0	0	5	0	20	0	0	0	0	0
366	0	19	en	80	20	20	5	5	0	0	0	0	0	20	5	5	2	0	10	0	10	10	0	0	0	0	20	10	0	0	10	0	0	0	0	0	0	0	0	0	0	0	0	0	0	0	0	0	0
367	0	25	en	78	76	40	41	49	44	79	79	71	72	49	49	49	81	57	68	69	65	88	89	81	48	61	76	87	69	84	83	85	58	86	48	49	83	87	85	71	25	80	34	87	56	82	84	86	50
368	0	40	en	0	0	0	0	0	50	0	0	0	0	0	0	0	0	0	0	0	0	20	0	0	0	0	0	0	0	0	0	0	0	0	0	0	0	0	0	0	0	0	0	0	0	0	0	0	0
369	0	20	en	50	30	20	30	30	30	20	20	30	10	20	30	20	40	30	30	30	60	70	60	80	80	100	80	100	30	20	60	70	30	80	80	70	30	30	40	60	40	80	70	40	40	60	50	40	10
370	0	39	cz	10	0	0	0	0	0	0	0	0	0	0	0	0	0	20	0	0	0	30	50	10	0	0	50	40	0	0	20	20	0	0	0	0	0	0	0	0	0	0	0	0	0	0	0	0	0
371	0	17	cz	30	0	10	10	10	5	50	50	30	10	0	0	0	60	5	10	10	10	50	40	60	0	0	65	90	30	80	70	70	15	20	15	10	10	2	20	7	0	0	60	40	0	0	40	10	0
372	0	23	cz	20	0	0	10	0	0	0	0	0	0	30	0	30	0	10	40	0	0	50	50	40	0	0	70	60	0	10	60	10	0	50	0	0	20	0	0	0	0	10	0	70	0	0	0	20	0
373	1	30	en	0	0	0	0	0	0	0	0	0	10	10	10	20	10	5	5	10	0	10	5	5	0	1	5	10	0	20	20	10	0	5	0	0	10	0	0	0	0	0	0	0	0	0	0	0	0
374	0	17	cz	80	40	35	20	20	0	30	0	0	1	40	3	20	85	30	50	0	30	90	10	100	0	0	90	100	1	60	50	100	100	90	0	20	50	0	80	3	0	10	70	30	0	50	90	90	30
375	0	35	en	0	0	0	0	0	0	0	0	0	0	0	0	0	0	0	0	0	0	40	0	35	0	0	73	0	0	0	0	4	0	1	0	0	0	0	0	0	0	0	0	0	0	0	0	0	0
376	0	25	en	100	80	100	50	50	0	0	0	0	0	0	0	0	100	0	100	0	100	100	100	100	0	80	50	100	0	0	100	100	0	100	0	0	100	0	0	0	0	100	0	100	0	100	100	100	100
377	0	88	cz	0	0	0	0	0	0	0	0	0	0	0	0	0	0	0	0	0	0	0	0	0	0	0	0	0	0	0	0	0	0	0	0	0	0	0	0	0	0	0	0	0	0	0	0	0	0
378	1	45	cz	84	43	6	6	2	1	0	0	0	0	0	0	0	88	0	46	0	70	59	10	2	0	0	1	59	0	0	28	21	0	33	0	0	0	0	0	23	0	0	0	6	0	41	87	23	0
379	0	19	cz	0	0	0	0	0	0	0	0	0	0	0	0	0	10	0	10	0	0	20	0	10	0	0	20	20	0	0	0	10	0	0	0	0	0	0	0	0	0	0	0	0	0	0	90	0	0
380	0	25	en	82	100	100	37	38	17	100	51	36	60	67	63	85	97	26	98	94	62	98	55	84	93	23	97	89	21	44	77	20	1	59	0	0	40	6	0	0	0	31	25	21	0	50	53	67	0
381	0	23	en	60	20	30	10	0	0	0	0	0	0	20	10	20	0	0	20	0	10	80	10	80	0	0	50	80	0	0	60	10	0	20	0	0	10	0	0	10	0	0	0	10	0	0	0	0	0
382	1	28	cz	20	10	40	5	5	0	20	30	10	20	10	5	5	40	0	60	40	60	70	60	40	0	0	50	50	0	0	10	20	40	0	0	0	0	0	0	0	0	0	0	70	0	0	0	0	0
383	0	21	en	80	70	50	20	10	10	10	10	10	10	20	20	20	20	10	10	10	10	80	50	10	0	0	0	90	0	0	20	0	0	0	0	0	50	0	0	0	0	0	10	10	0	0	0	0	0
384	0	20	en	50	15	0	0	0	0	0	0	0	0	0	0	0	0	0	10	0	10	60	10	11	0	0	75	60	0	15	25	50	0	0	0	0	0	0	0	0	0	0	10	0	0	0	0	0	0
385	0	19	en	90	90	70	10	0	0	0	0	0	0	20	0	40	70	0	100	0	100	100	100	80	0	0	100	100	0	0	100	100	0	100	0	0	10	0	80	0	0	50	0	100	0	0	100	70	0
386	0	25	en	80	50	70	20	10	0	0	0	0	0	0	0	0	70	0	30	0	30	100	100	100	0	40	100	100	0	0	80	100	0	80	90	0	70	0	20	20	0	50	100	100	0	100	100	100	100
387	0	25	en	80	60	40	80	80	20	60	10	50	40	10	90	90	70	100	100	100	100	100	100	100	0	20	70	100	80	80	100	70	0	100	0	10	20	0	60	20	0	80	0	100	0	0	100	100	0
388	0	17	cz	30	50	50	90	80	80	40	40	60	70	70	80	80	90	80	70	60	60	60	60	70	30	60	70	30	30	80	50	50	50	60	80	70	90	95	70	65	65	40	95	80	70	90	90	70	60
389	0	18	cz	20	100	100	0	100	50	80	0	0	0	100	0	100	100	0	100	0	100	100	0	0	0	0	100	0	0	0	100	50	0	100	0	0	100	0	50	0	0	100	0	100	0	50	0	50	0
390	0	16	cz	90	80	50	30	20	0	0	0	0	10	10	0	20	30	0	10	0	0	10	0	0	0	0	85	20	0	10	10	50	10	60	0	0	60	0	20	10	0	0	0	60	0	20	10	20	0
391	0	25	cz	60	50	70	10	20	30	70	0	0	30	5	0	10	30	0	40	20	30	50	20	0	0	0	20	60	20	10	30	30	0	80	0	0	40	0	0	0	0	0	0	40	0	70	50	50	40
392	0	21	cz	20	20	20	0	0	40	0	0	0	20	20	0	10	20	0	50	20	20	50	20	50	20	0	80	80	0	80	50	80	20	50	50	0	20	0	20	50	0	50	50	50	0	10	0	0	0
393	0	25	en	100	100	100	12	49	100	100	100	100	47	13	0	35	100	5	100	18	59	100	100	34	93	100	84	82	0	0	100	0	0	100	0	0	0	100	100	0	5	38	100	100	0	100	99	100	100
394	0	17	en	89	81	81	58	61	23	88	88	73	87	81	76	84	92	66	91	89	90	99	94	96	68	67	92	98	90	95	96	79	60	98	57	59	76	70	70	78	49	58	68	77	78	98	92	92	66
395	0	25	cz	80	80	70	50	40	0	20	0	40	40	0	0	0	60	0	70	30	70	80	80	60	20	0	80	80	0	10	90	80	80	100	10	10	30	0	30	30	0	0	10	100	0	100	100	100	100
396	0	18	cz	90	100	80	20	10	70	2	0	0	50	70	20	15	80	5	100	10	100	95	80	30	0	0	100	30	30	0	100	90	40	90	100	0	20	0	30	20	5	90	10	70	0	60	90	90	0
397	0	19	en	40	20	10	10	5	0	0	0	0	0	20	10	10	0	0	30	0	0	70	0	0	0	0	100	90	0	0	50	40	0	70	0	0	0	0	0	0	0	20	0	40	0	0	0	0	0
398	0	17	cz	0	0	0	0	0	0	10	15	0	0	85	0	80	90	45	95	15	50	70	30	40	0	0	80	0	0	0	40	80	50	43	60	0	70	10	87	38	0	90	89	98	0	100	100	100	80
399	0	44	en	0	0	0	0	0	0	0	0	0	0	0	0	0	0	0	0	0	0	0	0	0	0	0	0	0	0	0	0	0	0	0	0	0	0	0	0	0	0	0	0	0	0	0	0	0	0
400	0	25	en	65	25	50	10	0	20	0	0	0	0	0	0	40	100	20	60	21	0	80	80	70	15	60	100	65	9	0	90	74	0	90	12	25	100	10	1	13	0	50	45	31	0	85	100	40	10
401	0	21	en	20	1	20	20	5	10	0	0	0	20	50	30	20	1	0	50	40	50	80	80	100	10	100	100	100	0	5	0	10	0	30	5	0	20	0	0	0	0	5	0	50	0	0	20	5	0
402	0	26	en	30	50	10	0	0	5	0	0	0	0	0	0	0	40	10	30	5	20	35	30	20	0	0	20	40	40	30	60	60	10	40	0	0	30	0	0	30	0	50	0	40	10	75	70	75	0
403	0	23	en	70	30	70	10	20	10	50	40	0	10	0	0	0	50	0	70	0	70	70	70	70	0	0	70	100	70	30	100	100	0	70	30	10	100	10	70	10	10	40	10	70	0	100	100	80	100
404	0	45	en	80	70	50	0	50	0	0	0	0	40	40	20	40	100	0	100	0	100	90	90	90	0	0	90	90	10	10	100	100	0	10	0	0	100	0	20	0	0	0	0	80	0	100	100	100	70
405	0	22	cz	90	90	80	1	0	0	0	0	0	0	50	0	0	100	10	100	0	100	100	100	50	0	0	100	100	20	0	90	100	100	100	0	0	90	0	0	0	0	0	0	90	0	90	90	90	0
406	0	17	en	60	100	100	0	20	30	80	80	0	50	0	0	0	100	0	100	30	80	100	100	100	0	0	100	100	70	20	100	0	0	100	90	0	100	100	100	100	0	90	0	100	0	100	100	100	0
407	0	17	cz	15	0	0	15	0	0	0	0	0	0	15	0	0	0	0	25	0	25	15	0	0	0	0	100	25	0	0	0	50	0	0	0	0	0	0	0	0	0	0	0	0	0	0	0	0	0
408	0	28	cz	40	5	20	2	1	0	0	0	0	0	5	0	5	2	0	5	0	15	40	10	5	0	0	80	30	0	0	10	50	3	30	0	0	2	0	10	0	0	5	0	1	0	0	0	0	0
409	0	22	en	10	10	0	0	0	0	0	0	0	0	10	0	0	0	0	0	0	0	80	20	0	0	0	80	80	0	0	0	20	0	0	0	0	0	0	0	0	0	0	0	0	0	0	0	0	0
410	1	22	cz	30	15	15	0	0	0	0	0	0	0	0	0	0	20	0	0	0	0	80	70	20	0	0	70	90	0	0	0	0	0	70	0	0	0	0	0	0	0	0	0	15	0	10	10	0	0
411	1	16	cz	0	0	0	0	0	0	0	0	0	0	0	0	0	0	0	0	0	0	10	0	0	0	0	0	20	0	0	0	0	0	0	0	0	0	0	0	0	0	0	0	0	0	0	0	0	0
412	1	17	cz	15	10	20	10	20	15	20	10	10	20	20	10	10	20	25	30	15	20	15	10	20	10	0	50	15	5	10	25	10	5	30	0	0	0	10	10	10	0	0	10	5	0	0	0	0	0
413	1	54	cz	20	1	1	0	0	0	0	0	0	0	2	0	1	2	0	5	0	5	40	100	10	0	0	80	40	0	20	10	10	2	5	0	0	0	0	0	0	0	0	0	5	0	0	0	0	0
414	0	25	en	0	0	0	0	0	0	0	0	0	0	0	0	0	0	0	100	0	100	100	100	26	0	0	49	100	0	0	0	0	0	50	0	0	0	0	0	0	0	0	0	47	0	100	100	100	0
415	0	23	en	89	70	50	30	50	50	65	50	10	30	10	5	10	100	30	100	90	100	100	100	100	0	0	50	100	80	50	70	50	0	30	0	20	20	30	40	15	0	70	30	90	70	100	100	90	90
416	0	21	en	20	2	70	5	2	10	10	10	0	20	100	1	5	50	30	30	5	40	80	30	70	10	20	90	80	5	70	90	60	0	80	0	10	60	0	20	5	0	20	5	80	10	60	20	2	0
417	0	21	en	20	50	20	30	20	0	0	0	0	0	60	30	60	10	0	70	10	60	70	60	50	0	0	60	70	10	60	10	50	0	0	0	0	0	0	10	0	0	10	0	50	0	0	0	0	0
418	0	23	en	70	80	20	10	70	0	10	0	40	20	10	5	15	30	20	60	50	60	60	60	40	0	0	60	50	30	90	70	80	0	70	0	0	10	20	60	15	0	70	5	80	30	0	20	40	20
419	0	20	cz	10	20	35	30	5	0	12	4	0	10	60	10	20	5	0	35	5	60	50	30	30	0	0	50	20	0	10	15	20	10	30	0	0	15	0	10	8	0	20	10	50	0	10	5	0	0
420	0	16	cz	70	10	70	5	5	5	10	0	0	10	10	5	20	100	5	70	0	70	100	70	50	0	0	30	70	0	0	70	70	50	50	20	5	100	0	0	0	0	5	5	35	0	0	70	70	0
421	0	15	cz	70	50	10	0	10	0	40	20	20	20	10	0	10	40	0	80	50	40	70	100	100	10	10	100	80	10	100	10	20	10	20	0	20	20	10	10	0	0	0	0	10	20	10	50	10	0
422	0	18	cz	50	50	20	30	10	10	10	15	5	5	5	0	0	0	0	0	0	0	0	0	0	0	0	0	0	0	0	0	0	0	0	0	0	0	0	0	5	0	5	5	5	0	10	10	30	0
423	0	26	cz	50	50	0	0	0	0	0	0	0	0	0	0	0	75	0	25	0	25	50	0	25	0	0	75	50	0	0	0	0	50	0	0	0	0	0	0	0	0	0	0	25	0	75	100	75	0
424	0	20	en	70	30	0	0	10	0	10	0	0	10	20	0	10	0	0	50	0	70	70	70	70	0	20	70	70	30	20	20	0	0	100	0	0	0	0	20	0	0	70	0	70	0	20	0	0	0
425	0	16	cz	10	30	20	0	0	80	0	0	0	50	10	45	90	30	50	10	30	50	50	60	0	0	80	80	0	50	50	80	30	10	0	0	10	10	80	70	0	0	0	70	0	20	10	30	0	10
426	0	25	cz	0	0	10	0	0	0	0	0	0	10	0	0	0	30	0	10	0	20	30	0	0	0	0	60	30	0	0	0	0	0	30	0	0	0	0	0	0	0	0	0	10	0	0	0	0	0
427	0	21	cz	70	60	30	10	30	0	0	0	0	10	30	20	40	20	30	50	10	40	70	60	40	0	0	50	90	60	70	70	80	60	80	0	0	0	0	10	0	0	5	0	40	10	30	40	60	50
428	0	43	en	10	0	10	0	0	0	0	0	0	0	10	0	0	0	0	0	0	0	10	5	5	0	0	100	50	0	0	0	0	0	0	0	0	0	0	80	0	0	0	0	0	0	0	0	0	0
429	0	29	cz	50	30	20	20	20	5	50	50	30	10	20	10	20	70	50	90	10	90	100	70	50	50	10	90	90	10	30	80	80	50	90	50	30	30	10	30	20	10	40	50	80	30	80	60	90	50
430	0	25	en	0	20	10	0	0	0	0	0	0	0	0	0	0	15	0	30	0	0	80	0	70	0	0	80	80	0	0	20	40	0	30	0	0	30	0	0	0	0	0	0	70	0	7	12	0	0
431	1	21	en	0	0	0	20	0	0	10	0	0	0	100	0	10	0	0	10	0	10	100	60	50	0	0	70	80	0	30	0	0	0	15	0	0	0	0	0	0	0	0	0	0	0	0	0	0	0
432	1	42	en	4	2	4	2	2	2	0	0	0	0	5	5	3	2	0	0	0	0	10	5	20	0	5	0	15	0	0	5	3	0	2	0	0	0	0	0	0	0	0	0	0	0	5	5	2	0
433	0	18	cz	20	10	15	10	1	20	1	1	1	1	10	1	1	10	15	20	1	10	20	5	5	1	0	80	80	5	5	10	60	10	20	0	5	2	1	1	1	0	10	15	30	1	10	20	5	0
434	0	18	cz	70	40	10	30	20	1	50	0	0	0	80	5	20	90	30	5	0	10	10	5	10	0	0	30	60	5	70	20	10	5	5	0	0	5	0	5	0	0	5	5	0	0	10	5	5	0
435	0	29	cz	60	10	10	40	30	10	10	0	0	0	60	10	20	20	0	0	0	0	50	0	0	0	0	10	30	40	40	0	0	10	20	0	0	0	0	0	0	0	0	0	30	0	0	0	0	0
436	0	17	cz	90	80	60	20	30	40	70	30	0	20	25	10	25	100	50	80	20	80	40	90	70	20	0	60	50	0	70	90	90	90	85	0	0	70	0	60	30	0	20	10	60	0	60	70	90	30
437	0	20	cz	60	20	30	10	5	0	80	0	0	0	50	0	20	20	0	40	0	40	80	10	50	0	0	90	90	0	90	70	60	0	30	0	0	0	0	0	0	0	0	0	10	0	10	20	50	0
438	0	24	cz	10	5	3	0	0	0	20	0	0	15	30	25	20	15	60	70	10	70	80	90	65	20	0	80	75	0	50	30	60	0	90	0	0	20	0	20	10	0	5	0	40	20	0	0	0	0
439	0	17	cz	80	20	10	60	80	10	40	20	40	100	70	30	60	100	40	80	65	90	80	65	100	15	0	100	60	30	80	100	100	90	75	25	30	70	45	85	45	5	10	90	100	75	55	10	25	5
440	0	18	cz	90	80	62	88	88	23	10	5	2	2	70	28	60	40	11	19	3	20	40	2	10	2	5	33	30	15	3	80	54	60	70	40	5	37	4	9	6	2	80	22	90	2	51	80	98	60
441	0	22	cz	80	10	20	20	10	10	20	30	70	0	20	10	50	60	30	60	0	0	80	0	10	0	0	80	80	30	90	70	90	10	80	0	0	40	0	0	0	0	10	0	80	70	20	0	0	0
442	0	19	cz	45	5	5	0	0	0	0	0	0	0	0	0	0	0	20	5	100	5	0	100	0	0	0	85	0	0	0	88	0	90	0	0	0	0	0	0	0	0	0	0	88	0	2	0	0	0
443	0	20	cz	60	50	10	10	10	5	0	0	0	0	50	70	50	80	0	80	0	80	80	80	90	0	0	0	0	0	0	80	80	50	90	0	0	50	0	0	10	0	10	0	60	0	50	50	40	40
444	0	27	en	0	10	0	0	0	0	0	0	0	0	10	0	10	0	0	20	0	10	50	10	10	0	0	20	50	0	0	0	0	0	10	0	0	0	0	0	0	0	0	0	0	0	0	0	0	0
445	1	17	cz	40	30	10	10	10	10	30	0	0	0	10	0	0	5	0	50	0	50	60	60	40	0	0	70	60	10	30	30	30	0	30	0	0	30	0	0	0	0	0	0	20	0	0	0	0	0
446	1	17	cz	50	20	40	10	5	5	10	5	5	5	10	5	10	50	0	50	0	50	60	50	10	0	0	40	60	0	20	70	50	30	70	0	0	0	0	0	0	0	0	0	40	0	5	0	0	0
447	1	17	cz	30	0	50	2	2	10	50	0	0	0	20	0	10	10	70	10	0	10	20	90	50	5	0	20	30	0	40	30	10	5	50	30	15	20	0	0	90	30	5	0	10	3	0	0	0	0
448	1	29	cz	50	2	1	1	1	0	2	0	0	0	0	0	0	0	10	50	0	50	90	100	5	0	0	90	90	1	0	0	0	0	1	0	0	0	0	0	0	0	0	0	1	0	0	0	0	0
449	1	22	cz	30	30	10	0	0	0	30	0	0	0	0	0	0	0	70	50	0	20	40	20	10	0	0	60	60	0	30	20	30	0	20	0	0	0	0	0	0	0	0	10	20	0	0	0	10	0
450	0	18	cz	20	20	20	30	20	20	0	0	0	0	10	0	10	0	10	30	0	10	50	40	0	0	0	50	40	0	0	20	20	0	0	0	0	0	0	0	0	0	0	0	30	0	0	30	0	0
451	0	45	cz	88	84	30	63	22	0	40	41	80	0	0	0	0	44	0	45	0	29	99	0	75	0	0	0	78	0	0	76	84	0	79	0	0	40	59	0	0	0	0	0	99	0	65	100	97	27
452	0	21	cz	90	85	80	70	70	60	80	60	20	50	10	10	30	90	0	40	20	30	50	50	10	0	0	60	60	10	20	90	70	30	90	0	30	80	30	20	40	0	60	60	80	10	95	95	80	70
453	0	25	cz	80	40	30	30	30	20	40	40	30	10	20	0	10	50	60	60	50	60	90	90	100	0	10	60	100	20	20	70	90	70	70	20	10	100	40	30	10	10	40	20	20	40	30	30	0	0
454	0	20	en	70	80	50	30	30	50	30	0	0	0	10	10	0	0	0	10	0	0	70	0	0	0	0	90	70	0	90	90	60	0	40	0	0	0	0	10	0	0	10	0	10	0	0	0	0	0
455	0	25	en	60	30	10	0	40	0	0	0	0	0	0	0	0	100	0	60	0	0	70	50	90	0	0	60	80	0	0	10	80	0	0	0	0	0	0	0	0	0	0	0	60	0	70	60	40	0
456	0	25	en	90	95	70	70	90	60	100	100	50	70	50	50	60	100	30	100	100	100	90	100	80	20	10	100	90	100	90	100	100	80	100	40	20	100	21	100	50	30	80	40	100	90	100	100	100	100
457	0	27	en	70	70	80	30	40	30	70	20	10	0	0	0	10	20	20	60	30	70	80	90	20	10	0	90	80	20	80	90	80	70	100	80	10	20	30	90	80	10	70	80	90	80	40	60	30	20
458	0	19	cz	90	75	60	50	40	0	0	0	0	0	0	0	0	20	0	10	0	10	20	0	10	0	0	50	20	0	0	30	10	0	80	0	0	10	0	10	0	0	0	0	0	0	40	70	50	0
459	1	18	cz	50	1	0	0	0	0	25	10	0	0	25	0	5	11	0	60	0	60	45	70	16	0	0	80	90	0	5	60	70	0	70	0	0	20	0	0	0	0	70	0	0	0	0	0	0	0
460	1	17	cz	30	10	10	0	0	0	0	0	0	0	50	50	50	10	0	50	0	50	80	40	0	0	0	50	80	0	100	0	10	0	0	0	0	0	0	0	0	0	0	0	10	0	0	10	0	0
461	0	19	en	80	80	60	40	20	20	90	30	20	10	20	50	40	90	40	100	10	100	80	100	50	10	0	40	80	80	90	70	100	0	60	60	80	70	5	20	20	10	55	10	90	1	32	100	100	20
462	1	16	cz	50	0	0	0	0	0	0	0	0	0	50	50	50	10	0	70	0	50	70	0	0	70	0	90	60	10	10	30	50	0	0	0	0	0	0	0	0	0	0	70	0	0	40	40	10	10
463	1	22	cz	90	20	60	100	90	5	70	70	10	0	30	30	20	0	0	0	0	0	70	0	0	0	0	30	10	70	10	0	0	0	0	0	40	50	10	20	0	0	40	0	0	0	50	0	60	0
464	1	17	cz	0	20	0	10	5	0	0	0	0	0	15	5	15	40	40	10	0	40	50	60	60	5	0	80	40	0	0	5	20	0	5	0	0	0	0	0	0	0	0	0	5	0	10	30	10	0
465	1	16	cz	30	10	5	3	3	4	9	3	20	2	2	2	2	3	2	3	3	3	20	10	12	4	3	31	33	5	40	10	10	2	2	0	0	0	0	4	0	0	5	0	10	5	0	0	0	0
466	1	18	cz	50	0	0	50	50	0	0	0	0	0	100	50	50	0	70	100	0	0	70	0	0	0	0	100	0	0	0	30	70	30	25	0	0	0	0	0	0	0	0	0	30	0	0	0	0	0
467	1	18	cz	30	15	40	3	3	10	2	2	2	3	5	2	5	10	3	17	1	17	30	30	30	5	2	50	25	10	10	15	40	20	40	3	1	10	4	5	6	2	6	10	15	3	2	6	5	0
468	0	20	en	80	10	30	10	10	30	0	0	0	0	100	0	50	70	10	100	50	50	80	50	70	0	0	60	60	0	40	10	0	40	0	0	0	0	0	0	0	0	10	0	20	0	80	80	80	0
469	0	19	cz	100	15	15	5	15	15	50	10	5	5	5	5	35	35	0	50	10	10	75	75	75	30	5	80	75	5	20	65	80	50	60	5	5	35	5	5	15	10	85	15	90	20	50	90	100	70
470	1	19	cz	0	0	0	0	0	0	0	0	0	0	0	0	0	0	0	0	0	0	30	0	0	0	0	80	50	0	20	0	0	0	0	0	0	0	0	0	0	0	0	0	0	0	0	0	0	0
471	0	25	en	99	80	80	29	50	8	22	23	48	13	7	7	7	94	4	69	12	0	90	100	76	75	77	80	82	81	59	96	75	15	100	86	9	51	52	64	10	7	24	87	88	7	90	90	0	0
472	0	17	cz	1	0	0	0	0	0	0	0	0	0	10	0	10	0	0	20	0	15	5	20	0	0	0	60	5	0	5	0	10	0	0	0	0	0	0	1	0	0	0	0	12	1	0	0	0	0
473	1	19	cz	90	80	90	70	35	90	90	90	30	50	20	20	30	95	90	100	100	100	100	100	95	20	70	95	95	85	100	95	90	0	90	5	10	95	5	10	90	95	85	10	5	0	5	30	20	0
474	0	19	cz	40	10	0	15	5	0	30	0	0	0	0	0	40	80	0	0	0	30	100	5	0	0	0	70	100	70	40	55	100	0	78	90	0	0	0	0	0	0	10	60	95	35	40	30	60	20
475	0	15	cz	40	60	80	0	0	10	0	0	0	80	0	0	0	10	30	20	30	10	0	0	0	0	0	40	0	0	40	60	10	10	20	0	0	0	0	0	0	0	10	0	80	0	30	30	0	0
476	0	32	cz	50	20	0	0	0	10	0	0	0	0	0	0	0	0	30	20	0	0	60	20	30	0	0	50	70	0	0	0	0	0	10	0	0	0	0	0	0	0	0	0	20	0	0	0	0	0
477	0	20	en	60	20	30	0	0	0	20	0	0	0	50	50	50	50	100	100	50	100	80	0	10	0	0	10	10	0	100	50	0	0	50	0	0	0	0	100	0	100	100	50	100	10	100	50	100	0
478	0	20	en	50	50	0	0	0	0	50	0	0	0	0	0	0	0	0	50	50	0	50	0	0	0	0	0	0	0	0	100	0	0	100	0	0	0	0	0	0	0	0	0	0	0	0	0	0	0
479	0	17	cz	30	0	5	5	0	0	10	0	0	0	5	0	5	5	2	10	0	10	50	50	25	0	0	60	70	0	0	50	50	10	30	2	0	50	0	15	0	0	50	0	60	0	0	10	5	0
480	1	34	cz	25	20	0	10	10	0	0	0	0	25	25	0	25	20	0	50	0	50	80	80	0	0	0	100	80	0	50	0	0	0	0	0	0	0	0	0	0	0	0	0	15	0	0	0	0	0
481	1	21	en	20	5	1	1	1	0	0	0	0	0	2	0	0	10	0	10	35	20	20	0	0	98	35	1	62	3	5	0	0	0	0	0	0	0	0	0	0	0	0	0	0	0	1	0	0	0
482	0	19	cz	100	100	60	40	100	0	70	30	10	10	90	90	100	100	20	100	40	100	100	90	60	0	0	30	100	70	100	80	30	80	100	0	70	60	30	30	50	0	35	0	15	100	100	100	100	80
483	0	24	cz	50	1	0	0	0	0	0	0	0	0	0	0	0	0	0	0	0	0	0	0	0	0	0	0	0	0	0	1	0	0	0	0	0	0	0	0	0	0	0	0	2	0	2	10	0	0
484	0	21	cz	50	20	5	20	10	5	40	5	5	0	100	0	20	0	20	20	0	20	60	60	20	10	0	80	80	0	40	0	50	0	20	0	0	0	0	0	0	0	10	10	20	0	0	0	10	0
485	0	28	cz	30	20	20	20	20	10	0	5	0	20	0	5	10	0	20	0	30	80	40	50	0	0	10	90	0	20	50	70	30	20	0	0	5	0	0	0	0	0	0	0	20	0	0	0	0	0
486	0	20	en	50	30	40	5	5	5	20	20	10	10	10	5	20	30	10	30	30	60	80	90	70	10	10	30	70	60	80	100	100	10	90	10	20	70	20	90	80	30	90	60	100	20	100	100	100	30
487	0	20	en	50	20	20	10	0	0	0	0	0	0	0	0	0	0	0	50	0	50	100	50	80	20	0	50	100	0	10	50	50	0	50	0	0	0	0	0	50	0	20	20	20	0	0	0	0	0
488	0	19	en	90	20	50	30	100	40	30	30	70	90	70	80	100	90	40	100	90	100	100	100	90	30	0	100	100	80	90	90	90	50	70	10	60	40	40	50	20	0	10	30	50	10	10	20	50	40
489	1	20	cz	80	20	30	55	87	20	100	95	0	13	30	10	25	30	30	58	5	75	90	90	50	0	0	60	88	65	92	61	90	80	72	10	7	85	80	50	10	0	2	0	20	12	0	0	0	0
490	0	20	en	50	0	0	0	0	0	20	20	0	0	10	5	5	0	0	80	0	0	30	50	90	0	0	40	10	0	20	50	10	0	0	0	0	0	0	0	0	0	0	0	20	0	5	0	0	0
491	0	25	en	30	50	65	0	0	0	0	0	0	0	0	0	0	56	0	60	0	0	33	0	0	0	0	55	0	0	0	43	0	0	60	0	0	0	0	0	0	0	50	0	84	0	84	85	70	53
492	0	23	en	50	20	70	10	10	10	20	22	32	50	55	42	60	100	95	100	75	100	100	100	50	0	2	13	92	70	100	95	98	95	100	0	2	100	100	12	0	2	72	100	90	95	100	92	100	5
493	0	22	en	50	80	95	10	20	50	0	0	0	0	100	10	30	80	10	90	50	80	100	80	90	0	0	80	90	50	10	80	80	10	10	0	10	50	0	50	50	0	30	0	10	10	30	40	30	0
494	0	29	cz	20	5	1	0	0	0	5	0	0	0	5	0	0	0	5	20	0	10	30	50	30	10	0	90	50	0	0	10	50	10	10	0	0	0	0	0	0	0	0	10	30	0	40	20	20	10
495	1	33	cz	60	60	60	10	10	90	0	0	0	0	0	0	60	100	0	100	0	100	100	100	0	0	0	0	100	0	0	100	100	100	100	0	0	0	0	0	100	0	0	0	100	0	0	0	60	10
496	0	26	en	50	50	70	20	20	60	40	40	0	25	20	20	20	40	60	50	40	40	70	80	70	10	10	75	85	40	0	50	75	0	80	0	0	70	0	40	85	0	35	20	85	50	50	60	40	40
497	0	21	cz	80	75	30	10	10	4	60	6	3	0	4	1	20	98	20	95	0	95	80	30	10	2	0	40	80	20	70	90	68	90	60	0	0	0	0	10	0	0	20	15	25	0	80	40	40	25
498	1	26	en	15	2	9	7	11	12	0	0	0	0	100	3	10	10	0	30	0	30	70	100	30	0	0	80	70	0	20	20	0	0	20	0	0	0	0	5	0	0	0	0	1	0	0	10	0	0
499	0	17	cz	50	30	35	40	70	0	10	60	30	45	20	5	20	50	0	60	0	40	80	80	75	0	0	50	100	20	0	70	90	20	50	60	0	0	5	0	20	0	30	10	60	0	70	60	80	0
500	0	19	cz	90	35	50	20	20	0	40	40	0	0	25	0	10	35	10	60	5	60	40	20	30	0	0	85	40	30	40	30	30	10	40	0	0	10	0	5	0	0	20	0	50	0	0	20	30	0
501	0	23	cz	20	10	0	0	0	0	20	0	0	20	0	0	0	40	0	50	0	50	60	60	0	0	0	40	60	0	0	70	70	0	70	0	0	70	0	0	0	0	0	0	0	0	10	0	0	0
502	0	17	cz	90	50	0	0	70	0	0	0	0	0	50	0	50	100	0	100	60	60	100	100	80	0	0	100	100	50	75	80	100	100	100	0	60	100	80	80	60	0	0	0	100	30	100	80	10	80
503	0	23	cz	15	3	5	1	1	0	0	0	0	0	10	0	5	2	0	5	0	5	20	1	10	0	0	30	20	0	0	10	10	0	5	0	0	5	0	0	0	0	0	0	5	0	0	2	0	0
504	0	26	en	75	80	60	60	70	20	30	20	0	10	30	10	20	80	0	90	0	80	100	30	30	0	0	20	90	75	60	75	50	30	50	10	0	75	10	20	20	10	20	0	80	0	75	70	60	20
505	1	26	cz	10	5	5	0	0	0	0	0	0	0	5	0	0	15	0	0	0	0	20	0	5	0	0	20	15	0	5	15	10	0	10	0	0	0	0	5	0	0	0	0	5	0	1	0	0	0
506	0	17	cz	95	90	65	40	90	40	100	100	0	20	20	20	50	100	0	100	30	100	100	100	100	0	0	100	100	70	30	100	100	100	100	100	0	100	0	90	0	0	70	60	100	0	60	100	90	100
507	0	18	cz	15	15	0	15	0	0	0	0	0	0	40	0	15	10	0	20	0	20	5	15	5	0	0	80	5	0	25	20	5	0	25	0	0	0	0	0	0	0	0	0	10	0	0	0	0	0
508	1	17	cz	37	45	20	15	20	10	1	1	0	1	9	9	10	10	0	20	0	2	5	0	0	0	0	40	5	0	0	45	50	0	5	0	0	5	0	0	0	0	20	3	41	0	0	0	5	0
509	0	25	en	50	25	0	0	0	0	0	0	0	0	0	0	0	62	0	100	0	0	93	100	0	0	0	45	0	0	0	0	0	0	0	0	0	0	0	0	0	0	0	0	0	0	100	59	12	0
510	0	34	cz	80	100	70	70	100	70	20	20	10	10	40	30	90	100	80	100	70	100	100	100	100	10	10	20	100	70	100	100	100	70	100	90	100	100	80	70	100	70	60	60	100	100	100	100	100	100
511	0	17	en	75	45	27	27	10	29	55	50	12	63	53	50	67	72	78	81	83	85	78	83	73	29	7	68	70	14	11	51	35	6	43	53	39	93	17	63	39	0	48	59	52	0	21	50	70	13
512	0	27	cz	20	20	15	0	0	0	0	0	0	0	5	0	0	0	25	0	0	40	0	0	0	0	25	40	0	0	15	0	0	30	0	0	0	0	0	5	0	0	0	0	40	0	0	0	2	0
513	0	24	cz	100	100	100	30	100	50	100	90	0	90	20	0	20	100	0	100	100	100	100	100	100	50	10	100	100	90	100	100	100	100	100	50	70	100	0	100	70	0	100	80	100	70	100	100	30	10
514	1	21	cz	5	5	5	5	5	1	0	0	0	0	30	0	20	0	0	70	0	10	20	0	10	0	0	90	70	0	10	10	0	0	5	0	0	0	0	0	0	0	0	0	0	0	0	0	0	0
515	0	19	en	20	0	0	0	0	0	0	0	0	0	0	0	0	0	0	10	0	10	50	0	5	0	0	50	50	0	40	25	15	0	10	0	0	0	0	0	0	0	0	1	2	0	50	30	2	0
516	0	19	cz	25	0	25	15	10	0	0	0	0	0	10	0	10	0	10	5	0	10	60	100	10	0	0	20	80	0	0	5	10	5	10	0	0	20	0	0	10	0	0	0	10	0	0	0	0	0
517	0	21	cz	90	0	40	50	80	30	80	0	0	0	30	30	50	100	50	80	0	50	80	100	80	30	0	90	90	50	50	90	100	50	50	50	10	90	50	50	50	0	30	80	30	10	30	10	20	10
518	0	35	en	60	80	60	10	20	5	90	90	60	74	5	0	80	93	0	100	51	66	90	77	55	0	60	91	89	49	90	78	18	0	66	17	0	72	89	93	47	3	12	45	96	8	99	94	97	55
519	1	24	cz	100	5	20	5	5	0	0	0	0	0	2	0	2	95	10	60	0	70	50	90	20	0	0	100	50	10	90	95	85	95	95	5	0	30	0	20	0	0	10	0	100	5	85	100	95	0
520	1	18	cz	20	5	2	1	1	1	0	0	0	0	2	0	2	10	0	50	0	50	10	100	0	0	0	60	5	0	0	10	20	0	0	1	0	1	0	0	0	0	0	40	5	0	1	1	2	0
521	1	21	en	1	1	1	1	1	1	0	0	0	0	5	5	5	0	0	1	0	1	3	3	0	0	0	5	2	0	3	0	0	0	0	0	0	0	0	0	0	0	0	0	0	0	0	0	0	0
522	1	19	en	80	80	80	40	40	10	50	50	0	0	50	50	50	50	50	50	50	50	80	80	80	0	0	100	100	80	80	80	80	0	100	0	0	0	80	80	80	0	80	0	100	80	80	50	20	0
523	1	19	cz	0	0	0	0	0	0	0	0	0	0	0	0	0	0	0	10	0	10	20	0	0	0	0	100	10	0	0	0	50	0	10	0	0	0	0	0	0	0	0	0	0	0	0	10	0	0
524	1	22	cz	25	0	0	0	1	0	5	0	0	0	1	0	0	10	5	15	0	25	80	50	50	1	0	75	80	0	15	1	0	0	2	0	0	5	0	0	0	0	0	0	20	0	0	0	0	0
525	1	17	cz	0	0	0	0	0	0	0	0	0	0	0	0	0	0	0	50	0	50	50	50	50	0	0	100	50	0	100	0	100	0	0	0	0	0	0	0	0	0	0	0	50	0	0	0	0	0
526	1	18	cz	50	20	40	40	20	10	0	0	0	0	10	5	5	10	0	40	0	40	30	50	40	10	0	40	30	2	0	20	10	0	30	0	0	0	0	0	0	0	2	0	5	0	5	5	5	0
527	1	19	cz	20	30	40	25	25	15	5	15	0	0	50	10	20	20	0	40	0	0	60	0	60	5	0	50	65	10	0	75	40	15	80	0	0	15	0	30	5	0	5	0	15	0	10	80	0	0
528	1	30	cz	50	0	0	10	0	0	0	0	0	0	10	0	0	0	20	100	0	50	20	100	0	0	0	50	30	0	0	0	0	0	0	0	0	0	0	0	0	0	0	0	0	0	0	0	0	0
529	0	17	en	100	100	100	100	100	100	100	100	100	85	82	73	100	100	100	100	52	100	100	100	100	35	57	100	100	76	100	100	100	100	100	60	100	100	100	100	100	100	100	100	100	100	100	100	100	100
530	1	17	cz	0	0	0	0	0	0	0	0	0	0	20	0	10	10	0	20	0	20	0	50	0	0	0	50	10	0	0	0	0	0	20	0	0	0	0	0	0	0	0	0	30	0	0	0	0	0
531	1	52	en	20	10	10	10	10	5	20	10	5	10	20	0	5	5	5	10	5	10	5	10	10	0	10	100	10	5	5	10	10	0	5	5	0	5	0	0	5	0	5	5	5	5	10	5	5	0
532	0	25	en	99	81	100	50	50	63	35	35	25	25	50	25	50	100	75	50	50	25	75	50	50	14	80	15	80	80	80	99	81	75	100	75	100	79	50	50	50	25	98	50	100	25	51	50	75	75
533	1	21	en	0	0	0	10	5	0	5	0	0	0	15	2	5	5	10	20	0	20	30	5	15	0	0	5	15	0	0	0	80	0	0	0	0	0	0	50	0	0	10	0	5	0	5	0	0	0
534	0	35	cz	20	10	0	0	0	0	10	10	10	0	0	0	0	0	0	0	0	0	30	0	0	0	0	100	100	0	0	10	10	10	50	0	0	0	0	0	0	0	20	30	50	0	0	0	0	0
535	0	25	en	0	0	0	0	0	0	15	10	0	0	0	0	0	0	5	25	0	25	40	20	0	0	0	0	40	0	0	0	0	0	0	0	0	0	0	0	0	0	0	0	0	0	0	0	0	0
536	0	25	en	81	65	100	0	0	47	0	0	0	0	0	0	0	0	0	0	0	0	99	100	0	0	0	100	100	0	0	0	0	0	56	0	0	100	0	0	0	0	0	0	100	0	100	100	0	0
537	0	21	cz	50	0	0	0	0	0	0	0	0	0	2	0	50	50	0	0	0	0	3	0	2	0	0	90	40	0	50	0	20	0	10	0	0	0	0	10	0	0	50	0	50	0	0	80	0	0
538	0	18	cz	80	90	70	80	80	0	0	0	0	100	100	100	100	100	100	100	100	100	100	100	100	0	0	80	100	0	80	90	100	80	100	0	0	50	0	50	0	0	0	0	100	0	100	100	100	100
539	1	17	cz	10	10	30	10	0	0	0	0	0	0	30	0	10	10	0	20	0	20	60	80	0	0	0	50	60	0	10	0	60	0	0	0	0	0	0	0	0	0	10	20	0	0	10	0	30	0
540	0	17	en	0	50	40	40	40	0	70	65	20	40	70	50	60	80	0	81	50	30	57	69	60	11	0	50	60	40	60	30	30	49	79	10	0	70	30	60	35	0	50	6	50	52	59	59	60	40
541	1	21	cz	25	0	0	0	0	0	0	0	0	0	0	0	0	0	20	50	0	50	20	0	0	0	0	50	40	0	0	0	0	0	10	0	0	0	0	0	0	0	0	0	0	0	0	0	0	0
542	1	17	cz	5	0	0	0	0	0	0	0	0	0	10	0	0	5	0	10	0	0	10	0	0	0	0	0	5	0	0	0	0	0	0	0	0	0	0	0	0	0	0	0	10	0	0	0	0	0
543	1	25	en	66	15	33	5	0	9	0	0	1	0	1	0	1	25	0	66	1	66	50	50	39	0	0	65	59	10	10	50	67	0	40	2	0	36	0	15	10	0	0	30	60	0	15	15	10	0
544	0	35	en	0	0	0	0	0	0	0	0	0	0	0	0	0	0	0	0	0	0	0	0	0	0	0	0	0	0	0	0	0	0	0	0	0	0	0	0	0	0	0	0	0	0	0	0	0	0
545	0	18	cz	90	80	60	50	60	40	70	90	80	100	80	60	100	100	0	100	80	100	100	100	100	50	60	100	100	70	80	100	100	100	100	100	60	100	100	100	90	90	90	100	100	60	0	80	90	0
546	0	25	en	80	20	80	0	10	80	0	0	0	50	50	100	10	20	0	20	10	10	10	20	0	0	100	0	10	10	0	90	0	0	80	0	0	10	0	0	10	0	0	0	0	0	0	0	0	0
547	0	23	en	45	5	15	3	7	0	5	0	0	70	2	1	10	50	10	85	1	85	75	90	90	0	95	90	85	0	60	95	15	1	95	0	0	0	0	60	5	0	35	0	90	0	20	99	0	0
548	0	19	cz	30	10	0	0	0	0	10	0	0	0	30	0	20	40	100	100	100	100	100	100	40	50	20	100	100	0	30	10	100	0	20	0	0	0	30	50	100	0	0	70	100	10	0	0	0	0
549	0	19	cz	20	0	0	0	0	0	0	0	0	0	10	0	0	0	0	10	0	5	5	15	5	0	0	30	20	0	0	5	10	0	0	0	0	0	0	0	0	0	0	0	0	0	0	0	0	0
550	0	17	en	90	90	90	0	0	40	0	0	0	0	0	0	0	0	0	0	40	0	90	0	0	0	0	0	0	0	0	100	0	0	100	0	0	0	0	0	0	0	50	70	100	0	100	100	65	0
551	1	22	en	0	0	20	0	0	0	0	0	0	0	100	0	0	0	25	10	0	10	25	0	25	0	0	5	10	0	10	0	0	0	10	0	0	0	0	0	0	0	0	0	0	0	0	0	0	0
552	0	19	cz	50	50	20	50	50	20	50	0	0	0	50	20	30	80	0	60	0	0	100	100	100	0	0	50	80	0	0	100	100	0	100	100	0	0	0	0	0	0	50	10	100	0	0	0	100	0
553	0	25	en	70	30	30	0	0	25	20	0	0	0	0	0	0	0	0	50	0	50	45	40	25	0	0	45	40	0	0	70	50	0	35	0	0	40	0	0	0	0	30	0	60	0	0	0	0	0
554	1	18	cz	20	20	50	40	20	10	100	100	100	0	50	10	20	20	0	10	30	20	40	50	60	10	0	0	50	20	100	50	40	50	100	0	0	10	0	0	0	0	10	0	30	0	20	10	0	0
555	0	25	en	95	70	25	10	20	5	80	77	15	12	14	13	21	72	16	50	14	7	89	57	77	11	76	57	83	39	12	95	20	35	88	92	72	84	40	48	48	44	21	96	87	48	92	84	97	89
556	0	20	en	0	30	0	0	0	0	10	10	0	0	10	0	30	10	0	0	0	0	90	80	30	0	0	90	80	0	10	10	10	0	50	10	0	30	0	20	0	0	5	10	40	10	0	0	0	0
557	1	18	en	0	0	0	0	0	0	0	0	0	0	100	0	0	0	0	0	0	0	0	0	0	0	0	0	0	0	0	0	0	0	0	0	0	0	0	0	0	0	0	50	0	0	0	0	0	0
558	0	28	cz	50	20	20	20	20	0	50	10	0	0	50	20	60	10	70	70	10	70	100	0	90	0	0	100	100	20	20	10	90	30	0	0	0	80	10	0	0	0	30	0	40	20	40	10	0	0
559	1	23	cz	100	100	50	40	5	2	1	0	0	0	80	80	90	100	2	80	0	80	90	100	95	0	0	99	100	20	95	70	100	50	50	0	5	95	0	95	50	0	1	2	95	0	95	90	99	20
560	1	18	cz	10	0	10	0	0	0	20	10	0	0	0	0	0	0	0	80	0	80	50	80	100	0	0	90	50	10	0	10	30	0	0	0	0	80	0	50	0	0	0	0	0	0	20	10	10	0
561	1	27	cz	40	3	8	5	2	3	5	1	1	1	4	1	2	2	5	25	1	10	5	75	40	20	5	80	50	2	2	35	35	5	25	1	2	3	0	5	2	1	5	25	25	2	2	2	1	0
562	0	31	cz	0	0	0	0	0	0	0	0	0	0	0	0	0	0	0	0	0	0	0	0	0	0	0	0	0	0	0	0	0	0	0	0	0	0	0	0	0	0	0	0	0	0	0	0	0	0
563	0	18	cz	80	40	30	0	0	10	0	0	0	0	10	0	20	30	10	30	0	30	60	60	30	0	0	0	0	0	0	0	0	0	0	0	0	0	0	0	0	0	0	0	0	0	0	0	0	0
564	0	25	en	50	0	60	10	0	0	0	0	0	0	100	10	20	20	20	20	0	60	60	80	40	0	0	30	40	0	20	10	0	0	10	0	0	0	0	0	0	0	10	10	30	0	0	10	0	0
565	0	23	en	0	0	0	0	0	0	0	0	0	0	0	0	0	0	0	0	0	0	0	0	0	0	0	0	0	0	0	0	0	0	0	0	0	0	0	0	0	0	0	0	0	0	0	0	0	0
566	1	30	cz	100	100	100	20	10	10	5	0	0	0	50	0	25	50	0	100	0	100	50	100	80	0	0	50	20	50	90	50	50	0	20	0	0	0	0	0	0	0	0	0	0	0	20	10	10	10
567	1	29	cz	10	10	0	30	10	0	0	0	0	0	80	20	40	20	0	40	0	0	20	0	0	0	0	100	80	0	0	0	0	0	0	0	0	0	0	0	0	0	0	0	0	0	0	0	0	0
568	0	19	en	40	10	20	40	40	0	0	0	0	0	30	0	20	0	0	20	30	20	0	0	30	20	10	0	50	0	0	10	0	0	0	0	0	0	0	0	0	0	10	10	0	0	10	10	0	0
569	1	52	cz	70	80	50	30	10	10	5	0	0	0	60	10	50	70	0	80	0	70	80	50	60	0	0	50	80	0	10	90	90	20	90	0	0	20	5	10	0	0	20	5	99	5	40	40	60	20
570	0	17	cz	50	0	0	0	70	0	30	20	0	0	10	0	20	10	0	30	0	30	40	40	10	0	0	50	20	0	30	50	40	40	60	40	0	0	0	20	0	0	10	30	50	0	40	30	20	40
571	1	18	cz	50	50	30	10	10	5	0	0	0	0	10	0	0	70	0	100	0	100	100	100	50	30	0	100	100	0	0	0	0	50	50	0	0	0	0	0	0	0	0	0	30	0	0	0	0	0
572	1	34	en	8	0	1	0	0	0	0	0	3	25	0	0	2	38	63	42	27	36	79	43	67	32	0	99	89	4	1	78	35	0	17	0	0	15	0	39	1	0	0	45	15	0	26	11	8	1
573	0	47	cz	0	0	0	0	0	0	0	0	0	0	0	0	0	0	0	0	0	0	50	0	0	50	50	0	0	0	0	0	0	0	0	0	0	0	0	0	0	0	0	0	0	0	0	0	0	0
574	1	20	cz	40	20	30	10	20	40	40	20	10	10	10	10	10	30	10	50	20	30	50	30	50	0	10	60	30	10	50	50	60	30	60	10	10	60	10	20	20	10	30	10	20	10	50	60	20	0
575	1	37	cz	0	0	10	30	10	0	10	0	0	0	0	0	10	0	0	0	0	0	20	0	10	0	0	50	50	0	10	20	10	0	20	0	0	0	0	0	0	0	0	0	20	0	10	10	0	0
576	0	35	en	60	20	10	5	1	1	1	1	1	1	10	1	5	5	1	1	1	5	20	5	5	1	1	20	55	10	2	10	5	1	5	1	1	5	1	1	1	1	1	1	10	1	10	10	5	5
577	0	18	cz	30	60	60	5	50	10	5	5	0	20	10	10	60	80	20	100	40	100	100	100	60	0	0	80	90	80	5	100	100	100	90	30	10	70	0	0	10	0	40	0	50	0	90	90	100	90
578	0	29	en	65	60	60	60	40	10	20	0	0	0	40	10	50	80	0	10	0	0	70	50	80	0	80	80	80	10	10	70	60	30	90	50	30	30	20	10	5	10	60	20	90	0	0	10	10	10
579	1	26	cz	50	0	30	0	0	0	0	0	0	0	5	0	20	70	60	30	0	30	70	40	10	0	0	90	90	0	0	80	0	50	80	0	10	0	0	0	0	0	0	0	60	0	0	0	0	0
580	1	27	en	10	10	10	10	10	10	20	20	0	0	30	10	10	30	30	30	20	20	40	20	15	30	40	50	50	10	40	15	30	0	40	0	10	10	0	0	10	5	15	40	30	0	30	40	10	10
581	0	18	cz	80	60	50	40	40	20	100	50	30	50	20	30	50	100	100	100	50	100	50	100	20	10	0	80	80	40	80	50	100	50	50	20	0	20	20	10	20	100	50	30	20	0	10	20	0	0
582	1	17	cz	0	0	10	0	10	0	0	0	0	0	0	0	0	20	20	0	0	0	50	100	10	0	0	100	50	0	20	0	70	0	30	0	0	0	0	0	0	0	0	0	0	0	0	0	0	0
583	0	29	en	80	70	70	30	30	40	60	10	10	0	0	0	0	70	20	70	10	20	70	70	70	10	0	5	62	17	6	82	50	2	50	0	0	5	2	20	70	1	50	12	70	2	50	20	0	0
584	0	28	en	25	0	50	0	0	0	0	0	0	0	25	20	25	25	0	50	0	0	100	0	50	0	50	50	100	0	0	50	25	0	75	0	0	0	0	0	0	0	0	0	50	0	0	0	0	0
585	0	21	cz	50	20	0	0	0	0	20	10	10	10	0	0	15	20	10	60	5	50	70	70	65	0	0	100	80	0	0	50	60	50	40	0	0	0	0	10	0	0	0	0	40	10	10	35	10	0
586	1	18	cz	50	50	50	50	50	50	50	100	0	100	20	0	50	50	0	100	0	100	100	100	100	0	0	0	0	0	0	0	0	0	0	0	0	0	100	100	100	0	0	0	0	0	25	15	35	45
587	0	25	en	80	7	7	7	7	7	20	10	0	0	1	1	1	1	0	1	0	0	46	57	42	0	0	90	90	0	42	61	29	0	34	0	0	16	0	0	0	0	5	0	0	0	100	87	85	0
588	0	17	en	50	100	0	0	3	0	65	0	100	0	0	0	0	0	0	50	0	0	86	20	51	0	0	20	100	15	100	32	0	0	8	0	0	66	0	0	0	0	6	0	100	19	100	100	100	49
589	0	18	cz	20	0	0	0	0	0	0	0	0	0	0	0	0	0	10	40	0	40	60	60	0	0	0	70	60	0	0	0	0	0	0	0	0	0	0	0	0	0	0	0	10	0	0	0	0	0
590	0	18	cz	10	20	10	0	5	5	5	5	0	0	20	10	20	0	5	5	0	20	80	80	30	0	0	80	50	0	5	5	5	0	50	0	0	5	0	0	0	0	5	0	20	5	0	0	0	0
591	1	26	en	90	20	30	0	0	0	75	50	50	100	0	0	0	100	100	25	100	25	75	100	30	0	0	100	30	5	25	80	100	0	30	0	0	0	30	90	0	0	0	0	60	0	0	100	15	0
592	0	17	cz	90	90	20	10	40	0	60	30	40	20	20	10	10	90	0	80	30	80	100	10	10	0	0	40	100	80	100	50	80	40	80	20	20	80	10	20	30	0	40	0	70	10	0	0	10	10
593	0	18	cz	40	0	30	5	0	0	0	0	0	0	5	0	0	20	0	0	0	0	20	0	0	0	0	70	0	0	0	0	30	0	0	0	0	0	0	0	0	0	0	0	0	1	0	50	0	0
594	1	40	en	30	5	80	10	5	50	70	10	5	5	80	5	80	10	5	5	5	5	80	80	30	5	5	80	80	5	5	30	30	5	80	0	0	30	0	5	10	0	10	0	5	5	5	5	0	0
595	1	25	en	20	10	0	0	10	0	20	0	10	0	40	20	10	10	40	60	20	10	70	10	10	0	0	30	10	20	10	60	60	0	0	0	0	10	0	10	20	0	0	0	10	0	0	0	0	0
596	0	25	en	50	10	60	0	20	10	30	10	20	0	10	0	0	60	90	100	30	100	100	40	50	0	60	100	100	10	50	100	70	0	100	20	0	80	50	30	50	70	100	50	99	20	100	100	100	50
597	1	30	cz	20	10	30	20	20	20	30	10	0	10	50	10	30	30	40	30	10	40	60	50	30	0	0	40	50	10	40	30	40	20	20	0	0	10	0	10	20	0	20	10	40	10	30	50	30	0
598	0	18	cz	10	0	0	0	0	0	0	0	0	0	20	0	0	0	0	0	0	0	0	0	0	0	0	0	0	0	0	0	0	0	0	0	0	0	0	0	0	0	0	100	0	0	0	0	0	0
599	0	20	en	0	10	10	20	0	0	0	0	0	0	5	0	50	0	10	10	0	5	60	100	50	0	10	99	60	0	0	80	50	0	80	0	0	50	0	0	0	0	10	0	0	0	0	20	0	0
600	1	25	en	80	10	0	0	0	0	0	0	0	0	0	0	0	0	0	0	0	0	20	0	20	0	0	0	80	0	0	0	0	0	10	0	0	0	0	20	10	0	0	0	0	0	10	10	0	0
601	0	28	cz	2	3	20	5	2	0	0	0	0	5	10	2	5	20	10	20	2	30	30	10	30	3	0	90	90	0	2	2	5	0	10	0	0	2	0	10	5	0	0	0	20	0	0	0	0	0
602	1	17	cz	10	10	50	10	10	0	0	0	0	0	20	0	0	10	70	50	0	50	100	100	0	0	0	70	100	0	0	50	0	0	0	0	0	0	0	0	0	0	0	0	0	0	0	50	0	0
603	0	23	cz	50	5	0	10	5	0	1	0	0	0	10	0	0	0	0	10	0	10	5	100	0	0	0	50	40	0	5	50	60	0	20	0	0	0	0	0	0	0	0	0	10	0	20	5	0	0
604	0	18	cz	30	10	10	10	10	10	10	10	20	0	0	0	10	80	80	92	2	100	100	100	100	0	0	100	100	10	20	70	100	95	50	0	0	10	0	70	0	0	25	0	60	0	100	100	100	40
605	0	23	cz	0	15	2	0	0	0	20	0	0	0	0	0	0	0	0	10	0	5	2	2	12	0	0	70	2	0	1	0	2	0	1	0	0	5	0	0	0	0	0	0	5	0	0	0	0	0
606	1	17	cz	50	10	0	30	50	0	0	0	0	100	50	50	100	100	50	70	0	0	100	50	50	0	0	0	50	0	0	0	0	50	50	0	0	0	0	0	0	0	0	0	40	0	20	30	0	0
607	0	17	cz	80	5	70	50	30	10	90	50	65	40	70	10	30	75	80	0	50	90	90	90	85	5	0	10	75	40	70	75	85	30	90	0	0	5	5	0	0	5	10	0	10	0	50	80	60	0
608	0	35	en	0	30	10	30	0	0	0	0	0	10	80	0	50	100	0	100	100	100	100	100	100	10	50	70	100	0	70	50	30	0	30	0	0	100	0	0	0	0	10	0	10	0	50	100	0	0
609	1	17	cz	10	5	0	30	5	0	0	0	0	0	100	0	30	5	0	0	0	0	0	0	0	0	0	20	0	0	0	0	0	0	0	0	0	0	0	0	0	0	0	0	0	0	0	0	0	0
610	0	23	cz	60	60	70	40	40	40	30	30	40	20	20	20	20	70	30	70	30	70	100	100	70	20	20	70	100	30	30	70	100	60	70	70	30	60	20	70	30	20	20	40	80	10	70	70	80	60
611	0	23	cz	30	20	10	10	5	0	0	0	0	0	10	0	0	0	0	30	0	30	50	0	0	0	0	60	60	0	20	20	20	0	30	0	0	0	0	0	0	0	0	0	40	0	40	10	10	0
612	1	30	cz	40	60	50	20	30	40	40	0	0	10	20	5	10	60	5	80	0	80	90	70	30	10	0	80	90	5	0	70	70	70	90	1	5	50	5	60	50	0	30	20	80	0	80	80	80	5
613	0	27	cz	90	0	1	0	0	0	0	0	0	0	0	0	0	0	1	0	0	0	0	90	0	0	0	55	0	0	0	50	0	0	17	0	0	2	0	0	0	0	0	0	0	0	0	10	0	0
614	1	20	cz	0	0	0	0	0	0	0	0	0	0	10	0	0	0	0	0	0	0	20	0	5	0	0	80	0	0	0	0	0	0	0	0	0	0	0	0	0	0	0	10	0	0	0	0	0	0
615	1	29	en	20	0	5	2	3	1	20	0	0	0	5	1	5	10	50	40	0	40	20	30	15	0	0	20	5	15	0	20	20	0	3	0	0	0	0	0	0	0	0	0	10	0	0	5	2	0
616	0	22	cz	50	30	30	30	20	20	50	50	50	30	30	20	20	50	50	60	30	70	60	60	30	20	20	70	50	30	20	50	50	50	70	20	30	40	30	30	30	20	20	20	50	20	30	50	30	10
617	0	31	cz	30	0	0	0	0	0	50	0	0	0	10	100	0	0	0	50	0	20	100	20	10	0	0	100	100	0	100	20	20	0	0	0	0	0	0	0	0	0	0	100	0	0	0	0	0	0
618	0	34	cz	1	1	10	1	1	0	0	0	0	0	0	0	5	0	1	10	0	10	0	1	0	0	0	50	1	1	50	0	0	0	1	0	0	5	0	0	0	0	0	0	0	0	0	0	0	0
619	1	25	en	30	0	5	5	5	0	30	0	0	0	10	0	10	0	0	20	0	20	20	20	0	0	0	60	50	5	0	5	0	0	0	0	0	5	0	0	0	0	0	5	5	0	0	25	0	0
620	0	19	cz	100	80	30	0	100	0	0	0	0	0	30	0	50	100	0	100	0	80	100	100	50	0	0	80	100	30	20	100	90	90	100	0	0	0	0	80	0	0	80	0	100	0	100	100	80	0
621	1	22	cz	20	0	0	20	20	0	0	0	0	0	0	0	0	10	0	10	0	10	10	10	0	0	0	70	60	0	50	40	50	0	20	0	0	0	0	0	0	0	0	0	20	0	0	0	0	0
622	1	36	en	0	0	0	0	0	0	0	0	0	0	100	0	50	30	0	0	0	0	100	100	0	0	0	50	100	0	0	0	100	0	0	0	0	0	0	100	0	0	0	0	0	0	0	50	0	0
623	0	21	cz	0	0	0	0	0	0	0	0	0	0	5	0	0	0	0	0	0	0	0	0	0	0	0	0	0	0	0	0	0	0	5	0	0	0	0	0	0	0	0	0	0	0	0	0	0	0
624	0	18	cz	50	10	1	20	0	0	50	50	0	0	0	0	0	5	0	80	0	80	80	70	0	0	0	70	80	0	20	50	0	0	5	0	0	0	0	0	0	0	0	0	20	0	10	20	0	0
625	0	20	cz	100	50	70	10	60	0	70	20	0	30	0	0	0	0	0	90	0	90	100	40	10	0	0	90	100	0	10	40	70	20	70	0	0	0	0	50	0	0	0	70	0	0	40	80	90	0
626	0	29	en	10	10	15	0	0	0	0	0	0	0	0	0	0	0	5	10	0	10	40	25	25	0	0	20	40	0	0	15	0	0	20	0	0	5	0	0	0	0	0	0	15	0	0	25	0	0
627	0	25	en	100	100	100	75	100	80	100	100	60	50	50	50	100	100	50	100	100	100	100	100	100	50	10	100	100	100	100	100	100	10	100	10	10	100	100	100	100	10	100	50	100	100	100	100	100	100
628	0	20	cz	50	30	10	0	10	0	0	0	0	20	50	30	50	10	0	20	10	10	40	10	50	0	0	50	20	0	30	40	10	0	20	0	0	0	0	0	0	0	10	0	30	0	10	0	10	0
629	0	25	en	0	0	0	0	0	0	0	0	0	0	0	0	0	0	0	82	0	27	94	71	19	0	0	50	0	0	0	0	0	0	0	0	0	41	0	0	0	0	0	0	0	0	0	0	0	0
630	1	41	cz	50	20	0	10	0	0	0	0	0	0	10	0	0	10	0	0	0	20	25	0	0	0	0	80	80	0	0	10	0	10	50	0	0	10	0	0	0	0	0	0	30	0	0	0	0	0
631	0	24	cz	60	40	100	10	25	70	20	15	9	0	70	50	80	24	0	95	0	95	90	100	20	10	10	97	95	25	10	100	100	15	100	5	3	3	0	15	13	3	96	10	100	10	80	85	60	10
632	1	25	cz	30	10	0	5	10	0	20	10	10	0	0	0	10	10	0	20	0	20	10	0	0	10	0	80	10	10	25	0	15	10	10	0	0	0	10	10	10	0	0	0	20	10	25	15	15	10
633	1	20	en	50	40	40	20	20	20	10	10	10	10	30	30	30	20	40	50	40	50	60	40	30	0	0	70	60	30	50	50	10	0	30	5	10	10	0	0	10	0	0	0	40	0	20	20	10	0
634	0	25	en	100	100	100	100	100	100	100	100	100	100	100	0	100	100	52	100	38	98	100	100	100	39	15	65	99	85	86	99	98	45	100	99	92	29	7	93	98	18	98	18	99	13	100	100	100	100
635	0	20	cz	50	20	30	10	20	10	20	10	0	0	5	0	5	50	40	70	0	20	60	10	40	0	0	70	70	10	10	10	30	10	50	30	5	10	10	50	10	5	40	10	40	5	30	30	10	0
636	1	18	cz	10	70	50	13	6	97	10	0	1	2	23	20	10	15	0	50	5	70	90	60	21	0	0	80	70	0	50	60	70	3	60	0	0	30	0	70	50	0	80	0	90	5	20	5	0	1
637	0	20	en	50	20	15	5	1	5	0	0	0	0	5	1	5	5	15	100	0	80	80	40	0	10	20	90	80	10	100	10	50	0	10	0	0	0	0	0	0	80	0	10	10	0	0	0	0	0
638	0	35	en	0	0	0	0	0	0	0	0	0	99	1	0	0	0	0	50	0	0	50	100	0	0	0	0	50	0	0	0	0	0	0	0	0	0	0	0	0	0	0	0	0	0	0	0	0	0
639	1	21	en	20	2	5	1	1	0	0	0	0	0	0	0	0	5	15	20	5	20	10	0	5	0	0	0	5	5	0	10	0	0	0	0	0	0	0	0	0	0	0	0	0	0	5	0	0	0
640	0	17	cz	70	30	30	30	25	50	80	70	30	100	90	85	85	95	50	80	90	100	100	80	90	10	40	50	100	100	50	100	70	50	100	20	10	30	60	50	50	20	70	70	85	60	70	85	90	20
641	0	52	cz	50	0	50	50	0	0	0	0	0	0	50	0	70	70	0	70	0	0	100	100	100	0	0	100	100	0	0	50	50	0	70	0	0	50	0	0	0	0	50	100	50	0	0	0	0	0
642	1	17	cz	0	0	10	10	0	0	0	0	0	0	100	0	0	0	0	0	0	0	50	0	0	0	0	100	0	0	0	0	0	0	0	0	0	0	0	0	0	0	10	0	0	0	0	0	0	0
643	1	17	cz	0	0	10	10	0	0	0	0	0	0	50	0	0	0	0	0	0	0	50	0	0	0	0	100	0	0	0	0	0	0	0	0	0	0	0	0	0	0	10	0	0	0	0	0	0	0
644	0	20	cz	70	95	100	100	85	70	50	30	1	0	100	100	100	30	0	45	0	15	95	100	95	0	0	2	0	0	20	85	70	0	30	25	0	10	0	0	10	0	10	0	20	0	70	80	100	60
645	0	23	cz	50	10	0	0	0	0	30	30	0	0	0	0	0	50	0	80	0	80	100	50	10	0	0	70	10	0	30	50	60	10	70	0	0	0	0	70	0	0	0	0	70	0	0	10	70	30
646	0	22	cz	10	0	5	0	0	0	0	0	0	0	0	0	0	0	0	10	0	10	50	50	10	0	0	90	50	0	10	0	10	0	0	0	0	0	0	0	0	0	0	0	0	0	0	0	0	0
647	0	17	en	10	0	20	10	0	0	0	0	0	0	50	0	30	100	0	30	0	0	100	100	80	100	0	100	100	0	0	100	100	0	0	0	0	0	0	0	0	0	0	100	60	0	45	52	0	0
648	0	17	en	100	100	100	75	79	83	100	100	100	100	50	50	89	100	78	100	100	100	100	100	96	100	30	50	100	73	100	100	100	55	100	69	97	100	100	36	19	84	52	100	100	27	100	100	100	50
649	0	23	en	30	60	20	0	20	0	60	0	0	0	20	0	0	0	0	100	20	100	100	100	0	0	0	0	100	20	60	100	50	0	0	0	0	0	0	0	20	0	0	100	80	0	0	0	0	0
650	0	19	cz	90	95	40	60	20	1	95	40	5	80	70	10	80	90	10	99	30	99	60	30	70	1	0	70	60	3	100	60	40	100	100	0	0	5	100	100	50	0	10	30	80	20	70	100	80	99
651	0	18	cz	90	40	20	10	5	0	0	0	0	0	20	10	30	40	20	60	5	50	70	40	30	0	0	80	80	30	5	60	70	10	40	0	0	5	0	20	5	0	5	10	70	0	0	10	10	0
652	0	24	en	75	20	10	2	3	0	1	0	0	0	30	10	5	5	5	10	5	5	40	20	50	5	10	60	50	10	5	10	5	0	10	0	0	5	0	10	0	0	5	20	10	0	5	3	0	0
653	0	20	en	50	20	10	10	0	0	60	50	40	0	20	10	30	0	0	70	0	80	80	70	80	30	20	60	60	10	40	30	50	10	10	0	0	0	0	10	10	0	0	0	10	0	0	0	0	0
654	0	30	cz	100	70	90	60	80	20	60	20	10	10	20	20	80	100	10	100	10	100	100	100	90	0	0	10	100	10	0	100	100	100	100	0	0	90	0	90	100	0	20	10	100	0	100	100	100	0
655	0	25	en	100	95	80	20	40	0	100	100	50	50	20	0	20	100	100	100	0	100	100	100	100	40	100	100	100	90	90	100	100	50	100	100	0	25	100	100	0	0	100	65	100	50	70	100	50	0
656	0	20	en	60	20	60	0	0	0	0	0	0	0	10	5	20	30	20	20	0	0	40	20	60	0	0	80	60	0	30	70	60	0	30	0	0	0	0	0	10	0	0	10	50	0	0	0	0	0
657	0	34	cz	50	70	100	60	40	30	20	10	0	0	50	10	50	40	30	70	0	0	30	60	70	0	10	70	80	90	10	70	60	40	80	75	0	70	0	30	70	0	70	10	60	0	70	60	50	50
658	0	23	cz	100	90	90	50	50	20	60	60	0	50	80	0	90	100	10	80	0	80	90	100	90	0	40	40	80	60	90	100	80	90	95	50	10	80	50	70	0	0	90	50	100	10	90	100	90	50
659	0	27	cz	30	20	30	10	10	5	30	10	10	0	0	0	0	0	0	70	0	60	60	60	30	0	0	60	70	0	70	20	20	0	50	0	0	30	0	0	0	0	20	0	50	60	50	0	20	0
660	0	32	cz	5	10	5	5	0	0	0	0	0	0	5	5	5	5	5	5	15	15	10	15	15	5	5	5	15	5	5	5	15	5	10	5	0	15	0	0	0	5	5	0	10	0	5	0	5	0
661	0	18	cz	80	100	70	50	100	0	20	20	0	50	10	20	20	60	0	80	10	50	80	50	20	0	0	50	80	60	50	70	50	30	70	0	0	40	0	0	0	0	20	0	60	0	60	60	60	0
662	0	17	cz	80	30	50	40	30	0	10	10	0	0	0	0	0	0	0	0	0	0	0	0	0	0	0	50	40	0	0	0	10	0	10	0	0	0	0	0	0	0	0	0	20	0	0	0	0	0
663	0	29	cz	0	0	0	5	0	0	50	0	0	0	50	0	50	10	5	10	0	2	60	10	10	0	0	70	50	0	0	5	60	0	0	0	0	0	0	0	0	0	0	0	5	0	0	0	0	0
664	0	29	cz	0	0	0	5	0	0	50	0	0	0	50	0	50	10	5	10	0	2	60	10	10	0	0	70	50	0	0	5	60	0	0	0	0	0	0	0	0	0	0	0	5	0	0	0	0	0
665	0	18	cz	80	100	95	70	90	50	20	10	50	60	20	10	70	90	80	100	10	100	80	80	70	0	0	80	90	20	10	90	80	100	90	0	0	70	0	60	30	0	70	10	90	0	100	90	90	0
666	0	19	en	60	20	10	2	2	0	8	0	1	0	5	3	10	15	2	30	3	15	60	35	50	0	0	80	100	10	15	5	3	0	29	0	3	10	0	2	0	3	10	50	40	10	10	10	3	0
667	0	18	cz	95	80	65	30	30	0	0	0	0	0	50	10	30	60	0	100	0	90	80	0	0	0	0	30	50	30	60	90	80	10	90	0	0	50	0	30	0	0	40	0	70	0	80	30	20	0
668	0	20	en	20	5	30	0	0	0	0	0	0	0	0	0	0	10	0	20	10	0	60	60	50	0	0	10	20	0	5	40	5	0	60	0	0	5	0	0	0	0	0	10	0	0	20	20	10	0
669	0	25	en	80	100	70	25	0	0	50	0	0	0	80	0	0	0	0	60	0	0	100	80	0	100	100	100	100	0	0	100	100	0	100	100	0	0	0	0	0	0	0	100	100	0	0	25	0	0
670	1	20	cz	40	30	10	1	1	0	0	0	0	50	0	0	0	95	90	100	0	100	40	90	25	70	0	95	95	0	0	50	40	90	100	0	0	40	0	40	0	0	10	30	70	0	100	100	90	100
671	1	21	cz	50	0	0	0	0	0	0	0	0	0	20	0	10	10	10	10	0	50	20	60	20	0	0	20	10	0	10	40	10	20	60	0	0	0	0	0	0	0	0	0	0	0	0	0	0	0
672	0	25	en	0	0	0	0	0	0	0	0	0	40	0	0	0	0	0	0	0	0	0	0	0	0	0	0	16	0	0	0	0	0	0	0	0	0	0	0	0	0	0	0	0	0	0	0	0	0
673	1	21	en	10	0	5	0	0	5	10	5	0	10	20	5	15	0	25	35	10	15	85	40	50	0	0	0	75	0	10	30	45	25	10	0	0	10	0	40	0	0	20	0	0	15	5	10	5	0
674	1	38	en	0	0	0	0	0	0	0	0	0	0	0	0	0	0	0	0	0	0	0	100	0	0	0	0	0	0	0	0	0	0	0	0	0	0	0	0	0	0	0	0	0	0	0	0	0	0
675	1	23	cz	70	40	50	10	10	10	20	20	20	10	40	10	10	20	10	50	20	50	50	70	30	10	0	70	70	0	40	60	50	20	50	10	0	50	0	0	0	0	20	10	40	0	10	10	10	0
676	0	21	en	50	80	30	0	70	0	50	0	20	10	0	0	0	100	0	30	0	10	100	60	90	10	0	90	100	0	90	80	10	0	60	90	70	100	0	10	0	0	0	10	80	0	100	100	100	0
677	1	18	cz	40	20	20	10	10	0	0	0	0	0	10	0	0	0	50	30	0	80	60	90	0	40	0	100	60	0	0	50	0	0	30	0	0	50	0	40	0	0	20	0	0	0	0	40	0	0
678	1	28	cz	0	0	0	0	0	0	0	0	0	0	0	10	0	0	15	25	0	10	10	0	5	0	0	50	10	0	0	10	35	0	50	0	0	0	0	0	0	0	10	0	20	0	0	0	0	0
679	1	19	en	70	0	90	0	0	0	20	0	0	0	0	0	0	100	90	80	90	50	70	100	80	0	0	50	80	0	90	80	100	0	0	0	30	90	0	90	0	100	70	70	60	0	90	90	0	0
680	1	23	cz	10	0	0	0	0	0	0	0	0	0	10	0	0	5	0	0	0	0	0	0	0	0	0	5	0	0	0	5	0	0	5	0	0	0	0	0	0	0	0	0	0	0	0	0	0	0
681	1	19	en	0	0	0	0	0	0	0	0	0	0	30	0	0	0	0	0	0	0	50	0	0	0	0	80	50	0	0	0	0	0	0	0	0	0	0	0	0	0	0	0	0	0	0	0	0	0
682	1	18	cz	60	0	0	0	0	10	20	20	100	60	30	0	0	20	50	50	20	50	50	50	50	20	5	60	50	40	50	50	50	20	20	10	20	60	20	30	50	10	30	50	40	30	30	0	0	0
683	1	16	cz	70	40	20	0	0	0	10	0	0	0	0	0	10	10	0	12	0	20	30	0	50	0	10	90	11	1	10	0	10	0	0	0	0	0	0	30	30	0	0	0	30	0	0	0	0	0
684	0	24	cz	50	0	30	20	0	0	10	0	0	0	50	0	50	40	0	0	0	0	40	50	50	0	0	90	50	20	0	70	70	40	70	0	0	0	0	30	0	0	0	0	60	0	30	20	20	10
685	1	20	en	100	75	50	75	100	20	100	0	0	0	5	0	5	25	0	100	70	100	75	50	0	20	100	100	40	50	80	80	0	1	1	0	0	0	0	0	0	0	0	10	1	0	100	0	1	0
686	1	26	en	40	10	20	10	0	30	0	0	10	20	30	20	10	10	30	30	10	20	30	40	50	0	0	60	30	10	0	10	0	0	20	0	0	10	0	0	0	0	10	10	20	0	10	15	5	0
687	0	25	en	90	20	45	10	10	5	15	15	0	0	2	0	2	20	10	85	0	85	90	75	85	0	100	100	90	30	70	60	50	0	10	0	65	70	15	10	25	5	5	90	20	0	100	100	95	60
688	1	19	en	20	10	40	10	0	0	20	20	0	30	10	0	10	30	20	20	20	20	60	20	60	0	0	80	70	0	50	80	0	0	60	0	10	20	0	20	0	0	30	10	30	0	40	50	10	10
689	0	25	cz	75	60	55	40	45	30	90	95	30	95	30	50	80	100	100	100	60	100	100	100	95	25	20	80	100	90	65	100	100	100	100	30	20	85	60	100	70	10	20	15	100	30	60	80	40	20
690	0	17	cz	10	0	0	0	0	0	30	30	0	0	50	0	10	30	80	50	0	50	40	40	70	10	0	80	40	0	50	30	20	10	10	0	0	10	0	0	0	0	0	10	0	0	0	10	0	0
691	0	30	cz	50	50	60	30	30	50	50	0	0	0	60	60	60	30	0	50	0	60	30	30	30	0	0	50	30	0	100	60	0	10	60	0	0	0	0	0	10	0	30	0	50	0	30	30	30	0
692	0	25	en	50	20	10	10	60	0	100	100	90	100	10	10	30	100	70	100	100	50	100	100	90	0	0	80	100	90	100	90	100	20	100	30	50	90	0	30	0	0	99	20	100	50	100	100	100	60
693	0	30	cz	95	90	90	80	80	60	80	60	70	70	60	50	90	100	50	100	80	100	100	100	100	30	20	90	100	90	60	100	100	90	100	30	60	80	70	90	90	30	90	30	100	20	90	90	100	20
694	0	25	en	100	100	100	15	100	6	0	0	0	0	0	0	0	64	0	100	49	91	94	93	100	0	0	100	85	0	0	100	100	0	100	47	0	68	0	78	0	23	81	0	78	0	100	100	100	0
695	0	22	cz	0	0	0	0	0	0	0	0	0	0	0	0	0	0	0	0	0	0	0	0	0	0	0	0	0	0	0	0	0	0	0	0	0	0	0	0	0	0	0	0	0	0	0	0	0	0
696	0	20	en	5	10	40	10	0	0	40	0	0	0	25	5	10	15	10	15	10	10	90	30	50	0	0	80	100	0	0	50	50	0	0	0	0	80	0	0	0	10	20	0	0	0	0	0	0	0
697	0	22	cz	25	0	25	0	0	0	50	0	0	0	0	0	0	50	10	80	0	10	90	100	0	0	0	50	90	0	10	70	70	20	50	0	0	10	0	20	10	0	5	0	20	0	50	0	10	0
698	0	17	cz	55	2	60	5	0	2	5	0	0	0	0	0	20	0	0	60	0	20	60	0	0	0	0	0	40	0	0	30	0	0	80	0	0	0	0	0	0	0	10	0	60	0	0	0	0	0
699	0	21	cz	0	0	0	0	0	0	0	0	0	0	0	0	25	45	0	80	10	60	50	70	100	0	0	90	10	0	10	0	100	0	10	0	0	0	0	30	0	0	0	10	0	10	0	10	10	0
700	1	19	en	30	10	10	15	20	5	10	5	0	0	15	5	10	5	0	35	20	25	20	5	5	0	0	15	15	0	5	30	0	0	5	0	0	10	0	0	0	0	5	5	10	0	0	15	5	0
701	1	18	cz	40	20	40	0	20	10	80	40	0	0	10	0	10	20	0	0	0	0	0	0	10	0	0	60	20	0	40	50	40	0	20	0	0	0	0	30	0	0	0	0	40	0	20	40	50	0
702	0	17	cz	80	30	60	2	1	3	4	1	0	30	1	0	0	70	25	95	0	95	98	99	60	15	0	50	90	5	56	48	83	57	90	0	0	89	0	26	72	63	45	48	90	15	89	60	93	0
703	0	21	en	20	10	10	5	10	10	0	10	0	0	10	0	20	10	0	10	0	10	70	50	70	20	10	20	100	0	80	50	70	0	10	0	0	10	0	20	10	0	20	20	20	0	5	5	0	0
704	0	18	cz	70	20	0	0	0	0	20	10	0	0	30	0	20	10	0	0	0	30	0	0	0	0	0	30	40	0	0	70	100	100	100	70	30	0	0	0	0	0	0	0	0	0	60	50	30	10
705	1	18	cz	80	90	80	10	30	20	100	100	100	98	10	50	50	100	100	100	100	100	100	100	90	0	0	80	100	20	100	100	100	100	100	10	0	30	70	100	90	0	60	0	100	0	100	100	100	100
706	0	22	cz	20	50	50	20	10	5	10	10	5	5	20	5	10	30	20	40	10	5	60	60	40	20	0	50	70	20	80	100	90	60	100	70	10	50	10	60	70	10	10	5	80	5	60	70	50	30
707	0	15	cz	60	40	60	15	15	2	10	0	1	0	1	0	50	20	0	2	3	0	20	0	30	1	0	60	20	0	10	70	70	10	30	0	0	10	0	0	0	0	20	0	5	0	0	20	10	3
708	0	19	en	30	20	20	0	20	0	20	10	0	0	10	0	20	10	10	40	20	30	40	40	0	0	0	90	40	30	20	40	90	0	40	80	0	40	0	80	20	0	0	20	50	0	40	30	40	0
709	0	17	cz	0	0	0	0	0	0	0	0	0	0	0	0	0	0	0	0	0	0	10	0	0	0	0	20	10	0	0	0	10	0	0	0	0	0	0	0	0	0	0	0	0	0	0	0	0	0
710	0	21	en	10	40	30	50	5	0	0	10	100	80	30	0	10	100	100	100	30	60	90	100	0	10	0	100	100	50	100	100	30	0	100	0	0	30	0	0	100	0	90	100	50	0	5	10	20	0
711	0	25	cz	22	10	20	20	10	0	0	0	0	0	0	0	10	0	0	10	0	15	30	15	10	0	0	30	15	0	0	20	10	0	0	0	0	0	0	20	0	0	0	10	10	0	10	0	10	0
712	0	20	cz	50	0	0	0	0	0	0	0	0	0	20	0	0	70	20	30	0	30	90	30	10	0	0	10	90	0	0	18	0	0	2	0	0	0	0	0	0	0	0	0	0	0	0	0	86	0
713	0	26	en	0	0	10	50	0	0	0	0	0	0	50	50	50	100	10	100	0	100	100	100	0	0	0	100	100	0	0	50	0	0	0	0	0	0	0	0	0	0	10	50	10	0	10	10	10	10
714	0	25	en	10	0	1	9	0	0	0	0	0	90	5	1	1	2	5	2	0	1	20	50	50	0	0	20	10	0	5	80	5	0	0	0	0	2	0	1	1	0	20	0	1	0	1	0	0	0
715	0	22	en	35	0	75	5	0	0	100	100	15	0	0	0	0	0	100	70	50	50	60	30	30	0	0	70	30	15	15	5	0	0	3	0	0	0	0	0	0	0	0	0	0	0	30	30	0	0
716	0	16	cz	85	70	50	30	30	0	0	10	0	20	60	10	75	80	50	70	0	50	40	0	10	0	0	20	30	0	0	40	90	60	40	0	0	0	0	0	0	0	20	0	60	0	30	20	10	0
717	0	18	cz	20	20	10	5	0	0	0	0	0	0	5	0	0	5	5	5	0	0	10	5	10	0	0	30	10	0	0	15	20	0	10	0	0	5	0	0	0	0	0	0	5	0	0	0	5	0
718	0	25	en	80	60	90	10	10	0	100	100	70	0	0	0	0	60	0	100	0	20	100	100	90	0	0	70	100	60	90	100	100	0	90	30	0	70	20	20	80	20	70	0	90	0	100	100	90	0
719	0	18	cz	80	50	30	40	40	10	20	10	20	30	50	50	70	80	50	100	40	100	90	70	50	10	10	50	100	40	80	60	60	20	40	20	20	60	40	60	50	0	10	20	100	40	60	70	20	20
720	0	25	en	50	100	100	10	100	10	100	100	50	50	50	50	50	50	50	100	50	100	100	100	50	0	100	50	100	100	50	100	100	0	50	10	0	50	100	100	10	50	50	100	100	10	100	100	100	100
721	0	23	en	10	0	10	0	0	0	10	0	0	0	10	0	0	0	0	0	0	0	80	0	0	0	0	90	70	0	30	10	0	0	0	0	0	0	0	0	0	0	0	0	0	0	10	0	0	0
722	0	26	cz	100	30	90	20	50	90	100	100	100	50	30	30	30	10	10	100	60	10	100	80	100	100	0	100	100	20	100	100	100	100	100	100	80	20	100	100	30	100	80	10	100	80	100	100	100	100
723	0	22	en	30	2	1	0	0	0	0	0	0	0	0	0	0	0	0	0	0	0	30	40	0	0	0	90	70	10	20	10	0	0	30	0	0	0	0	0	0	0	0	10	0	0	0	0	0	0
724	0	18	cz	90	70	80	50	50	50	90	90	30	40	40	20	60	70	10	30	30	30	85	80	90	0	0	30	60	10	5	90	90	80	50	20	10	60	30	20	0	0	20	0	60	40	90	90	90	50
725	0	20	en	80	40	80	70	70	0	0	0	0	0	20	0	80	100	50	100	0	100	100	100	50	0	0	50	100	0	80	100	100	0	100	0	0	90	0	0	0	0	90	0	90	0	90	90	100	90
726	0	32	cz	10	10	0	0	0	0	0	0	0	0	0	0	0	20	0	5	0	0	30	90	5	0	5	40	10	0	0	30	5	10	30	0	0	1	0	2	0	0	0	1	20	0	5	5	2	0
727	0	32	en	10	0	10	0	0	10	0	0	0	0	10	0	0	20	0	20	10	20	10	20	10	0	0	10	10	0	10	10	20	0	20	0	0	0	0	0	0	0	10	0	0	0	20	10	0	0
728	1	30	en	30	20	20	10	10	5	5	2	1	5	5	5	10	10	5	30	20	20	50	30	20	5	1	5	50	10	10	30	30	1	5	1	1	1	1	1	1	1	1	1	5	1	10	10	10	5
729	0	18	cz	50	0	30	0	0	0	0	0	0	0	0	0	0	0	0	0	0	0	0	0	0	0	0	10	5	0	0	5	0	0	0	0	0	0	0	0	0	0	0	0	0	0	0	0	0	0
730	1	30	en	30	20	60	90	50	100	20	10	0	0	5	2	10	0	0	20	10	10	10	0	10	0	0	10	10	10	10	5	10	0	0	0	0	0	0	5	2	0	2	0	1	0	5	10	0	0
731	1	19	en	0	0	0	0	0	0	20	25	0	0	10	10	10	0	0	30	0	55	90	30	0	0	0	100	70	0	0	0	10	0	0	0	0	0	0	0	0	0	0	0	0	0	90	90	30	0
732	0	21	en	20	0	10	0	0	0	10	0	0	0	0	0	5	0	30	40	0	5	80	0	0	0	0	30	70	0	0	0	15	0	10	0	0	50	0	0	0	0	0	0	0	0	5	0	0	0
733	1	18	cz	30	10	25	50	25	10	60	25	5	1	20	15	22	47	80	72	0	0	29	30	50	0	0	80	70	10	10	30	75	10	50	0	0	10	0	0	0	0	0	10	5	0	20	10	10	0
734	1	21	cz	60	10	10	40	30	10	90	20	0	0	10	0	0	50	0	60	0	30	60	90	40	0	0	75	70	0	40	20	50	10	0	0	0	0	0	0	0	0	0	10	0	0	20	20	0	10
735	1	22	cz	80	75	90	30	70	50	98	80	50	0	15	0	45	99	60	100	30	99	100	100	100	25	80	100	100	95	100	100	100	95	100	85	70	90	89	100	100	20	10	10	100	5	70	80	60	40
736	1	16	cz	30	10	2	2	0	0	30	5	0	0	70	5	5	10	20	50	40	70	80	50	50	0	0	70	80	10	50	30	50	0	5	0	0	0	5	2	0	0	0	3	5	0	10	50	20	0
737	1	17	cz	0	0	0	0	0	0	0	0	0	0	0	0	0	0	0	0	0	0	0	0	0	0	0	0	0	0	30	0	0	0	0	0	0	0	0	0	0	0	0	0	0	0	0	0	0	0
738	1	18	cz	48	12	1	0	24	0	78	50	10	13	5	1	48	74	0	100	4	100	76	30	10	12	0	96	4	13	86	7	10	45	8	67	0	4	12	99	0	0	0	46	10	0	0	0	0	0
739	1	19	cz	20	5	30	5	5	0	0	0	0	0	30	0	30	5	0	20	0	20	40	0	0	0	0	70	30	0	0	30	0	0	50	0	0	0	0	0	0	0	0	0	40	0	0	0	0	0
740	0	26	cz	100	80	50	5	0	5	0	0	0	5	0	0	0	15	0	30	0	30	90	0	20	0	0	90	90	15	0	100	5	0	85	0	0	90	0	30	0	0	20	0	100	0	80	100	35	20
741	0	16	cz	50	10	30	5	5	0	5	5	5	5	10	5	20	60	60	80	20	80	80	70	20	10	10	50	50	5	10	80	60	10	0	5	5	5	5	30	5	5	40	20	40	5	50	20	10	20
742	1	24	cz	20	5	5	5	0	0	0	0	0	3	10	0	5	20	3	5	0	0	20	0	5	0	0	30	20	0	5	3	0	0	3	0	0	0	0	0	0	0	5	0	0	0	5	5	5	0
743	1	17	cz	0	0	0	0	0	0	50	0	0	0	50	0	50	50	0	0	0	0	50	50	0	0	0	50	50	0	50	0	0	0	0	0	0	0	0	0	0	0	0	0	0	0	0	0	0	0
744	0	20	en	20	10	10	0	0	0	10	0	0	10	10	0	0	0	0	0	10	10	40	30	10	10	0	10	10	0	10	0	10	0	20	0	0	0	0	10	0	0	0	0	0	0	0	10	0	0
745	0	25	en	25	10	10	0	0	0	0	0	0	0	0	0	0	20	0	0	0	0	30	0	0	0	0	25	26	0	0	30	0	0	50	0	0	0	0	0	0	0	0	0	30	0	10	0	0	0
746	0	25	en	0	0	10	0	0	0	20	0	0	0	0	0	0	40	0	5	0	0	0	0	0	0	0	80	0	0	0	90	0	0	0	0	0	20	0	0	0	0	0	5	50	0	40	40	10	0
747	0	25	en	89	12	57	3	3	0	0	0	23	0	68	70	86	100	49	87	46	93	100	100	100	92	100	99	99	91	96	100	91	64	92	95	50	55	60	89	86	80	54	98	97	88	96	95	96	95
748	0	19	cz	90	100	0	100	0	0	100	30	10	0	0	10	30	40	0	90	30	90	100	100	10	0	0	100	100	0	0	100	50	50	100	0	0	0	0	100	0	0	0	30	40	10	30	100	90	40
749	0	23	cz	70	100	80	70	70	30	20	10	10	5	2	0	60	60	15	25	5	20	20	15	30	5	20	20	50	70	80	70	90	10	100	5	10	100	5	5	70	15	80	2	50	2	100	100	100	5
750	0	63	cz	80	10	10	10	10	5	10	10	0	0	90	10	20	70	0	50	0	50	60	90	20	0	0	100	80	5	0	95	90	10	85	0	0	0	0	0	0	0	2	0	90	0	30	50	0	0
751	0	23	en	0	0	0	0	0	0	50	0	0	0	50	20	20	0	20	20	0	0	100	30	60	0	0	100	100	0	60	40	70	0	30	0	0	0	0	0	0	0	0	0	40	0	100	20	0	0
752	0	27	cz	20	70	50	20	90	0	50	30	90	10	0	0	80	100	0	100	0	100	100	80	100	90	0	100	100	0	70	70	100	100	100	80	0	70	100	50	50	0	90	100	100	50	100	100	100	0
753	0	22	en	20	10	50	0	0	10	0	0	0	5	0	0	5	5	5	80	0	80	100	20	40	10	10	80	90	10	0	50	50	0	40	0	0	0	0	0	10	0	0	0	60	0	10	10	0	0
754	0 22		en	50	40	30	0	0	0	30	10	0	0	0	0	0	20	0	60	30	60	60	50	30	0	0	60	60	50	70	70	70	0	50	0	0	60	0	30	0	0	0	10	70	0	70	70	70	0
755	0	19	cz	80	10	20	20	10	5	40	30	5	50	40	30	40	70	30	60	40	50	60	90	60	0	0	90	40	20	50	80	70	20	60	0	0	10	0	100	10	0	3	5	5	3	50	20	10	0
756	1	24	en	35	35	5	20	20	5	0	0	0	0	65	50	75	50	0	40	30	15	70	50	40	0	20	60	70	20	30	70	70	0	75	30	0	0	0	50	0	0	20	20	50	0	0	0	0	0
757	1	31	cz	1	0	0	1	1	1	10	0	0	1	1	0	5	0	0	15	0	10	10	10	25	0	0	15	30	0	5	0	0	0	0	0	0	5	0	0	0	0	0	0	2	1	0	0	0	0
758	0	26	cz	50	0	20	0	0	0	10	0	0	0	0	0	0	0	0	0	0	0	50	100	20	0	0	0	100	0	0	0	30	10	10	0	0	0	0	0	0	0	10	0	30	0	0	0	0	0
759	0	25	en	10	0	1	0	0	0	0	0	0	0	0	0	0	0	0	1	0	0	5	5	0	0	0	100	0	0	0	5	10	0	10	0	0	0	0	0	0	0	0	0	0	0	0	0	0	0
760	0	19	en	50	0	0	0	0	0	0	10	0	0	30	10	10	0	0	10	0	10	30	50	0	0	0	80	30	0	10	10	0	0	10	0	0	10	0	0	0	0	0	0	0	0	20	10	0	0
761	0	22	en	60	30	60	20	20	10	5	0	0	0	20	20	25	15	0	80	0	10	100	50	60	0	0	0	80	0	0	15	50	0	40	0	0	5	0	0	0	10	10	15	40	10	70	80	40	0
762	0	25	en	70	68	62	25	78	50	39	6	7	35	10	6	39	55	3	64	2	72	65	60	68	5	6	71	75	39	71	67	15	8	53	8	10	19	9	19	17	11	10	11	30	19	75	61	7	4
763	0	25	en	89	100	90	95	95	23	97	53	85	30	70	70	69	100	17	56	34	49	95	86	77	22	80	88	90	52	99	40	50	45	65	87	66	74	83	64	64	73	70	85	64	87	97	93	95	96
764	0	15	cz	90	40	30	30	10	5	30	3	0	5	70	20	20	40	30	40	10	40	80	70	30	10	0	95	80	20	25	40	50	10	40	0	0	50	0	0	5	0	15	10	20	0	0	40	20	0
765	0	21	en	10	0	10	50	10	0	0	0	0	0	70	20	20	0	0	0	0	0	20	10	0	0	0	50	40	0	0	0	0	0	0	0	0	0	0	0	0	0	0	0	0	0	0	0	0	0
766	0	20	cz	20	5	5	0	0	0	0	0	5	0	0	0	0	30	0	15	0	15	50	60	50	0	0	15	50	0	20	40	50	30	20	0	0	20	0	0	0	0	0	0	30	0	80	70	70	0
767	0	15	cz	99	25	45	10	5	5	75	50	1	5	49	13	45	95	95	35	5	35	80	5	45	5	0	50	95	5	95	99	99	60	99	0	30	80	5	50	85	0	75	10	99	5	50	75	60	5
768	0	18	cz	0	0	5	0	0	0	0	0	0	0	10	0	0	0	0	0	0	0	10	0	0	0	0	10	10	0	0	0	0	0	0	0	0	0	0	0	0	0	0	0	0	0	0	0	0	0
769	0	29	en	30	5	10	5	5	2	2	0	2	0	0	0	2	0	2	40	0	43	38	62	26	0	0	27	42	0	0	2	0	0	0	0	0	4	0	0	0	0	2	0	0	0	0	0	0	0
770	0	26	cz	0	0	0	0	0	0	0	0	0	0	0	0	0	0	0	0	0	0	0	0	80	0	0	0	80	0	0	0	0	0	80	0	0	0	0	0	80	0	0	0	0	0	20	80	10	5
771	0	30	en	5	5	5	5	5	5	10	5	0	0	5	5	5	5	0	10	5	10	80	80	80	5	0	50	90	0	5	50	80	0	70	0	0	0	0	5	0	0	5	5	30	5	50	50	50	0
772	0	25	en	80	80	90	50	50	20	40	25	70	20	5	0	0	100	100	100	100	100	100	100	0	100	20	100	100	100	60	100	100	0	100	25	0	60	10	100	100	0	80	80	100	0	100	100	100	10
773	0	25	en	50	80	90	30	25	70	0	0	0	0	0	0	0	95	20	100	0	40	100	99	50	0	100	100	100	0	20	80	100	0	29	0	0	20	0	40	10	100	20	0	90	0	100	99	100	80
774	0	21	en	0	0	0	0	0	0	0	0	0	0	0	0	0	10	0	10	0	0	100	50	0	0	0	0	100	0	0	0	0	0	10	0	0	0	0	0	0	0	0	0	0	0	50	0	0	0
775	1	18	cz	50	70	70	50	68	10	65	80	5	8	9	9	60	74	1	79	67	70	80	60	49	19	1	78	82	70	80	5	80	12	90	2	1	60	75	40	40	10	9	5	80	5	80	80	70	80
776	0	20	en	0	20	10	0	0	0	0	0	0	0	0	0	0	20	0	10	0	0	10	30	10	0	0	30	40	0	0	20	0	0	20	0	0	0	0	0	0	0	0	0	20	0	30	10	0	0
777	1	17	cz	40	30	30	70	70	10	0	0	0	60	100	20	40	90	0	100	0	90	90	90	30	0	0	100	100	0	90	90	80	80	90	20	0	0	0	20	70	30	10	20	100	20	60	60	30	90
778	1	20	en	25	10	80	0	0	0	10	10	0	1	0	0	0	12	30	25	10	30	90	20	80	2	0	85	90	0	0	10	10	0	0	0	0	0	0	25	10	0	0	5	0	10	50	40	20	0
779	0	19	en	50	20	10	0	0	5	0	0	5	0	20	50	20	0	0	10	10	10	10	30	20	10	0	0	5	0	0	30	0	0	0	0	0	40	0	0	0	0	0	0	0	0	0	10	0	0
780	0	22	en	50	60	75	95	80	60	0	0	10	0	95	50	60	70	65	55	25	20	55	10	90	0	0	50	50	0	60	70	0	0	0	0	0	0	0	0	0	0	70	0	70	0	0	0	0	0
781	1	17	cz	0	0	0	0	0	0	0	0	0	0	0	0	0	5	5	0	0	0	10	0	0	0	0	0	1	0	0	5	50	0	0	0	0	0	0	0	0	0	0	0	0	0	0	0	0	0
782	0	19	cz	100	3	0	0	0	0	0	0	0	0	0	0	0	0	0	100	50	100	30	0	0	0	0	0	0	0	0	100	100	100	100	100	0	30	0	100	0	0	0	0	30	0	100	100	100	100
783	0	16	cz	90	90	80	0	40	60	30	30	0	0	50	0	60	60	0	90	0	0	100	90	50	0	0	30	100	50	50	30	100	50	100	0	30	90	0	30	10	0	0	0	100	0	80	90	90	0
784	0	18	cz	40	20	10	1	1	0	0	0	0	0	30	5	15	4	2	3	1	2	70	1	2	6	0	70	60	3	2	100	70	9	5	2	0	20	0	2	3	0	1	3	2	0	0	1	15	0
785	1	17	cz	0	0	0	0	0	0	0	0	0	0	0	0	0	0	0	0	0	0	0	0	0	0	0	50	30	0	0	0	0	0	0	0	0	0	0	0	0	0	0	0	0	0	0	0	0	0
786	1	19	en	0	20	30	20	20	10	0	0	0	0	0	0	0	0	0	50	0	0	0	10	50	0	0	80	0	10	20	30	0	0	0	0	0	0	0	0	100	0	0	0	0	0	0	0	0	0
787	0	19	cz	60	20	20	0	0	0	70	65	0	0	10	0	5	7	4	30	20	20	70	60	80	0	0	80	80	0	10	20	50	5	20	0	0	30	10	10	0	0	0	20	30	40	40	10	10	0
788	0	26	cz	30	20	10	10	0	0	0	0	0	10	5	0	10	20	0	10	0	10	30	5	20	0	0	30	30	0	0	10	10	0	10	0	0	0	0	0	0	0	0	0	5	0	40	5	3	0
789	0	19	cz	47	20	0	0	0	0	0	0	0	0	0	0	10	30	40	50	5	10	67	70	80	10	0	60	80	0	0	0	15	10	70	0	0	0	0	0	0	0	0	0	35	0	30	90	40	20
790	1	19	en	0	0	0	0	0	0	0	0	0	0	0	0	0	0	0	10	0	0	50	10	20	0	0	70	30	0	0	5	0	0	10	0	0	0	0	0	0	0	0	0	0	0	0	0	0	0
791	1	19	cz	95	20	20	70	60	0	95	30	20	0	50	0	20	50	20	10	60	10	100	70	40	80	30	30	70	60	10	90	0	0	15	60	10	30	90	50	90	70	50	90	80	50	90	100	80	0
792	1	18	cz	27	27	10	10	5	0	0	0	0	0	30	0	30	50	0	20	0	20	40	30	0	0	0	30	40	0	30	30	30	0	20	0	0	30	0	30	10	0	5	0	20	0	30	50	30	10
793	0	19	cz	50	30	0	50	0	0	50	0	0	0	50	15	20	0	0	100	0	100	100	0	50	0	0	30	50	0	0	50	50	0	20	0	0	0	0	0	0	0	0	0	30	0	0	0	0	0
794	0	19	en	60	30	70	90	60	70	20	30	60	15	5	5	70	100	0	100	100	100	100	100	100	0	0	70	80	100	100	0	50	100	10	10	60	70	5	90	0	2	0	20	30	100	100	100	100	50
795	0	18	cz	50	70	30	60	50	0	80	0	0	0	60	0	60	100	0	70	0	40	100	20	50	0	0	100	100	0	10	80	100	10	70	0	0	30	0	10	0	0	20	0	10	0	30	40	40	0
796	1	21	en	10	0	0	0	0	0	0	0	0	0	0	0	0	5	0	30	5	30	75	10	50	0	0	80	60	0	0	0	0	0	5	0	0	0	0	0	0	0	0	0	10	0	20	0	0	0
797	0	19	cz	90	90	90	0	0	0	20	0	0	20	20	20	20	100	30	90	20	0	100	0	100	0	0	100	100	10	20	100	100	50	100	0	0	60	20	10	0	0	95	0	100	0	90	20	90	80
798	0	22	cz	45	39	75	15	10	50	15	10	10	10	10	2	25	30	20	95	5	99	95	94	99	0	0	99	99	35	45	99	70	89	99	0	2	88	1	75	89	0	0	0	79	0	50	60	15	10
799	0	20	en	10	0	10	5	0	0	0	0	0	0	5	0	0	15	0	10	0	0	20	15	30	0	0	5	10	0	15	20	15	0	10	0	0	5	0	0	0	0	5	0	10	0	30	20	30	0
800	0	19	cz	20	20	10	5	10	5	0	0	0	0	5	0	5	8	5	10	0	30	40	20	20	10	0	80	20	0	10	90	90	0	90	0	0	10	0	10	10	0	10	10	50	10	0	0	0	0
801	1	20	cz	50	1	0	2	0	0	8	5	0	0	10	0	10	3	20	20	0	4	85	90	12	0	0	80	50	1	6	0	0	0	0	0	0	0	0	0	0	0	0	0	1	0	0	0	0	0
802	0	19	cz	90	60	30	10	10	0	50	0	0	0	50	0	20	70	0	0	0	0	40	10	50	0	0	90	20	0	0	30	40	10	50	0	0	30	0	0	0	0	10	0	20	0	20	10	40	0
803	1	19	cz	10	0	0	0	0	0	0	0	0	0	10	0	0	0	0	100	0	100	0	0	0	0	0	0	0	0	0	0	0	0	0	0	0	0	0	0	0	0	0	0	0	0	0	0	0	0
804	1	20	en	10	0	0	0	0	0	0	0	0	0	0	0	0	0	0	0	0	0	10	10	50	0	0	50	50	0	0	0	0	0	0	0	0	0	0	0	0	0	0	0	0	0	0	0	0	0
805	1	20	cz	50	20	10	30	5	1	0	0	0	0	100	0	12	5	0	30	0	50	60	100	40	0	0	80	60	0	30	60	20	10	70	0	0	10	0	10	5	0	0	0	20	0	0	0	0	0
806	1	19	en	0	0	0	10	0	0	0	0	0	0	0	0	0	0	0	0	0	0	20	0	0	0	0	0	20	0	0	0	0	0	0	0	0	0	0	0	0	0	0	0	0	0	0	0	0	0
807	1	19	cz	50	10	10	10	10	5	0	0	0	50	50	50	50	50	50	50	0	10	10	100	50	10	0	50	10	10	50	10	10	10	10	0	0	0	0	0	0	0	10	10	10	0	0	50	0	0
808	0	19	en	20	10	70	0	0	0	0	0	0	0	0	0	0	0	0	50	0	0	90	0	0	0	0	90	90	0	0	80	0	0	0	0	0	0	0	0	0	0	0	0	50	0	0	0	0	0
809	0	18	cz	25	1	0	0	0	0	0	0	0	0	2	0	0	0	0	0	0	0	0	0	0	5	0	70	30	0	0	0	0	0	0	0	0	0	0	0	0	0	0	0	0	0	0	0	0	0
810	1	19	en	10	0	30	20	10	40	5	0	0	0	20	10	20	0	0	20	0	0	60	50	40	10	0	30	0	10	0	55	40	0	20	0	10	30	0	20	10	0	10	5	10	10	0	0	0	0
811	0	19	cz	0	0	0	0	0	0	0	0	0	0	0	0	0	0	0	0	0	0	80	0	50	0	0	100	100	0	0	30	50	0	20	0	0	0	0	0	0	0	0	0	0	0	80	50	10	10
812	0	21	en	95	60	70	30	65	30	80	70	75	85	10	10	20	100	65	100	90	100	100	100	30	10	10	25	65	70	65	100	70	70	85	20	50	95	70	70	75	0	40	10	100	5	100	100	85	70
813	0		cz	0	0	0	0	0	0	0	0	0	0	50	0	50	0	0	30	0	40	80	90	0	0	0	80	90	0	0	0	0	0	0	0	0	0	0	0	0	0	0	0	0	0	0	0	0	0
814	0	19	en	50	30	10	10	10	0	20	0	0	0	50	10	20	20	0	20	0	0	0	0	10	0	0	0	0	0	10	30	0	0	0	0	0	50	0	0	0	0	0	0	0	0	50	60	60	0
815	1	19	cz	0	0	0	0	0	0	0	0	0	0	5	0	0	0	20	0	0	0	10	0	5	0	0	50	10	0	80	10	30	0	10	0	0	0	0	0	0	0	1	0	50	0	0	0	0	0
816	1	18	cz	10	0	0	0	0	0	0	0	0	0	20	1	2	50	0	25	0	25	5	5	0	0	0	100	10	0	50	10	0	5	5	0	0	60	0	0	0	0	0	0	0	0	25	100	0	0
817	0	18	cz	50	0	0	0	0	0	0	0	0	0	0	0	0	0	0	0	0	0	2	40	0	0	0	0	0	0	0	10	0	0	0	0	0	0	0	0	0	0	0	0	0	0	0	0	0	0
818	m	33	cz	0	0	0	0	0	0	0	0	0	0	0	0	0	0	0	0	0	0	100	100	50	0	0	0	80	0	0	0	0	0	0	0	0	0	0	0	0	0	0	0	0	0	0	0	0	0
819	0	19	cz	100	80	20	0	0	0	0	0	0	0	10	0	0	100	0	100	0	100	100	100	100	0	0	100	100	20	0	0	100	100	30	10	0	0	0	0	0	0	0	0	100	0	100	100	100	0
820	1	19	en	30	10	65	0	0	0	60	80	0	0	0	0	0	20	10	40	0	70	80	65	80	10	0	80	60	0	30	60	30	0	95	0	40	60	10	20	10	0	90	10	90	0	1	1	1	0
821	0	19	cz	50	15	5	2	1	0	0	0	0	0	0	0	5	10	0	20	0	20	50	10	20	0	0	70	50	0	0	75	60	0	20	0	0	0	0	20	0	0	0	0	30	0	20	10	0	0
822	0	19	cz	70	80	90	65	55	50	45	40	35	30	25	15	40	65	50	70	30	60	80	80	90	40	0	20	60	0	0	60	70	20	100	10	0	100	20	0	40	0	100	90	100	0	100	100	100	100
823	1	18	cz	0	0	0	0	0	0	0	0	0	0	0	0	0	0	0	0	0	0	30	0	0	0	0	80	20	0	30	0	10	0	0	0	0	0	0	0	0	0	0	0	0	0	0	0	0	0
824	1	40	en	0	0	0	0	0	0	0	0	0	0	0	0	0	0	0	0	0	0	0	0	0	0	0	0	0	0	0	0	0	0	0	0	0	0	0	0	0	0	0	0	0	0	0	0	0	0
825	1	17	cz	0	20	0	10	5	0	0	0	0	0	0	0	0	0	0	0	0	0	10	0	0	0	0	0	0	0	0	0	0	0	0	0	0	0	0	0	0	0	0	0	0	0	10	5	0	0
826	0 19		en	5	5	40	5	1	10	0	0	0	0	3	1	3	0	0	5	0	0	10	5	80	0	0	80	10	0	30	10	10	0	0	0	0	0	0	0	0	0	0	0	20	0	0	0	0	0
827	0	19	cz	0	0	0	0	0	0	40	20	0	0	0	0	0	0	0	0	0	0	0	0	0	0	0	0	0	0	0	0	0	0	0	0	0	0	0	0	0	0	0	0	0	0	0	0	0	0
828	0	20	en	25	20	5	5	0	0	10	0	0	0	10	5	10	20	10	50	10	50	40	50	30	0	0	15	10	0	15	20	20	0	15	0	0	0	0	15	0	0	10	25	50	0	0	0	10	0
829	0	17	cz	80	60	70	20	20	60	50	50	50	50	60	60	70	60	30	90	80	90	100	90	100	30	10	20	100	90	70	100	100	80	90	90	80	70	80	80	90	10	70	80	80	40	100	100	100	100
830	0	17	cz	100	100	100	80	82	0	100	0	0	0	80	20	30	70	40	30	0	30	100	100	50	0	0	100	100	20	100	70	30	0	50	0	0	30	20	0	0	10	50	20	70	0	50	100	100	0
831	1	20	en	0	0	0	0	0	0	50	50	0	20	20	0	20	20	0	30	0	0	40	50	0	0	0	0	50	0	20	50	50	20	0	0	0	20	20	0	30	0	0	20	30	0	20	10	20	0
832	0	19	en	50	3	25	3	3	0	0	0	0	0	10	3	5	0	0	20	0	20	50	20	0	0	0	50	50	0	20	10	5	0	0	0	0	0	0	0	0	0	0	0	3	0	0	0	0	0
833	0	18	cz	0	50	70	50	50	0	0	0	0	0	50	50	50	30	0	20	0	20	100	0	20	0	0	0	50	0	0	50	100	30	0	0	0	0	0	0	0	0	10	0	80	0	0	0	0	0
[truncated: 117 more columns]

## Sheet: Study 2
Additional file 5c. Original raw data analysed in the study. Sex: 0 - female, 1 - male; SNAQ - Snake Questionnaire total score; SPQ - Spider Questionnaire total score; DS-R - Disgust Scale - Revised total score; Core - core disgust subscale score; Animal - animal reminder disgust subscale score; Contamination - contamination-based disgust subscale score; SpB - spider-related subscale score; SrB -…
ID	Sex	Age	Education	Biology	SNAQ	SPQ1	SPQ2	SPQ3	SPQ4	SPQ5	SPQ6	SPQ7	SPQ8	SPQ9	SPQ10	SPQ11	SPQ12	SPQ13	SPQ14	SPQ15	SPQ16	SPQ17	SPQ18	SPQ19	SPQ20	SPQ21	SPQ22	SPQ23	SPQ24	SPQ25	SPQ26	SPQ27	SPQ28	SPQ29	SPQ30	SPQ31	SPQ	DS-R	Core	Animal	Contamination	SpB	SrB
1	0	82	2	0	24	0	0	0	0	0	1	0	0	0	0	0	0	0	1	0	1	1	1	0	1	0	0	0	0	1	0	1	1	0	0	0	2	45	18	19	8
2	0	48	4	0	12	0	0	1	0	0	1	0	0	0	0	0	0	0	1	0	1	1	0	0	1	0	0	0	0	1	0	1	1	0	0	0	2	60	31	21	8
3	1	36	4	0	2	0	0	0	0	0	1	0	0	0	0	0	1	0	1	0	1	1	0	0	1	0	0	0	0	1	0	1	1	0	0	0	0	35	16	12	7
4	1	33	4	0	11	0	0	0	1	0	0	1	0	0	0	1	0	0	1	0	0	0	0	1	1	0	0	0	0	1	1	1	1	0	0	1	10
5	0	76	1	0	9	0	0	0	0	0	0	0	0	0	0	0	0	0	1	0	1	1	0	0	1	0	0	1	0	1	0	1	1	0	0	0	3	55	29	19	7
6	1	19	2	0	5	0	0	0	0	0	0	0	0	0	0	0	0	0	1	0	1	0	0	0	1	0	0	0	0	1	0	1	1	0	0	0	3	26	17	9	0
7	1	61	4	1	21	0	0	0	1	0	0	0	0	0	0	0	0	0	1	0	1	0	0	0	1	0	0	0	0	1	0	1	1	0	0	0	4	46	24	13	9
8	1	27	4	1	11	0	0	0	0	0	1	0	0	0	0	0	0	0	1	0	1	0	0	0	1	0	0	0	0	1	0	1	1	0	0	0	2	40	22	13	5	36.3095	30.8333
9	0	19	2	1	1	0	0	0	0	0	1	0	0	0	0	0	1	0	1	0	1	1	0	0	1	0	0	0	0	1	0	1	1	0	0	0	0	59	28	19	12
10	0	20	2	1		0	0	0	0	0	1	0	0	0	1	0	1	0	1	0	1	1	0	0	0	0	0	0	0	1	0	1	0	0	0	0	3	47	28	13	6
11	0	43	3	1		1	1	1	1	1	0	1	1	1	1	1	0	1	1	1	0	1	0	1	1	1	1	1	0	0	1	1	1	0	0	0	21	47	33	5	9
12	1	18	1	0	3	0	0	0	0	0	1	0	0	0	0	0	0	0	1	0	1	0	1	0	1	0	0	0	0	1	0	1	1	0	0	0	3	21	7	11	3	10.2619	0.277778
13	1	18	2	1	0	0	0	0	0	0	1	0	0	0	0	0	1	0	1	0	1	1	0	0	0	0	0	0	0	1	0	0	1	0	0	0	2	25	7	12	6
14	1	19	1	0	3	0	0	0	0	0	1	0	0	0	0	0	1	0	1	0	1	1	0	0	0	0	0	0	1	1	0	1	0	0	0	0	3	26	13	9	4	2.14286	0
15	0	19	1	0	2	0	0	0	0	0	0	1	0	0	1	0	0	0	1	0	1	1	0	0	0	0	0	0	0	0	0	1	0	0	0	0	7	15	9	3	3
16	1	18	1	0	2	0	0	0	0	0	1	0	0	0	1	0	1	0	1	0	1	0	0	0	1	0	0	1	0	1	1	1	1	0	0	0	4	47	26	18	3	10.2381	1.66667
17	1	17	2	1	3	0	0	0	0	0	1	0	0	0	0	0	1	0	1	0	1	0	0	0	1	0	0	0	0	1	0	1	1	0	0	0	1	21	16	0	5
18	0	17	2	1	4	0	0	0	0	0	0	0	0	0	1	0	0	0	1	0	1	0	0	0	1	0	0	1	0	1	0	0	1	0	0	0	6	29	16	8	5
19	1	17	1	0	4	0	0	1	1	0	1	0	0	0	1	0	0	0	1	0	1	0	0	1	0	0	0	0	0	1	0	1	1	0	0	0	7	24	16	5	3	22.381	7.5
20	1	17	2	1	1	1	0	1	1	1	0	1	0	0	1	1	0	0	1	0	1	0	0	0	1	1	0	1	0	0	1	1	0	0	0	0	15	45	23	16	6
21	0	18	2	1	3	0	0	0	0	0	0	0	0	0	0	0	0	0	1	0	1	1	0	0	0	0	0	0	0	1	0	1	1	0	0	0	3	42	23	10	9
22	1	17	1	0	1	0	0	0	0	0	1	0	0	0	0	0	1	0	1	0	1	1	0	0	1	0	0	0	0	1	0	1	1	0	0	0	0	3	2	1	0	14.4048	1.38889
23	1	17	1	0	5	0	0	0	0	0	0	0	0	0	0	0	0	0	1	0	0	1	0	0	1	0	0	0	0	1	0	1	1	0	0	0	3	34	19	3	12	7.38095	0
24	0	21	4	1	2	0	0	0	0	0	0	0	0	0	1	0	0	0	1	0	1	0	0	0	1	0	0	0	1	1	0	1	1	0	0	0	5	49	28	17	4	20.6905	15.1389
25	1	16	1	0	2	1	1	0	0	1	0	1	1	1	1	1	1	0	0	1	0	0	0	1	1	1	1	0	0	0	0	0	0	0	0	1	20	39	19	15	5	36.9048	24.7222
26	0	16	2	1	2	1	0	0	1	0	1	1	1	0	0	0	0	0	1	0	0	0	0	1	0	0	1	0	0	0	0	1	0	1	0	0	13	51	30	15	6
27	1	16	2	1	10	1	1	0	0	1	1	1	1	0	1	1	0	0	1	1	1	1	0	0	1	0	1	0	0	0	1	1	1	0	0	0	12	51	24	20	7
28	0	22	2	0		1	1	1	1	1	0	1	1	1	1	1	0	1	1	1	0	1	0	1	0	0	1	1	1	0	1	1	0	1	0	1	25	77	34	31	12
29	0	60	2	1		0	1	0	0	1	1	1	1	1	1	1	1	0	1	1	0	0	0	0	0	0	0	1	0	0	1	1	1	0	0	0	14					19.2857	19.5833
30	0	65	4	0	6	0	0	0	0	0	1	0	0	0	0	0	1	0	1	0	1	0	0	0	1	0	0	0	0	1	0	1	1	0	0	0	1	50	28	16	6	12.1429	0
31	0	17	2	0	18	0	1	1	1	1	0	1	1	1	1	1	0	1	0	1	0	0	0	1	1	1	1	0	0	0	1	0	0	1	1	1	26	60	28	24	8
32	1	22		0	3	0	0	0	0	0	1	0	0	0	0	0	1	0	1	0	1	1	0	1	1	0	0	0	0	1	0	1	1	0	0	1	2
33	0	20	2	0		0	1	1	1	1	0	1	1	1	1	1	0	1	1	1	0	0	0	1	0	1	1	0	1	0	1	1	0	0	1	0	24	54	29	14	11
34	0	21	1	0		0	0	1	1	0	0	1	1	1	1	1	0	1	1	1	0	0	1	1	0	1	1	0	0	0	1	1	1	0	0	1	21	64	30	22	12
35	0	24	4	1	2	0	0	0	0	0	1	0	0	0	0	0	0	0	1	0	1	0	0	0	1	0	0	0	0	1	0	1	1	0	0	0	2	48	30	7	11	18.0952	5.69444
36	0	24	3	1	18	1	0	0	0	1	0	1	1	1	1	1	1	0	1	1	1	0	0	0	1	1	0	1	0	0	0	1	0	0	0	1	15	48	24	17	7
37	0	58	2	0	24	0	0	0	0	0	0	0	0	0	1	0	0	0	1	0	1	0	0	0	1	0	0	0	0	1	0	0	1	0	0	1	6	73	42	25	6	7.61905	0
38	1	69	3	0		0	0	0	0	0	0	0	0	0	1	0	0	0	1	0	1	0	0	0	1	0	0	0	0	1	1	1	1	0	0	0	5	37	17	13	7
39	0	22	4	1		0	0	0	0	1	1	1	0	0	0	0	0	0	1	0	1	1	0	0	1	0	0	0	0	0	0	1	1	0	0	0	4	32	15	14	3	17.619	4.16667
40	0	20	4	0	4	0	0	1	1	1	1	0	1	0	1	1	0	0	1	1	1	1	0	1	1	1	0	0	0	0	1	1	1	0	0	0	12	49	26	19	4	39.0476	28.3333
41	0	34	2	0		0	0	0	0	0	1	0	0	0	0	0	0	0	1	0	0	1	0	0	0	0	0	0	0	1	0	1	1	0	0	1	4	76	40	22	14
42	1	22	4	0	11	1	1	1	0	1	0	1	1	0	1	1	0	0	0	1	1	0	0	1	0	1	0	0	0	0	1	1	1	0	1	1	20	66	41	18	7	59.4048	64.4444
43	0	19	4	1	25	0	0	1	0	0	1	0	0	0	1	0	0	0	1	0	1	0	0	0	1	0	0	1	0	1	0	1	1	0	0	0	5	49	24	20	5	5.71429	4.44444
44	1	19	2	1		0	0	0	1	0	1	0	0	0	0	0	0	0	1	0	0	0	0	0	1	0	0	1	0	1	0	1	1	0	0	0	5					11.1905	0.555556
45	0	23	4	1	21	0	0	0	1	1	0	1	1	0	1	0	0	0	1	0	0	1	0	0	0	0	0	1	0	0	0	1	1	0	0	0	11	65	38	20	7	34.4048	33.1944
46	0	20	2	1		0	0	0	0	0	1	0	0	0	0	0	0	0	1	0	1	1	0	0	1	0	0	0	0	1	0	1	1	0	0	0	1					6.42857	2.36111
47	1	28	3	0		0	0	0	0	0	1	1	0	0	1	1	1	0	1	0	1	1	0	1	1	0	0	0	0	1	1	1	1	0	0	1	6	44	20	16	8
48	1	21	4	1	2	0	0	0	0	0	1	0	0	0	0	0	1	0	1	0	1	1	0	0	1	0	0	0	0	1	0	1	1	0	0	0	0	29	14	9	6	5.11905	1.88889
49	1	30	4	0	1	0	0	0	0	0	1	0	0	0	0	0	1	0	1	0	1	1	0	0	1	0	0	0	0	1	0	1	1	0	0	0	0	26	19	6	1
50	0	38	2	0		0	0	0	0	0	1	0	0	0	1	0	1	0	1	0	0	1	0	0	1	0	0	0	0	1	0	1	1	0	0	0	2	44	16	23	5
51	1	30	3	0		0	0	0	0	0	1	0	0	0	1	0	0	0	1	0	1	1	0	0	1	0	0	0	0	1	0	1	1	0	0	0	2	57	32	18	7
52	0	18	1	0		0	0	0	1	1	0	1	0	0	1	0	0	0	1	0	1	0	0	0	1	0	0	0	0	1	1	1	1	0	0	0	8					30.7143	4.72222
53	0	20	4	1	2	0	0	0	0	0	1	0	0	0	0	0	1	0	1	0	1	1	0	0	1	0	0	0	0	1	0	1	1	0	0	0	0	50	29	12	9	14.6429	0
54	0	17	1	0		0	1	1	1	1	0	1	1	0	1	1	0	0	0	1	0	0	1	1	0	1	1	0	0	0	1	0	1	0	0	0	22					76.1905	62.7778
55	0	32	3	0		0	0	1	1	1	1	1	1	1	1	1	0	1	1	1	1	0	0	0	1	0	1	0	0	1	1	1	0	0	0	0	15	30	18	6	6
56	0	32		0	2	0	1	1	1	1	1	1	1	1	1	1	0	0	1	1	0	1	0	1	0	0	1	1	0	0	0	1	0	0	1	0	19	37	23	8	6	45.2381	39.1667
57	0	16	1	0		0	1	1	1	1	0	1	1	1	1	1	1	1	0	0	0	1	0	1	1	1	1	0	0	0	0	1	0	0	0	1	19	52	38	6	8
58	0	29	3	0		0	1	1	1	0	0	1	1	0	1	1	0	1	1	0	1	0	0	1	1	0	0	0	0	0	0	1	1	0	0	1	14	75	39	23	13
59	0	25	2	1		0	0	1	0	1	0	0	1	0	1	1	0	0	1	0	1	0	0	1	1	1	1	0	0	0	0	1	1	0	0	0	12					14.0476	7.58333
60	0	19	2	1		0	0	0	0	1	0	1	1	0	1	1	0	0	1	0	0	0	0	0	1	1	0	0	0	1	0	1	1	0	0	0	10					42.1429	28.6111
61	0	18	1	0		0	1	1	1	1	0	1	1	1	1	1	0	1	1	1	0	1	0	1	1	0	1	1	0	0	0	1	0	1	1	0	21					37.7619	40.5556
62	0	19	4	1	28	0	0	0	1	0	0	1	0	0	1	0	0	0	1	0	1	0	0	0	1	0	0	0	0	1	0	1	1	0	0	0	6	28	17	9	2	11.7143	0.555556
63	0	16	2	1		0	0	0	0	0	1	0	0	0	1	0	1	0	1	0	1	1	0	0	1	0	0	0	0	1	0	1	1	0	0	0	1					22.1429	3.66667
64	0	17	2	1		0	0	0	0	0	0	0	0	0	0	0	0	0	1	0	0	0	0	1	0	0	1	0	0	1	1	0	0	0	0	0	10					14.2857	5.41667
65	0	23	4	1	12	1	0	0	0	1	0	1	0	0	0	0	0	0	1	0	1	0	0	0	0	0	0	0	0	0	1	1	1	0	0	1	10					24.5238	10.2778
66	0	23	3	0		0	1	1	1	1	0	1	1	0	1	1	0	1	1	1	1	0	0	1	0	1	1	1	0	0	1	1	0	0	0	0	21	62	35	20	7
67	0	29	3	0		0	0	0	0	0	1	0	0	0	0	0	0	0	1	0	1	1	0	0	0	0	0	0	0	1	0	1	1	0	0	1	3	41	26	13	2
68	0		3	0		0	0	0	1	1	1	1	0	0	1	1	0	0	0	0	1	1	0	0	1	0	0	1	0	0	1	1	1	0	0	1	11	52	25	21	6
69	0	20	2	1		0	1	1	1	1	0	1	1	1	1	1	0	1	1	1	0	0	0	1	0	0	1	1	0	0	0	1	0	0	0	0	21	35	25	7	3
70	0	20	2	1		0	1	1	1	1	0	0	1	0	1	1	0	1	1	1	0	0	0	1	1	1	0	0	0	0	1	1	1	0	0	1	18	66	35	26	5
71	0	19	2	0	2	1	1	1	1	1	1	0	1	1	1	1	1	0	1	0	1	1	0	0	1	1	1	0	0	0	0	1	0	0	1	0	14	25	20	1	4	17.1429	14.5
72	0	23	2	1		0	0	0	0	0	1	0	0	0	1	0	0	0	1	0	1	0	0	0	1	0	0	0	0	1	0	1	1	0	0	0	3	25	12	11	2
73	0	21	2	0	9	0	0	0	0	0	1	0	0	0	0	0	1	0	1	0	1	0	0	1	1	0	0	0	0	1	0	1	1	0	0	0	2	57	37	10	10	27.8571	0
74	0	19	4	1		0	1	1	1	1	0	1	1	1	1	1	0	1	1	1	0	0	1	1	1	0	1	1	0	0	0	0	1	0	1	0	22	43	25	7	11	32.6667	14.5
75	0	25	2	1		0	0	0	0	0	1	0	0	0	1	0	1	0	1	0	1	0	0	0	1	0	0	0	0	1	0	1	1	0	0	0	2
76	0	21	4	1	20	0	0	0	1	1	0	1	1	1	1	1	0	0	1	0	0	0	1	1	0	0	0	1	0	0	1	1	1	0	1	1	19	77	37	25	15	35.9524	7.44444
77	0	24	4	1		0	1	1	1	1	0	1	1	0	1	1	1	0	1	1	0	0	0	1	0	1	1	0	0	0	1	1	0	0	0	0	19	40	22	13	5	31.4286	37.7778
78	0	30	4	1		0	0	0	0	0	1	0	0	0	0	0	1	0	1	0	1	0	0	0	1	0	0	0	0	1	0	0	1	0	0	0	2					8.2619	0
79	0	34	3	0		0	0	0	0	0	1	0	0	0	0	0	1	0	1	0	1	1	1	0	1	0	0	0	0	1	0	1	1	0	0	0	1	47	25	15	7
80	0	19	2	1		0	0	0	1	1	0	1	1	0	1	1	0	1	1	0	1	0	0	1	1	0	1	1	0	0	0	0	1	0	0	0	15					34.7619	31.9444
81	1	32	4	1		0	0	0	0	0	1	0	0	0	1	0	1	0	1	0	1	1	0	0	1	0	0	0	0	1	0	1	1	0	0	0	1	50	25	15	10	46.4286	26.3889
82	0	21	4	1		0	1	0	1	0	0	1	1	1	1	0	0	0	1	0	1	1	0	1	1	0	1	0	0	0	0	1	1	0	0	0	11					34.7619	27.6944
83	0	21	4	1	14	0	0	0	0	0	1	0	0	0	0	0	1	0	1	0	1	1	0	0	1	0	0	0	0	1	0	1	1	0	0	0	0	28	8	15	5	4.90476	1.25
84	0	44	4	0	3	0	0	0	0	0	1	0	0	0	0	0	1	0	1	0	1	1	0	0	1	0	0	0	0	1	0	1	1	0	0	0	0	32	16	14	2
85	0	26		0		0	1	1	1	1	0	1	1	1	1	1	0	0	1	1	1	1	0	1	0	1	1	0	0	0	1	1	0	0	0	1	20					39.7619	45
86	1	41	3	0	7	0	0	1	1	1	0	0	1	0	0	1	0	0	1	0	1	0	1	0	1	0	1	0	0	1	0	0	0	0	0	1	13	29	17	8	4
87	0	29	3	0		1	1	1	1	1	0	1	1	1	1	1	0	1	0	1	0	0	0	1	1	1	1	1	0	0	1	1	0	0	1	1	26	57	33	21	3
88	1	21	4	1		0	0	0	1	0	0	0	0	0	0	0	0	0	1	0	1	1	0	0	1	0	0	0	0	1	0	0	1	0	0	0	4	55	35	11	9	10.4762	12.2222
89	0	27		0		0	1	0	0	0	1	0	1	0	1	0	0	0	1	0	1	1	0	0	1	0	0	0	0	0	0	0	0	0	0	0	7
90	0	24		0	4	0	0	0	0	0	0	0	1	0	1	1	1	0	1	1	1	1	0	1	1	1	1	0	0	1	0	1	0	0	0	0	9	53	29	16	8	25	7.77778
91	0	21	4	1		0	0	1	0	1	1	1	1	0	1	1	0	0	1	0	1	1	0	1	0	1	0	0	0	0	0	0	1	0	0	1	13	55	31	17	7	38.5714	19.1667
92	0	22	4	1	4	0	0	0	0	0	0	0	0	0	0	0	0	0	1	0	1	1	0	0	1	0	0	0	0	1	0	1	1	0	0	0	2
93	0	17	2	1		0	1	1	1	1	0	1	1	1	1	1	0	0	1	1	1	0	1	1	0	1	1	1	0	0	1	1	0	0	1	0	23					55.7143	52.7778
94	0	22	4	1	5	1	1	1	1	1	1	1	1	1	1	1	0	1	1	1	1	0	1	1	1	1	1	1	1	0	1	1	0	1	1	1	26	83	39	32	12
95	0	46	4	0	6	1	0	0	0	0	1	0	0	0	0	0	0	0	1	0	1	1	1	0	1	0	0	0	0	0	1	1	0	0	0	0	6	66	28	25	13
96	0	25	2	0		0	1	1	1	1	0	1	1	1	1	1	0	0	0	1	0	0	0	1	0	1	1	1	0	0	1	0	0	0	1	0	25					61.6667	57.7778
97	0	19	1	0		0	1	1	1	1	0	0	0	0	1	1	1	0	1	0	1	0	0	1	1	0	1	0	0	1	0	1	1	0	0	0	10	36	25	4	7
98	0	26	4	1		0	1	1	1	1	0	1	1	0	1	1	0	0	1	1	1	0	0	1	0	0	1	0	0	0	0	1	0	0	1	1	19					33.0952	32.2222
99	0	20	4	0	15	0	0	0	1	1	0	1	1	1	1	1	0	0	1	1	0	0	0	1	0	1	0	0	1	0	0	0	0	0	0	1	20	63	42	11	10
100	0	59	2	0	1	0	1	1	0	1	1	1	1	1	1	1	1	0	1	0	0	1	0	1	1	0	1	1	0	0	0	1	1	1	0	0	14	50	30	8	12	30.1905	17.6944
101	0	20	4	1		0	0	1	0	1	0	1	0	1	1	1	1	0	1	0	0	0	0	1	1	1	1	0	0	0	0	1	0	0	0	1	15					35.2381	35.8333
102	1	21	4	1	8	0	0	0	0	0	1	0	0	0	1	0	0	0	1	0	1	1	0	0	1	0	0	0	0	1	0	1	1	0	0	0	2	26	14	10	2	6.42857	1.94444
103	0	17	1	1		0	0	0	0	0	1	0	0	0	1	1	0	1	1	0	1	1	0	1	1	0	1	0	0	0	0	1	1	0	0	0	7	35	26	7	2
104	0	21	2	1		0	0	0	0	1	0	1	1	1	1	1	1	1	0	0	1	0	0	0	0	1	1	0	0	0	0	0	0	0	1	1	18					38.0952	16.6667
105	0	49	4	0	4	0	1	1	1	0	0	0	0	0	0	0	0	0	0	0	1	0	1	1	1	0	1	1	0	0	0	1	0	0	0	0	13	20	10	7	3	17.381	11.6111
106	0	23	2	1	9	0	0	1	1	1	0	0	1	1	1	0	0	0	1	0	1	0	0	1	1	0	0	0	0	1	0	1	1	0	0	1	11	57	34	16	7	22.6667	12.0556
107	0	27	2	0		0	0	0	0	0	0	0	1	0	1	0	0	0	1	0	1	1	0	0	1	0	0	0	0	1	0	1	1	0	0	0	4	21	8	8	5
108	0	36	3	0		0	0	0	0	0	0	0	1	0	1	1	0	0	1	0	1	0	0	0	0	0	0	0	0	1	0	1	1	0	0	1	8	61	28	21	12
109	0	22	4	1	1	0	0	0	0	0	1	0	0	0	0	0	0	0	1	0	1	0	0	0	1	0	0	0	0	1	0	1	1	0	0	0	2	47	26	16	5	8.59524	0
110	1	23	4	1	3	0	0	0	0	1	1	0	0	0	1	1	1	0	1	0	1	1	0	1	1	0	0	0	0	1	0	1	1	0	0	0	4	23	8	7	8	24.4048	8.75
111	0	21	4	1	1	0	0	0	0	0	0	0	0	0	0	0	1	0	1	0	1	1	0	0	1	0	0	0	0	1	0	1	1	0	0	0	1	42	25	15	2	19.5238	2.63889
112	0	42	2	0		0	0	0	0	0	1	0	0	0	1	0	1	0	1	0	0	0	0	0	1	0	0	1	0	1	0	1	0	0	0	0	5	42	23	14	5
113	0	20	4	1	4	0	0	0	0	0	1	0	0	0	1	0	1	0	0	0	1	1	0	0	1	0	0	0	0	1	0	1	1	0	0	1	3	39	21	10	8	16.6667	4.44444
114	0	22	4	1		0	0	1	1	1	0	1	1	0	1	1	0	0	1	0	0	0	0	1	0	0	0	0	1	0	1	1	0	0	0	0	17					64.881	24.3056
115	0	33	3	0	21	0	0	0	0	0	0	0	0	0	0	0	0	0	0	0	0	0	0	0	0	0	0	0	0	0	0	0	0	0	0	0	9	45	24	13	8
116	0	28	3	1		0	0	0	0	0	1	0	0	0	0	0	1	0	1	0	0	0	0	0	0	0	0	0	0	1	0	1	0	0	0	0	4	41	26	1	14
117	0	35	3	0		0	0	0	0	1	1	0	0	0	1	0	1	0	1	0	1	0	0	1	1	0	0	0	0	0	0	1	1	0	0	0	5	52	27	18	7
118	0	20	4	0	9	0	0	0	0	0	1	0	0	0	0	0	1	0	1	0	1	1	0	0	0	0	0	0	0	1	0	1	1	0	0	0	1	50	24	22	4
119	0	21	2	1		0	0	1	0	0	1	0	0	0	1	1	1	0	1	0	1	1	0	1	1	1	0	0	0	1	0	1	1	0	0	0	5	41	23	11	7
120	0	25	2	1		0	1	0	1	1	0	1	1	1	1	1	0	1	0	1	0	0	0	1	0	1	1	0	0	0	1	0	0	0	0	1	24					37.0476	49.6667
121	0	18	2	1		0	0	0	0	0	1	0	0	1	1	0	1	0	1	0	1	1	0	0	1	0	0	0	0	1	0	1	1	0	0	0	2					9.45238	0
122	0	19	2	0	0	0	0	0	0	0	1	0	0	0	0	0	1	0	1	0	1	1	0	0	1	0	0	0	0	1	0	1	1	0	0	0	0	49	26	20	3	5.2381	0
123	0	21	4	1		0	0	0	0	0	0	0	0	0	1	0	0	0	1	0	0	1	0	0	1	0	1	0	0	1	0	1	1	0	0	0	5	54	21	25	8	32.381	2.08333
124	0	17	2	1		0	0	0	0	0	0	0	0	0	1	0	0	0	1	0	1	1	0	0	1	0	0	1	0	1	0	1	1	0	0	0	4					8.38095	0
125	0	21	4	1	0	0	0	0	0	0	1	0	0	0	0	0	1	0	1	0	1	1	0	0	1	0	0	0	0	1	0	1	0	0	0	0	1	26	19	1	6	2.7381	1.80556
126	0	20	4	1	0	0	0	0	0	0	1	0	0	0	0	0	1	0	1	0	1	0	0	0	1	0	0	0	0	1	0	1	1	0	0	0	1	20	15	2	3	8.90476	0.138889
127	0	29	3	1		0	0	1	1	1	1	1	1	0	1	1	0	0	1	1	1	1	1	1	1	0	0	0	0	0	0	1	1	0	0	1	13	43	30	3	10
128	0	24		0		1	1	1	1	1	0	1	1	1	1	1	0	1	0	1	0	0	0	1	0	1	1	0	0	0	1	1	0	1	1	1	27					74.1667	74.75
129	0	31	3	1	14	1	1	1	1	1	0	1	1	1	1	1	0	1	1	1	0	0	0	1	0	1	1	0	0	0	1	1	0	1	1	1	26	36	21	12	3
130	0	44	3	0	26	0	0	0	0	0	0	0	0	0	1	0	0	0	1	0	1	1	1	0	1	0	0	0	0	1	0	1	1	1	0	0	5	57	32	15	10
131	0	16	1	0		0	0	1	1	1	0	0	1	1	1	0	0	0	1	1	1	1	0	0	0	0	0	1	1	1	0	1	1	1	0	0	13					36.6905	16.6111
132	0	23	4	1	11	0	1	1	0	0	1	0	1	0	1	1	1	0	0	1	0	1	0	1	1	0	0	0	0	1	0	1	1	0	0	1	10	55	38	13	4	41.0714	5.83333
133	0	29	3	1		0	0	0	1	0	0	1	1	1	1	1	0	0	1	1	1	1	1	1	1	0	1	0	1	0	0	1	0	0	0	1	16	56	27	22	7
134	0	19	4	1	22	0	0	1	0	0	0	0	0	0	0	0	0	0	1	0	1	1	0	0	0	0	0	0	0	1	0	1	1	0	0	1	22	41	24	15	2
135	0	21	2	0		1	1	1	1	1	0	1	1	1	1	1	0	1	1	1	0	0	0	1	1	1	1	1	1	0	1	1	0	0	0	0	24	62	35	13	14
136	0	19	2	1		0	0	0	0	1	0	0	0	0	1	0	1	0	1	0	0	0	0	0	1	0	0	0	0	1	0	1	1	0	0	0	5					18.5714	9.91667
137	0	20	2	0		0	0	0	1	1	0	0	1	0	1	1	0	1	1	0	0	0	0	1	0	1	1	0	0	0	1	0	1	0	0	0	17	43	24	13	6
138	0	26	3	0		0	0	0	1	0	0	0	1	0	1	0	0	0	1	0	1	0	0	1	1	0	0	0	0	0	0	1	1	0	0	1	9	63	33	18	12
139	0	18	2	0	7	0	0	0	0	0	0	0	1	0	1	1	0	0	1	0	1	0	0	0	1	0	0	0	0	1	0	1	1	0	0	0	6	39	21	11	7	3.80952	0
140	0	21	3	1	8	0	1	0	0	0	1	0	0	0	0	0	1	0	1	0	1	1	0	0	1	0	0	0	0	1	0	1	1	0	0	0	1	36	18	12	6	13.8095	10
141	0	21	2	1		0	0	1	1	0	0	1	0	0	1	1	0	0	1	0	1	0	0	1	0	0	1	0	0	0	1	0	1	0	0	1	15					45.6667	12.6944
142	0	22	3	1		0	0	0	0	0	0	0	0	0	0	0	1	0	1	0	1	1	0	0	1	0	0	1	0	1	0	1	1	0	0	0	2	40	21	12	7
143	0	17	2	0	29	0	1	1	1	0	0	0	0	0	1	0	0	0	1	0	1	0	0	0	1	0	0	1	0	0	1	1	1	0	0	0	10	75	37	27	11	44.2857	56.6667
144	0	30	2	0		0	1	1	1	1	0	1	1	0	1	1	0	1	1	1	1	0	0	1	1	1	0	0	0	0	1	1	0	0	0	1	19	43	22	18	3
145	0	30	4	0	5	0	0	0	0	0	1	0	0	0	0	0	0	0	1	0	0	0	0	0	1	0	0	0	0	1	0	1	1	0	0	0	3	34	14	13	7
146	0	44	2	1	2	1	1	1	1	1	1	1	1	0	1	1	1	1	1	1	1	1	1	1	0	1	1	1	1	0	1	1	0	1	1	0	23	42	23	13	6	66.3571	74.6389
147	0	28	3	1	1	0	1	1	1	1	0	1	1	1	1	1	0	1	1	1	1	1	1	1	1	1	1	1	1	0	0	1	0	0	1	0	22	37	30	5	2
148	0	22	4	1		0	0	0	0	1	0	1	0	0	0	0	0	0	1	0	1	0	0	0	1	0	0	0	0	1	0	1	1	0	0	0	5					37.5714	8.61111
149	0	18	2	0	4	0	0	0	0	1	1	1	0	0	1	0	1	0	1	0	1	0	0	0	1	0	0	0	0	1	0	1	1	0	0	0	4	34	23	8	3	1.90476	0
150	0	17	2	0	7	0	0	1	1	1	0	1	1	0	1	1	0	1	1	1	0	0	0	1	1	0	1	0	0	0	1	1	0	0	0	1	19	57	27	24	6
151	0	32	2	0	0	0	0	1	0	0	0	1	1	0	1	1	0	1	1	0	0	1	0	1	1	0	1	0	0	0	0	1	0	0	0	1	14	57	35	13	9	55.2619	33.0278
152	0	20	2	1		0	0	0	0	0	1	0	0	0	1	0	1	0	1	0	1	1	0	1	1	0	0	0	0	0	0	1	1	0	0	0	3	40	22	15	3
153	0	24	4	1		0	1	1	1	1	0	1	0	0	1	1	0	1	1	0	1	0	0	1	0	1	0	0	0	0	0	1	1	0	0	0	15					55.9524	46.6667
154	0	19	1	0		0	1	1	1	1	1	1	1	1	1	1	0	1	1	1	1	0	1	1	0	1	1	1	1	0	1	1	1	0	0	0	22	61	23	28	10
155	0	30	3	1		0	1	1	1	1	0	1	1	1	1	1	0	1	1	1	0	0	1	1	0	1	1	1	1	0	1	0	0	1	1	1	29	13	12	0	1
156	0	19	1	0		0	0	0	0	0	0	0	0	0	0	0	1	0	1	0	1	1	0	0	1	0	0	0	0	1	0	1	1	0	0	0	1					10.7143	0.277778
157	0	27	2	1		0	0	1	0	0	1	0	0	0	0	0	0	0	1	0	1	1	0	0	1	0	0	0	0	1	0	1	1	0	0	0	2					2.38095	0
158	0	19	2	1		0	0	0	0	0	1	0	0	0	1	0	1	0	1	0	1	1	0	0	1	0	0	0	0	1	0	1	1	0	0	0	1	36	18	8	10
159	0	27	4	1		0	0	0	0	0	1	0	0	0	0	0	0	0	1	0	1	0	0	0	1	0	0	0	1	1	0	1	1	0	0	0	3					9.28571	6.11111
160	0	20	4	1	2	1	0	1	1	0	1	1	1	1	1	1	0	1	1	1	0	0	0	1	1	1	1	1	1	0	0	1	0	0	0	1	21	42	28	12	2
161	0	18	1	0		0	0	1	1	1	0	1	1	0	1	1	0	0	1	1	1	0	0	1	0	1	1	1	0	0	1	1	1	0	0	1	19					43.3333	40.2778
162	0	23	4	1	10	0	1	0	0	1	0	0	0	0	1	0	0	0	1	0	1	0	0	0	1	0	0	1	1	1	0	1	1	0	0	1	9	46	27	11	8	27.5476	0.972222
163	0	16	1	0		0	0	0	0	0	0	0	0	0	1	0	0	0	1	0	1	0	1	0	1	0	0	0	0	0	0	1	1	0	0	1	7					28.9524	0
164	0	23	2	0	26	0	0	0	0	0	1	0	0	0	0	0	0	0	1	0	0	1	0	0	1	0	0	0	0	1	0	1	1	0	0	0	2	58	28	22	8	0	0
165	0	18	2	1		0	0	0	0	0	1	0	0	0	0	0	1	0	1	0	1	1	0	0	1	0	0	0	0	1	0	1	1	0	0	0	0					9.54762	0
166	0	18	2	0	19	0	0	1	1	1	0	1	1	0	1	1	0	0	1	1	0	0	0	1	0	0	0	1	0	0	1	0	1	0	0	1	19	60	24	26	10	25.4762	24.7222
167	0	20	2	1		0	0	0	0	1	1	1	1	1	1	1	0	1	1	1	0	1	0	1	1	1	1	1	1	0	1	0	1	0	0	1	19					73.4524	63.3333
168	0	20	4	1	9	0	0	1	0	0	1	0	1	0	1	1	1	0	1	0	1	0	0	1	1	0	0	0	0	0	0	1	1	0	0	1	8	61	33	20	8	50.7857	38.8889
169	0	33		0	0	0	1	1	1	1	0	1	1	0	1	1	0	0	1	1	1	0	0	1	1	1	1	0	0	0	1	0	1	0	0	0	18	30	13	12	5
170	0	21	4	0	12	0	1	1	1	1	0	1	1	1	1	1	0	0	1	0	1	0	0	1	1	1	1	1	0	0	1	1	1	0	0	0	18	58	30	20	8	35.4762	43.0556
171	0	21	4	1		0	0	0	0	0	1	0	0	0	0	0	1	0	1	0	1	1	0	0	1	0	0	0	0	1	0	1	1	0	0	0	0					9.28571	0
172	0	22	2	1	17	1	0	0	1	1	0	1	1	1	1	1	0	1	1	1	0	0	0	1	0	1	1	1	0	0	0	0	1	0	0	0	21	60	27	27	6
173	0	16	1	0		0	0	0	0	0	1	0	0	0	1	0	1	0	1	0	1	1	0	0	1	0	0	0	0	1	0	1	1	0	0	0	1					9.11905	2.36111
174	1	32	2	0		0	0	0	0	0	1	1	1	0	1	0	0	1	1	1	0	0	0	0	0	0	1	0	0	0	0	1	1	0	0	0	11	51	23	15	13
175	1	20	2	1		0	1	1	1	1	0	0	1	1	1	1	0	0	1	1	0	0	0	1	1	0	1	0	0	1	0	0	1	1	0	0	17					41.7143	24.8333
176	0	21	4	1		0	0	0	1	1	0	0	1	0	1	1	0	0	1	0	1	1	0	1	1	1	0	0	0	0	0	1	1	0	0	1	11	43	21	15	7	38.5952	12.5
177	0	22	4	1		0	0	0	0	1	1	0	0	1	1	1	1	0	1	0	1	1	0	1	1	0	0	1	0	1	0	1	1	0	0	0	6					16.3095	6.38889
178	0	20	4	1		0	0	0	1	1	1	1	1	0	1	1	1	1	1	1	0	0	0	1	1	1	1	0	0	0	0	1	0	0	0	0	15					34.2857	52.5
179	0	52	3	0		0	0	1	0	1	1	1	1	0	1	1	0	0	1	1	1	0	0	1	0	1	1	1	1	0	1	1	1	0	0	0	17	54	30	13	11
180	0	22	4	0	5	0	1	0	1	1	0	1	1	0	1	1	1	0	1	1	0	0	1	1	0	1	1	0	1	0	0	1	1	0	0	1	19	48	25	16	7	50.9048	33.0556
181	0	19	4	1	6	0	0	0	0	0	0	0	0	0	1	0	0	0	1	0	1	1	0	0	1	0	0	0	0	1	0	1	1	0	0	0	3	56	25	23	8
182	0	25	3	0		1	0	0	1	1	0	1	1	1	1	1	0	0	1	0	1	0	0	1	1	1	1	0	1	1	0	1	0	0	1	1	18	57	27	18	12
183	1	30	4	1	13	0	1	1	1	0	0	1	1	0	1	1	0	0	1	0	0	0	0	1	1	0	0	0	0	0	0	1	0	0	0	1	15	40	20	16	4	43.6905	11.6667
184	1	27	4	0	1	0	0	0	0	0	1	0	0	0	0	0	1	0	1	0	0	1	0	0	1	0	0	0	0	1	0	1	1	0	0	0	1	23	13	8	2	23.5714	0
185	0	34	2	0	2	0	0	0	0	0	1	0	0	0	0	0	1	0	1	0	1	1	0	0	1	0	0	0	0	1	0	1	0	0	0	0	1	47	26	12	9
186	0	22	4	1	9	0	0	0	0	1	1	1	0	1	1	0	0	0	1	0	1	0	0	0	1	0	0	1	0	1	0	1	1	0	0	1	8	69	29	26	14	18.8095	1.94444
187	1	61	4	0	4	0	0	0	0	0	1	0	0	0	0	0	1	0	1	0	0	1	0	0	0	0	0	1	1	1	0	0	0	0	0	0	6	38	26	4	8
188	0	37	4	0	12	0	1	0	1	1	1	1	1	0	1	1	1	1	1	1	1	1	1	1	0	0	1	0	1	0	1	1	1	0	0	0	16	60	29	23	8	70.6429	55.1389
189	0	20	4	0	2	0	0	0	0	0	0	0	0	0	1	0	1	1	0	0	1	1	0	0	1	0	0	0	0	1	0	1	1	0	0	0	4	12	8	4	0	27.8571	10.6944
190	0	52	2	0		0	0	0	0	0	1	0	0	0	1	0	1	0	1	0	1	1	0	0	1	0	0	0	0	1	0	1	1	0	0	0	1	31	15	10	6	23.4286	4
191	0	28	3	1	5	0	0	0	0	0	1	0	0	0	1	0	1	0	1	0	1	0	0	0	1	0	0	0	0	0	0	1	1	0	0	0	3
192	0	22	4	1		0	1	1	1	1	0	1	1	0	1	1	0	1	1	1	0	0	1	1	0	1	1	0	1	0	0	1	0	0	0	0	22					77.8571	83.0556
193	0	19	2	1		0	1	1	1	1	0	1	1	1	1	1	0	1	1	1	1	1	0	1	1	1	1	1	0	0	0	1	0	0	1	1	21					37.619	56.3611
194	0	29	3	0	6	0	1	1	1	1	0	1	1	0	1	1	0	1	1	1	0	0	1	1	0	1	1	1	0	0	1	1	0	0	0	0	23	48	27	18	3	55.7143	80.7222
195	0	32	3	0	2	0	0	0	0	1	1	1	1	0	1	1	0	0	1	1	0	0	0	1	1	1	1	1	0	0	1	1	0	0	0	0	16	58	32	16	10
196	0	37	3	0	11	0	0	0	1	0	1	1	0	0	1	0	0	0	1	0	1	0	0	1	1	0	0	1	0	1	1	1	1	0	0	1	9	46	19	20	7
197	0	21	4	1	8	0	0	0	1	0	0	1	1	0	1	1	0	0	1	0	1	0	0	0	1	0	0	0	0	1	0	1	1	0	0	1	9	53	28	20	5	40.3571	23.3333
198	0	39	4	0	17	0	0	1	1	1	1	1	1	0	1	1	0	0	1	0	1	0	0	0	1	0	0	0	0	0	1	1	1	1	0	0	12	35	15	11	9	45.8095	40.2778
199	0	25	4	0		0	1	0	1	1	0	1	1	1	1	1	0	0	1	1	1	0	0	1	1	1	1	0	0	0	1	1	1	0	0	0	17					36.0476	27.9444
200	0	43	4	0	4	0	0	0	0	0	1	0	0	0	0	0	1	0	1	0	1	0	1	0	1	0	0	0	0	1	0	1	1	0	0	0	2	43	18	22	3	17.8571	8.05556
201	0	29	3	0		0	1	1	1	1	0	1	1	0	1	1	0	1	1	1	0	0	0	1	0	1	1	0	0	0	0	0	0	0	0	1	22	61	34	20	7
202	1	42	2	0	3	0	0	0	0	0	1	0	0	0	0	0	1	0	1	0	1	1	0	0	1	0	0	0	0	1	0	1	1	0	0	0	0	20	12	7	1
203	0	20	2	1		0	1	1	1	1	0	1	1	1	1	1	0	1	0	1	0	0	0	1	1	1	1	1	0	0	1	0	0	0	0	0	24					51.4286	32.7778
204	1	29	4	1		0	0	0	0	0	1	0	0	0	0	0	0	0	1	0	1	1	0	0	0	0	0	0	0	1	0	1	1	0	0	0	2					16.3095	0
205	0	35	4	1		0	0	0	0	0	1	0	0	0	1	0	1	0	1	0	1	1	0	1	1	0	1	0	0	1	0	1	1	0	0	1	4					7.02381	0
206	0	17	1	0		0	0	0	1	0	1	0	0	0	1	0	0	0	1	0	1	0	0	0	1	0	0	0	0	1	0	1	1	0	0	0	4					47.9762	25.5556
207	0	24	4	0	2	0	1	1	1	1	0	1	1	0	1	1	0	1	1	1	1	0	0	1	1	1	1	0	0	0	0	1	1	0	0	0	17	36	17	15	4	48.3333	34.7222
208	0	21	4	1	6	0	0	0	0	0	1	0	0	0	0	0	0	0	1	0	1	1	0	0	1	0	0	0	0	1	0	1	1	0	0	0	1	46	25	15	6
209	0	20		0	10	0	1	0	0	1	0	1	1	0	1	1	0	0	1	0	0	1	0	1	1	0	0	0	0	0	0	1	1	0	0	1	12					24.4048	0
210	0	17	1	0		0	1	1	1	1	0	1	1	0	1	1	0	1	1	1	1	0	1	1	1	1	0	0	0	0	1	0	0	0	0	0	20					57.619	23.6111
211	0	25	4	1		0	0	0	0	0	1	0	0	0	1	0	1	0	1	0	1	1	0	0	1	0	0	0	0	1	0	1	1	0	0	0	1					4.07143	0
212	1	41	2	0		1	1	1	1	1	0	1	1	1	1	1	0	1	1	1	0	0	0	1	0	1	1	1	1	0	1	1	0	1	1	0	27	51	24	14	13	48.3095	41.0556
213	0	20	2	0		1	1	1	1	1	0	1	1	1	1	1	0	1	1	1	0	0	0	1	1	1	1	0	0	0	0	1	0	1	0	1	23	39	23	12	4
214	0	24	4	1	3	0	1	0	0	1	0	1	1	0	1	0	0	0	1	1	0	0	0	1	0	0	1	0	0	0	1	1	0	0	0	1	17	46	21	17	8
215	0	17	1	0		0	0	1	0	0	1	0	1	0	1	1	1	0	1	1	1	1	0	0	0	0	0	0	0	1	0	1	1	0	0	0	6					17.381	2.22222
216	0	31	3	0		0	0	1	0	0	0	0	0	0	0	0	0	0	1	0	1	0	0	1	1	0	0	0	0	1	0	1	1	0	0	0	5	42	17	16	9
217	0	22	4	1	3	0	1	1	0	1	0	1	1	1	1	1	1	1	1	1	1	1	1	1	1	1	1	0	0	0	1	1	1	1	1	1	20					32.8571	60.5556
218	0	18	1	0		0	0	0	0	0	1	0	0	0	1	0	0	0	1	0	1	1	0	0	0	0	0	0	0	1	0	1	1	0	0	0	3					3.59524	0
219	0	17	2	0	7	0	1	1	1	1	0	1	1	0	1	1	0	1	1	1	1	0	0	1	1	1	1	1	0	0	1	1	0	1	0	0	21	75	37	29	9	43.6905	55
220	0	17	1	0		0	0	0	0	1	1	1	0	0	0	1	1	0	1	0	1	1	0	1	1	0	1	0	0	0	1	1	1	0	0	0	7					40.5952	35
221	0	25	3	1	0	0	1	1	1	1	1	1	1	1	1	1	1	1	1	1	1	1	0	1	1	1	1	0	0	0	0	1	0	0	1	1	18	35	23	6	6
222	0	27	4	1	1	0	0	0	0	0	1	0	0	0	1	1	1	0	1	0	1	0	0	1	1	0	0	0	0	1	0	1	1	0	0	0	4	20	16	4	0	8.2381	0.138889
223	0	32	3	1		0	0	1	1	1	0	1	1	0	0	0	0	0	1	0	1	1	0	1	1	0	0	1	1	1	0	1	1	0	0	0	10	27	19	4	4
224	0	32	3	0		0	1	1	1	1	0	1	1	0	1	1	0	0	1	0	1	0	0	1	1	1	1	0	0	0	0	1	0	0	0	1	17	43	24	11	8
225	0	46	2	0	7	0	0	0	0	0	1	0	0	0	0	0	1	0	1	0	1	1	0	0	1	0	0	0	0	1	0	1	1	0	0	0	0	44	22	17	5
226	0	17	2	0	14	0	0	1	0	1	0	1	1	1	1	1	1	1	1	1	0	0	0	0	1	1	0	0	0	0	0	1	1	0	0	0	14	60	36	20	4	16.9048	30.8333
227	0	20	2	1	1	0	0	0	0	0	1	0	0	0	0	1	1	0	1	0	1	1	1	0	1	0	0	0	0	0	0	1	1	0	0	0	3					8.09524	3.88889
228	0	30	2	1		0	0	0	0	1	0	1	0	0	1	1	1	0	1	0	1	0	1	1	1	0	0	0	0	1	1	1	1	0	0	1	10	54	24	25	5
229	1	42	3	1		0	0	0	0	1	1	0	0	0	1	0	1	0	1	0	1	1	0	0	1	0	0	0	0	1	0	1	1	0	0	0	2	60	29	20	11
230	0	28	3	0	5	0	0	0	0	0	1	0	1	0	1	0	0	0	1	0	1	0	0	0	1	0	0	1	0	1	0	1	1	0	0	0	5	40	23	12	5
231	0	21	4	0	22	0	0	0	0	0	0	0	0	0	1	0	0	0	1	0	1	0	0	1	0	0	0	0	0	1	0	0	1	0	0	0	7	69	35	28	6
232	0	21	2	0		0	1	1	1	1	0	1	1	0	1	1	0	1	1	1	0	0	0	1	0	1	1	1	0	0	1	1	0	1	0	1	24
233	0	33	3	1		0	0	0	0	0	1	0	0	0	0	0	0	0	1	0	0	1	0	0	1	0	0	0	0	1	0	1	1	0	0	0	2	37	22	8	7
234	0	20	4	1	4	0	0	0	0	0	1	0	0	0	1	0	1	0	1	0	1	1	0	0	1	0	0	0	0	1	1	1	1	0	0	0	2					30.8333	52.0833
235	0	32	3	0	8	0	0	1	1	0	0	1	1	0	1	0	0	1	1	1	0	1	0	1	1	0	1	0	0	0	1	1	1	0	0	1	15	64	35	23	6
236	0	34	3	0		1	1	1	1	1	0	1	1	1	1	1	0	1	1	1	0	0	0	1	1	1	1	0	1	0	1	1	0	1	1	0	25	47	24	19	4
237	0	30	3	0	2	0	1	1	1	1	0	1	1	1	1	1	0	0	1	1	0	0	0	1	0	1	1	1	0	0	1	0	0	0	0	0	23	52	21	18	13	78.6905	74.7222
238	0	35	2	0		0	0	0	0	0	1	0	0	0	0	0	1	0	1	0	0	1	0	0	1	0	0	0	0	1	0	1	1	0	0	0	1	33	22	7	4
239	0	35	4	0		0	0	0	0	0	1	0	0	0	0	0	0	0	1	0	0	1	0	0	1	0	0	1	0	0	0	1	1	0	0	1	5					8.69048	0
240	1	41	3	0		0	0	0	0	0	1	0	0	0	0	0	1	0	1	0	1	1	0	0	1	0	0	0	0	1	0	1	1	0	0	0	0	58	32	18	8
241	0	19	2	1		0	0	0	0	1	1	0	0	0	1	1	1	0	1	0	0	0	0	1	1	0	0	0	0	0	0	1	0	0	0	0	8					34.4048	18.6111
242	0	33	3	1	0	0	1	0	1	1	1	1	1	0	1	1	1	1	1	1	0	1	0	1	0	0	1	1	0	0	0	1	0	0	0	0	16	32	19	7	6	14.2857	24.7222
243	1	63	2	0		0	0	0	0	0	1	0	0	0	0	0	0	0	1	0	0	1	0	0	1	0	0	0	0	1	1	1	1	0	0	0	3	24	15	5	4
244	0	22	4	1	2	0	1	1	1	1	0	1	1	1	1	1	1	1	1	1	0	0	1	0	1	1	1	0	0	0	1	1	0	0	0	0	20	29	21	5	3	60.4762	65.5556
245	0	21	2	1	8	0	1	1	1	1	0	1	1	0	1	1	0	1	1	1	0	0	0	1	0	1	1	1	0	0	0	0	0	0	0	1	23	46	26	11	9	42.1429	28.0556
246	0	22	4	1	10	0	0	0	0	0	0	0	0	0	1	0	0	0	1	0	1	1	0	0	1	0	0	0	0	1	0	0	1	0	0	0	4	80	42	28	10	17.6667	0
247	0	17	2	0		0	1	1	1	1	0	1	1	1	1	1	0	1	1	1	0	0	0	1	1	1	1	1	1	0	0	1	0	0	1	1	24					9.69048	0
248	0	55		0		0	0	1	0	1	1	1	1	0	1	1	1	1	1	1	0	0	1	1	1	0	1	1	0	0	1	1	0	1	0	0	18
249	0	17	1	0		0	0	0	0	1	1	0	0	0	1	0	1	0	1	0	0	0	0	0	1	1	1	0	0	1	0	1	1	0	0	1	7					18.3333	10.2778
250	0	17	1	0		1	1	0	0	1	0	0	1	0	1	1	0	1	0	0	1	0	0	1	1	0	0	0	0	0	0	0	1	0	0	0	14					8.33333	0
251	0	54	3	1		0	0	1	0	0	1	0	0	0	1	1	1	0	1	0	0	0	0	1	1	0	0	0	0	1	0	1	1	0	0	0	6	63	37	13	13
252	0	33		0		0	0	0	0	0	1	0	0	0	0	0	1	0	1	0	1	1	0	0	1	0	0	0	0	1	0	1	1	0	0	0	0					3.85714	0
253	0	19	4	1	0	0	0	0	0	0	1	0	0	0	1	0	1	0	1	0	1	1	0	0	1	0	0	0	0	1	0	1	1	0	0	0	1	40	16	15	9	0.809524	0.277778
254	0	19	4	1		0	0	0	0	1	1	0	0	0	1	1	1	0	1	0	1	1	0	1	0	1	0	0	0	1	0	1	1	0	0	1	7	29	10	12	7
255	0	20	2	1		0	1	1	1	1	0	1	1	0	1	1	0	0	1	0	1	1	0	1	1	1	1	0	1	0	0	1	0	0	0	0	16					55.2381	26.9444
256	1	35	3	0		0	0	0	0	0	1	1	0	0	1	0	0	0	1	0	1	1	0	1	1	0	0	0	0	1	0	1	1	0	0	1	5	35	16	12	7
257	1	50	3	1		0	0	0	0	0	1	0	0	0	0	0	1	0	1	0	1	1	0	0	1	0	0	0	0	1	0	1	1	0	0	0	0	25	14	10	1
258	0	29	4	0	1	0	0	0	1	1	1	1	0	0	1	1	0	0	1	0	1	1	0	0	1	0	0	0	0	0	0	1	1	0	0	1	8	40	16	14	10	48.5952	18
259	0	23	2	1		0	0	0	0	0	0	0	1	0	0	1	0	0	1	0	1	0	0	0	1	0	0	0	0	1	0	1	1	0	0	0	5	39	19	12	8
260	0	25	4	1		0	0	0	0	0	1	0	0	0	0	0	1	0	1	0	1	1	0	0	1	0	0	0	0	1	0	1	1	0	0	0	0					15.7143	0.416667
261	0	46	2	0		0	0	0	0	0	1	0	0	0	1	0	1	0	1	0	1	1	1	0	1	0	0	0	0	1	0	1	1	0	0	0	2	40	21	9	10
262	1	20	4	1		0	0	0	0	0	0	0	1	0	1	1	1	0	1	0	0	1	0	1	1	0	1	1	0	0	0	1	1	0	0	0	9					8.97619	0
263	0	38	3	1		0	1	0	1	1	0	1	0	0	1	0	0	0	1	0	1	0	0	1	0	0	0	0	0	0	1	1	1	0	0	1	13
264	1	42	2	1		0	0	0	0	0	1	0	0	0	0	0	0	0	1	0	1	1	0	0	1	0	0	0	0	1	0	1	1	0	0	0	1	15	11	4	0
265	0	22	4	1	9	0	1	1	1	1	0	1	1	0	1	1	0	1	1	0	1	0	0	1	1	1	1	1	0	0	0	1	0	0	0	0	18					23.2143	30.8333
266	1	47	3	0		0	0	1	0	1	0	1	1	1	1	1	0	1	0	1	0	0	1	0	0	1	1	1	0	1	1	1	0	0	1	0	22	63	27	28	8
267	1	46	2	0	0	0	0	0	1	0	1	0	0	0	0	0	1	0	1	0	1	1	0	1	1	0	0	0	0	1	0	1	1	0	0	1	3	30	19	10	1
268	0	23	2	0		0	1	0	0	1	0	1	1	1	1	1	1	0	1	1	0	1	0	1	1	1	1	0	0	0	0	1	1	0	0	0	14	54	29	17	8
269	0	21	2	0		0	1	1	1	0	0	1	0	0	1	1	0	0	1	0	1	0	0	1	0	0	0	0	1	0	0	1	1	0	0	1	14	37	18	8	11
270	0	33	3	0		0	0	0	0	0	1	0	1	0	1	0	0	0	1	1	1	1	0	1	1	0	0	0	0	0	0	1	1	0	0	0	6	36	23	12	1
271	0	33	3	0		0	0	0	0	0	1	0	0	0	0	0	1	0	1	0	0	1	0	0	1	0	0	0	0	1	0	1	1	0	0	0	1	27	15	7	5
272	0	26	2	1		0	0	0	0	0	1	0	0	0	0	0	1	0	1	0	1	1	0	0	1	0	0	0	0	1	0	1	1	0	0	0	0	41	25	11	5
273	0	21	4	1		0	0	0	0	0	0	0	0	0	1	0	0	0	1	0	1	0	0	0	1	0	0	0	0	1	0	1	1	0	0	0	4					31.4286	4.16667
274	0	27		0	0	0	0	0	0	0	1	0	0	0	1	0	1	0	1	0	1	1	0	0	1	0	0	0	0	1	0	1	1	0	0	0	1					21.6905	11
275	0	21	4	1	1	0	0	0	0	0	1	0	0	0	0	0	1	0	1	0	1	1	0	1	1	0	0	0	0	1	0	1	1	0	0	1	2	45	30	8	7	14.2619	4.72222
276	0	45	2	0	5	0	0	0	0	0	0	1	0	0	1	0	0	0	1	0	1	0	0	0	1	0	0	1	0	1	0	1	1	0	0	1	7	63	29	26	8
277	0	34	3	1	1	0	0	0	0	0	1	0	0	0	0	0	1	0	1	0	1	1	0	0	1	0	0	0	0	1	0	1	1	0	0	0	0	46	27	16	3	0.595238	0
278	0	38	3	0	21	0	0	0	0	1	0	0	1	0	1	1	1	1	1	1	1	0	1	1	1	0	0	1	1	0	0	1	0	0	0	1	15	77	43	22	12
279	1	14	1	0		0	0	0	1	1	0	1	1	0	1	1	1	0	1	0	1	1	1	1	1	0	1	0	0	0	0	0	0	0	0	1	14	43	28	12	3
280	1	35	4	0		0	0	1	1	1	0	1	1	1	1	1	0	1	1	1	0	0	1	1	0	1	1	1	0	0	1	0	0	0	0	0	24					35.2381	29.7222
281	0	61	2	1	15	0	0	0	0	0	1	0	0	0	0	0	1	0	1	0	1	0	0	0	1	0	0	0	0	0	0	1	1	0	0	0	2	39	27	6	6	47.5238	62.5278
282	1	20	2	1		0	0	0	0	0	1	0	0	0	0	0	1	0	1	0	1	0	0	0	1	0	0	0	0	1	0	0	1	0	0	0	2					10.7143	0.833333
283	1	22	4	1	1	0	0	0	0	0	1	0	0	0	0	0	1	0	1	0	1	1	0	0	1	0	0	0	0	1	0	1	1	0	0	0	0	31	20	8	3
284	0	19	2	1		0	0	1	1	0	0	0	1	0	1	0	0	0	1	0	0	0	0	1	1	0	1	1	0	0	0	0	1	0	0	0	13					8.97619	0
285	0	23	2	0	4	0	0	0	1	0	0	0	0	0	1	0	0	0	1	0	1	0	0	1	1	0	0	0	0	1	0	1	1	0	0	0	6	55	28	18	9	20.4762	5.27778
286	0	23	3	0	2	0	0	0	0	0	1	0	1	0	1	1	1	0	1	0	1	1	0	1	1	1	1	0	0	0	0	1	1	0	0	1	8	49	30	11	8	1.83333	0.75
287	0	28	2	0	23	0	0	0	0	1	0	1	1	0	1	1	0	0	1	0	1	0	0	1	1	0	0	0	0	1	1	1	1	0	0	0	10	47	26	15	6
288	0	41	2	0	0	0	0	0	0	0	1	0	0	0	0	0	1	0	1	0	1	1	0	0	1	0	0	0	0	1	0	1	1	0	0	0	0	40	30	7	3
289	0	29	3	1		0	1	1	1	1	0	1	1	0	1	0	0	0	1	0	1	0	1	1	1	0	1	0	0	0	0	1	0	0	0	0	15	60	26	24	10
290	0	23	4	1	3	0	0	0	0	0	1	0	0	0	0	0	1	0	1	0	1	1	0	0	1	0	0	0	0	1	0	1	1	0	0	0	0	13	13	0	0	8.40476	0
291	0	22	2	1		0	0	0	0	0	1	0	0	0	1	0	1	0	1	0	0	1	0	0	0	0	0	0	0	1	0	1	1	1	0	0	4					10.2381	0.972222
292	0	29	3	0		0	1	1	1	1	0	1	1	0	1	1	0	1	1	1	1	0	0	1	1	1	1	1	0	0	1	1	0	0	0	1	21	41	23	15	3
293	0	18	2	0	2	0	0	1	0	0	0	0	1	0	1	0	0	0	1	0	1	1	0	1	1	0	0	0	0	1	0	1	1	0	0	1	7	50	24	21	5	26.1905	10.1389
294	0	31	3	1	0	0	0	0	0	0	1	0	0	0	1	0	1	0	1	0	1	1	0	0	1	0	0	0	0	0	0	1	1	0	0	1	3	20	14	6	0
295	0	28	4	0	4	0	0	0	0	0	1	0	0	0	0	0	1	0	1	0	1	1	0	0	1	0	0	1	0	1	0	1	1	0	0	0	1	60	27	24	9	10.3571	6.80556
296	0	25	2	0	18	0	1	1	1	1	0	1	1	0	1	1	0	1	0	1	0	0	0	0	0	1	1	1	0	0	1	0	0	1	1	1	26	57	31	22	4	31.119	45.2778
297	0	21	4	1		0	0	0	0	0	1	0	0	0	0	0	1	0	1	0	0	1	0	0	1	0	0	0	0	1	0	1	0	0	0	0	2					5.2381	0
298	0	28	3	0	17	1	0	0	0	1	0	1	1	0	1	1	0	1	1	1	0	0	0	0	1	1	1	1	0	0	1	1	1	0	0	0	17	53	26	18	9
299	0	21	4	0	11	0	0	0	0	1	0	1	1	0	1	0	0	0	1	0	0	1	0	0	1	0	0	0	0	0	0	1	0	0	0	0	9	64	31	25	8
300	0	21	4	1	2	0	1	0	0	0	1	0	0	0	1	0	1	0	1	0	1	1	0	0	1	0	0	0	0	1	0	1	1	0	0	0	2	43	29	10	4	4.28571	1.11111
301	0	21	4	0	5	0	0	0	0	1	0	1	1	1	1	1	0	0	1	0	0	1	1	0	1	0	0	0	0	1	0	1	1	0	1	0	11	59	33	13	13	53.5476	27.2222
302	0	29	2	1		1	1	1	1	1	0	1	1	1	1	1	0	1	1	1	0	0	0	1	1	1	1	1	0	0	1	1	1	0	0	1	23	65	36	16	13
303	0	21		0		0	0	0	0	1	1	0	0	0	1	0	0	0	1	0	1	1	0	0	1	0	0	0	0	1	0	1	1	0	0	0	3	56	25	23	8	15.2381	13.0556
304	0	20	4	0	6	0	1	0	0	1	1	0	1	1	0	0	0	0	1	0	1	1	1	0	1	0	0	0	0	0	0	1	1	0	0	1	8	36	25	10	1	35.5952	10.5556
305	0	27	4	0		0	1	1	1	1	0	1	0	0	1	1	0	0	1	0	1	1	1	1	0	0	0	0	0	0	0	1	1	0	0	1	14	65	34	22	9	38.2381	6.25
306	1	23	4	1		0	0	0	0	0	1	0	0	0	0	0	1	0	1	0	1	1	0	0	1	0	0	0	0	1	0	1	1	0	0	0	0
307	1	23	3	0		0	1	1	1	1	0	1	1	1	1	1	0	1	1	1	0	0	0	1	0	1	1	1	0	0	0	1	0	0	0	0	22	38	18	16	4
308	1	25	4	1		0	0	0	0	0	1	0	0	0	0	1	0	0	1	0	1	0	0	0	1	0	0	0	0	1	0	1	1	0	0	0	3					10.8333	0.166667
309	0	22	4	1		0	0	0	0	0	1	0	0	0	1	0	1	0	1	0	0	1	0	0	1	0	0	0	1	1	0	1	1	0	0	0	3					18.8095	1.38889
310	0	33	4	0		0	0	0	0	1	0	1	1	0	1	1	0	1	1	1	0	0	0	1	0	0	0	0	0	0	0	1	0	0	0	0	15					35.2381	22.5
311	0	24	4	1		0	0	0	0	0	1	0	0	0	0	0	1	0	1	0	1	1	0	0	1	0	0	0	0	1	0	1	1	0	0	0	0					2.38095	0.0555556
312	0	33	3	0		1	1	1	1	1	0	1	1	1	1	1	0	0	1	1	1	0	0	1	1	0	0	1	0	0	1	1	0	0	0	1	20	39	25	6	8
313	0	56	3	0		0	0	0	1	0	1	0	0	0	0	0	0	0	1	0	1	1	0	0	1	0	0	0	0	1	1	1	1	0	0	1	4	71	36	26	9
314	0	23	3	1		0	0	0	0	0	1	0	0	0	0	0	1	0	1	0	0	1	0	0	1	0	0	0	0	1	0	1	1	0	0	0	1	35	13	19	3
315	1	25	2	0		1	1	1	1	1	0	1	1	0	1	1	0	1	1	1	0	0	1	1	0	1	1	1	1	0	1	0	1	1	1	1	28					68.9762	89.7778
316	1	30	3	1		0	0	0	0	0	1	0	0	0	1	0	0	0	1	0	1	1	0	1	1	0	0	0	0	1	0	1	1	0	0	0	3	49	21	22	6
317	1	26	3	1	1	0	0	0	1	1	0	1	0	0	1	1	0	1	1	1	0	0	0	1	1	0	1	0	0	0	0	1	1	0	0	1	15	44	20	18	6	30.4048	6.55556
318	0	59	2	0		1	1	1	1	1	0	1	1	0	1	1	0	1	1	1	0	0	1	1	0	1	1	1	1	0	1	1	1	1	0	0	25	50	25	17	8
319	0	22	2	0	22	0	0	1	1	1	0	1	1	1	1	1	0	0	1	0	1	1	0	1	1	0	0	1	1	0	1	1	1	0	0	0	15	55	34	10	11
320	0	38	2	1		0	0	0	0	0	1	0	0	0	0	0	1	0	1	0	0	1	0	0	0	0	0	0	0	1	0	1	1	0	0	0	2	42	24	16	2
321	0	40	2	0	0	1	1	1	1	1	1	1	1	1	1	1	1	1	1	1	0	1	1	1	0	1	1	1	1	0	1	1	0	1	1	0	25	26	13	13	0	34.0476	64.4444
322	0	32	2	0		0	0	0	1	1	0	1	1	1	1	1	0	0	0	1	1	1	0	1	1	1	0	1	0	0	1	1	0	0	1	0	18	46	18	21	7
323	1	24	2	0	3	0	0	0	0	0	0	0	1	0	1	1	0	0	1	0	1	1	0	0	1	0	0	0	0	1	0	1	1	0	0	1	6	41	23	17	1	28.7143	3.33333
324	0	29	4	0		0	0	0	0	0	0	0	0	0	1	0	0	0	1	0	1	0	0	0	1	0	0	0	0	1	0	1	1	0	0	0	4					13.9286	3.66667
325	0	30	2	0		0	0	0	0	0	1	0	0	0	0	0	0	0	1	0	1	1	0	0	1	0	0	0	0	1	0	1	1	0	0	0	1	33	16	10	7
326	0	20	4	1	1	0	0	0	0	0	1	0	0	0	0	0	1	0	1	0	1	1	0	0	1	0	0	0	0	1	0	1	1	0	0	0	0					8.80952	2.08333
327	0	19	2	1		1	1	1	1	1	0	1	1	1	1	1	0	1	1	1	0	0	0	1	0	1	1	1	0	0	1	0	0	1	1	1	28	71	42	19	10
328	0	27	3	0	25	0	0	0	0	0	0	0	0	0	1	0	1	0	1	0	1	0	0	0	0	0	0	1	0	1	1	1	1	0	0	0	6	54	28	23	3
329	0	27	3	0		0	0	0	0	1	1	0	1	0	1	0	1	0	1	0	1	1	0	1	1	0	0	0	0	1	0	1	0	0	0	0	5	51	25	20	6
330	1	22	2	1	2	0	0	0	0	0	1	0	0	0	1	0	1	0	1	0	1	1	0	0	1	0	0	0	0	1	0	1	1	0	0	0	1	15	11	2	2
331	0	17	2	0	4	0	0	0	0	1	0	0	1	0	1	0	0	0	1	0	1	0	0	1	1	0	0	0	0	0	0	0	1	0	0	0	9	57	30	22	5	34.0476	14.7222
332	0	24	3	1		0	0	0	0	0	0	0	1	0	1	1	1	0	1	0	1	1	0	1	1	0	0	0	0	1	0	1	1	0	0	0	5	55	31	18	6
333	1	24	3	0		0	0	0	1	0	1	1	0	0	0	0	1	0	1	0	1	0	0	0	1	0	0	0	0	1	0	1	1	0	0	1	4	28	12	12	4
334	0	23	2	1		0	0	0	0	0	1	0	0	0	0	0	1	0	1	0	1	1	0	0	0	0	0	0	0	1	0	1	0	0	0	0	2	34	18	6	10
335	0	28	4	0	0	0	0	0	0	0	1	0	0	0	0	0	1	0	1	0	1	0	0	1	1	0	0	0	0	1	0	1	1	0	0	0	2	53	25	21	7	5.16667	0.722222
336	0	21	4	1	8	0	0	0	0	0	1	0	0	0	0	0	1	0	1	0	1	1	0	0	1	0	0	0	0	1	0	1	1	0	0	0	0	48	27	15	6	5.95238	2.5
337	0	20	4	1		0	0	0	0	0	0	0	0	0	0	0	1	0	1	0	1	1	0	0	1	0	0	0	0	1	0	1	1	0	0	0	1					15.9524	0
338	1	22	2	0		0	0	0	0	0	1	0	0	0	1	0	0	0	1	0	1	1	0	0	1	0	0	0	0	0	0	1	1	0	0	0	3	52	25	15	12
339	1	43	2	1		0	0	0	0	0	1	1	1	0	1	0	0	0	1	0	0	0	0	1	1	0	0	0	0	0	0	1	0	0	0	1	10	22	17	1	4
340	1	29	3	0		0	0	0	1	0	1	1	0	0	0	0	0	0	1	0	1	1	0	0	1	0	0	0	1	1	0	1	1	0	0	0	4	74	36	21	17
341	1	34	3	1	7	0	0	0	0	0	0	0	0	0	1	0	0	0	1	0	1	0	0	0	1	0	0	0	0	0	0	1	1	0	0	1	6	39	25	14	0
342	1	23	2	0	13	0	1	0	1	0	0	1	1	0	1	1	0	1	1	1	0	0	0	1	0	0	1	1	1	0	1	1	0	0	0	1	21	31	16	10	5
343	1	15	1	0		0	0	0	0	0	0	0	0	0	1	0	0	0	1	0	1	0	0	0	1	0	0	0	0	1	0	0	1	0	0	0	5					24.0476	4.02778
344	1	16	1	0		0	0	0	0	0	1	0	0	0	1	0	1	0	1	0	1	1	0	0	1	0	0	0	0	1	0	0	1	0	0	0	2					13.9286	0.972222
345	1	19	2	0	7	0	0	1	0	0	0	0	0	0	1	0	0	0	1	0	1	0	0	0	1	0	0	0	0	1	1	1	1	0	0	0	6	42	22	18	2
346	1	32	3	1		0	0	0	0	0	1	1	0	0	1	0	1	0	1	0	1	1	0	0	1	0	0	0	0	0	0	1	1	0	0	0	3	24	19	3	2	2.14286	0
347	0	35	4	0		0	0	0	0	0	1	0	0	0	0	0	1	0	1	0	1	1	0	0	1	0	0	0	0	1	0	1	1	0	0	0	0					8.97619	0
348	1	30	3	0		0	0	0	0	0	1	1	0	0	1	0	0	0	1	0	0	1	0	1	1	0	0	0	0	0	0	1	1	0	0	1	7	47	23	17	7
349	1	21	2	1		0	0	0	0	1	0	0	0	0	1	0	1	0	0	0	0	1	0	1	0	0	0	0	0	1	0	0	0	0	0	0	9					28.5714	18.6111
350	0	17	1	0		0	0	0	0	1	0	1	1	1	1	1	0	0	1	0	0	0	1	1	1	1	1	0	0	0	0	1	1	0	0	1	16	67	33	23	11
351	1	25	3	0		0	0	0	0	0	0	0	1	0	1	1	0	0	1	0	1	0	0	0	1	0	0	0	0	0	0	1	1	0	0	1	8	58	30	22	6
352	0	17	2	0	15	0	0	0	0	1	0	1	0	0	1	1	0	0	0	0	1	0	0	1	0	0	0	1	0	1	0	1	1	0	0	0	11	54	19	24	11	32.1429	1.52778
353	0	23	4	1	4	0	0	1	1	1	0	1	0	0	1	1	0	0	1	0	1	0	0	1	1	0	0	0	0	1	1	1	1	0	0	0	11					14.7619	5.27778
354	0	18	2	1		0	0	0	0	1	0	1	1	0	1	1	1	0	1	0	0	0	0	1	1	0	1	0	0	0	0	1	1	0	0	0	11					35	15.9722
355	0	19	2	1		0	0	1	1	1	0	1	1	1	1	0	0	0	1	0	0	0	1	1	1	0	0	1	0	0	0	1	1	0	0	0	15					33.5714	30.2778
356	0	22	2	0		0	1	1	1	1	0	1	1	1	1	1	0	1	0	1	1	0	1	1	0	1	1	1	1	0	1	0	0	1	1	1	29	61	28	22	11
357	0	20	1	0		0	0	1	1	1	0	1	1	1	1	1	0	1	1	1	0	0	1	1	0	1	1	1	0	0	1	1	0	1	1	0	25	57	37	15	5
358	1	22	4	0	5	0	0	0	0	0	1	0	0	0	1	0	0	0	1	0	1	1	0	0	0	0	0	0	0	1	0	1	1	0	0	0	3	51	17	22	12	9.7619	0.555556
359	1	38	3	0		1	1	1	1	1	1	0	1	1	1	1	0	1	1	1	0	1	0	1	1	1	1	1	1	0	1	1	0	0	1	1	23	57	35	14	8
360	0	25	4	0		0	1	1	1	1	0	1	1	0	1	1	0	0	1	0	1	0	0	1	1	1	1	1	0	0	0	0	0	0	1	0	19					8.97619	0
361	0	32	2	1		0	1	1	1	1	0	1	1	0	1	1	0	1	1	1	0	0	0	1	0	1	1	1	1	1	1	0	0	0	0	0	23	60	33	18	9
362	0	21	2	0	10	0	0	0	0	0	0	1	1	0	1	1	1	0	1	0	1	1	0	0	1	0	0	1	1	1	0	1	1	0	0	0	7					28.6905	17.4167
363	0	27	3	1		1	1	1	1	1	0	1	1	0	1	1	0	1	1	1	0	0	0	1	0	1	0	0	0	0	0	0	0	1	0	0	22	56	26	15	15
364	0	21	4	0	18	0	1	1	1	0	0	0	0	0	1	0	0	0	1	0	1	0	0	0	1	1	0	0	0	1	0	1	1	0	0	0	8	66	37	18	11	34.7619	7.91667
365	1	22	4	0		1	1	0	1	0	1	1	0	1	1	1	0	1	1	0	1	0	1	0	0	0	1	1	0	1	1	0	0	0	1	1	19	41	21	13	7	35.619	17.5
366	0	40	4	0	26	0	1	0	1	0	0	1	1	0	1	0	0	0	1	0	1	0	1	1	1	0	0	0	1	1	1	1	1	1	0	1	14	76	37	28	11	17.381	5.55556
367	0	46	4	0	2	0	0	0	0	0	1	0	0	0	0	0	1	0	1	0	1	1	0	0	1	0	0	0	0	1	0	1	1	0	0	0	0	8	7	1	0	1.95238	0
368	1	20	2	1		0	0	0	0	0	1	0	0	0	0	0	0	0	1	0	1	1	0	0	1	0	0	0	0	1	0	1	1	0	0	0	1					8.80952	0.0277778
369	1	28	4	0		0	0	0	0	0	0	0	0	0	0	0	0	0	1	0	1	1	0	0	1	0	0	0	0	1	0	1	1	0	0	0	2					11.6667	0
370	1	19	2	0	15	0	0	0	0	1	0	0	0	0	0	0	0	0	0	0	0	1	0	0	1	0	0	0	0	1	0	1	0	0	0	0	6	47	31	10	6	34.119	7.08333
371	0	22	3	0		0	0	0	0	0	1	0	0	0	0	0	0	0	1	0	1	1	0	0	1	0	0	0	0	1	0	1	1	0	0	1	2	58	32	21	5
372	0	59	2	1	2	0	0	0	0	0	1	0	0	0	1	0	1	0	1	0	0	1	0	0	0	0	0	0	0	1	0	1	1	0	0	0	3	31	24	5	2
373	0	41	2	0		0	1	1	0	0	1	1	1	0	0	0	0	0	1	0	1	0	0	1	1	0	0	0	0	0	1	1	0	0	1	0	11	23	15	6	2
374	0	24	4	1		0	0	0	1	0	1	0	0	0	0	0	0	0	1	0	1	1	0	0	1	0	0	0	0	1	0	1	1	0	0	0	2					12.5	1.52778
375	0	29	3	0		0	0	0	0	0	0	0	0	0	1	0	1	0	1	0	1	0	0	0	1	0	0	0	0	1	0	1	0	0	0	0	4	41	19	16	6
376	0	29	3	0	8	0	1	1	1	1	0	1	1	1	1	1	0	1	1	1	1	0	1	1	0	1	1	1	0	0	1	1	0	1	1	0	25	68	37	26	5
377	1	17	2	1		0	0	0	1	1	0	1	1	1	1	1	1	0	1	0	1	0	0	1	1	1	1	0	0	0	1	1	0	0	0	0	15					38.0952	5.83333
378	0	20	2	1		1	0	1	0	1	0	1	1	1	1	1	0	1	0	1	1	0	1	1	0	1	1	1	1	0	0	0	1	1	1	0	25					85.7143	73.6111
379	0	18	2	0	9	1	0	1	1	1	0	1	1	1	1	1	0	1	1	1	0	0	0	1	1	1	1	1	1	0	0	0	0	0	1	0	24	71	39	20	12
380	0	31	4	0		0	1	1	1	1	0	1	1	0	1	1	0	0	1	1	0	0	1	1	1	1	1	1	0	0	1	0	0	0	0	0	22	59	32	20	7	40.7143	37.7778
381	0	19	2	0	4	0	1	1	1	1	0	1	1	0	1	1	0	1	1	1	0	1	1	1	0	1	1	1	0	0	1	1	0	0	0	0	22	53	26	23	4	54.5238	56.9444
382	0	18	2	1		0	0	0	0	0	1	0	0	0	0	0	1	0	1	0	0	1	0	0	0	0	0	0	0	1	0	1	1	0	0	0	2					14.881	0
383	0	33	3	0		0	0	0	0	0	1	0	0	0	1	0	0	0	1	0	1	0	0	1	1	0	0	0	0	1	0	0	1	0	0	1	6	41	18	15	8
384	0	35	4	0		0	1	1	1	1	0	1	1	1	1	1	0	0	1	0	0	0	0	1	1	1	1	1	0	0	1	1	0	1	1	0	22					33.2619	38.0556
385	0	27	3	0	5	0	1	1	1	0	0	1	1	1	0	1	0	1	1	1	0	1	0	1	0	0	1	0	0	0	1	1	0	0	1	0	19	55	25	21	9
386	1	24	3	1		0	0	0	0	1	1	0	1	0	1	1	1	0	1	0	1	1	0	0	1	0	1	0	0	0	0	1	1	0	0	0	6	16	12	4	0
387	0	34	3	1		0	1	1	1	1	1	1	1	1	1	1	0	0	1	1	0	1	0	1	0	1	1	0	0	0	1	1	0	0	1	0	20
388	1	26	4	0	9	0	0	0	1	0	1	0	0	0	1	0	0	0	1	0	1	0	0	0	1	0	0	0	0	1	0	0	1	0	0	0	5	29	12	10	7	9.71429	1.86111
389	0	21	2	0	21	0	0	1	1	0	0	1	0	0	1	0	0	0	1	0	1	0	0	1	1	0	0	0	0	0	0	0	1	0	0	1	11	60	33	18	9	49.4286	48.9167
390	0	27	3	0		0	0	1	1	1	0	1	1	1	1	1	0	1	1	1	0	0	0	1	0	1	1	1	1	0	1	1	0	0	0	1	24	55	31	16	8
391	1	21	4	1	10	0	0	0	0	0	1	0	0	0	1	0	1	0	1	0	1	1	0	0	1	0	0	0	0	1	0	1	1	0	0	0	1	36	21	13	2	13.2143	5.13889
392	0	22	2	0	10	0	0	0	0	0	1	0	0	0	0	0	0	0	1	0	1	0	0	0	1	0	0	0	0	1	0	1	1	0	0	0	2	49	22	21	6	14.2857	0.5
393	0	25	4	1		0	0	0	0	0	0	0	0	0	1	0	0	0	1	0	1	0	0	0	1	0	0	0	0	1	0	1	1	0	0	0	4					32.619	60.5556
394	0	28	3	0		0	1	1	0	0	0	1	0	0	1	1	0	0	1	0	1	0	0	1	1	0	0	1	0	1	1	1	1	0	0	0	11	43	21	17	5
395	0	20	4	1	6	0	0	0	1	0	0	0	0	0	1	1	0	0	0	0	1	0	0	1	1	0	1	0	0	0	1	1	1	0	0	1	12					34.7143	15.6944
396	0	22	4	0	8	0	0	0	0	0	1	0	0	0	0	1	0	0	1	0	1	0	0	0	1	0	0	0	0	1	0	1	1	0	0	0	23	55	27	22	6	31.0714	0
397	0	30	3	0	3	0	0	1	1	0	0	1	1	0	1	0	0	1	1	0	1	0	0	1	1	0	0	0	0	0	1	0	0	0	0	1	15	55	20	24	11	34.2857	21.6667
398	0	43	3	1	2	0	1	1	0	1	1	1	1	1	1	1	1	1	1	1	1	0	0	1	1	1	1	1	1	0	0	1	0	0	0	1	19	53	29	16	8
399	0	61	2	0		0	1	0	1	0	0	0	0	0	1	0	0	0	1	0	1	1	0	0	1	0	0	1	0	1	1	1	1	0	0	0	7	44	21	14	9
400	0	22	4	1		1	1	1	1	1	0	1	1	1	1	1	0	0	0	1	0	0	0	1	1	1	1	1	0	0	1	1	0	0	0	1	24					36.0714	7.22222
401	0	21		0		0	0	0	0	0	0	0	0	0	1	0	0	0	1	0	1	1	0	0	1	0	1	0	0	1	0	1	0	0	0	0	5	45	26	14	5	19.6429	0
402	0	52	3	0		0	0	0	0	0	1	0	0	0	0	0	1	0	1	0	0	1	0	0	1	0	0	0	0	1	0	1	1	0	0	0	1	62	31	22	9
403	0	20	4	1	12	0	0	0	0	1	0	1	0	0	1	1	1	0	1	0	1	1	1	1	1	0	0	0	0	0	1	1	1	0	0	1	10	78	39	30	9	34.2857	28.6111
404	1	17	1	0		0	0	1	1	0	0	1	1	0	1	1	0	1	1	1	1	0	0	0	1	0	1	1	0	0	1	1	1	0	0	1	16					26.381	32.1111
405	0	38	3	1	2	0	0	0	0	0	1	0	1	0	0	1	0	0	1	0	1	1	0	0	1	0	1	0	0	1	0	1	1	0	0	1	5	23	12	5	6
406	0	23	4	0	26	0	1	0	0	1	1	0	1	0	1	0	0	0	1	0	1	0	0	1	1	0	0	1	0	0	1	1	1	0	0	1	11	69	35	25	9	45	20.8333
407	0	58	4	0	23	0	0	1	0	0	1	0	0	0	1	0	0	0	1	0	1	1	0	0	1	0	0	1	0	1	0	1	1	0	0	0	4	56	30	15	11	14.7619	0
408	0	20	4	1	8	0	0	0	0	0	1	0	0	0	0	0	1	0	1	0	1	1	0	1	1	0	0	0	0	1	0	1	1	1	0	0	2	61	31	21	9	14.8571	7.83333
409	0	19		0	7	0	1	1	1	1	0	1	1	0	1	1	0	1	1	1	0	0	0	1	0	1	1	0	0	0	1	1	0	0	0	1	22					61.6667	51.3889
410	0	17	2	1		0	0	0	0	0	1	0	0	0	0	0	1	0	1	0	1	1	0	0	1	0	0	0	0	1	0	1	1	0	0	0	0					1.19048	0
411	0	21	4	1	12	0	0	0	1	0	1	1	0	0	1	0	0	0	1	0	0	1	0	0	0	0	0	0	0	0	0	1	0	0	0	0	8	49	22	17	10
412	0	20		0		1	1	1	1	1	0	1	1	1	1	1	0	1	1	1	0	0	0	1	0	1	1	1	0	0	1	1	0	1	1	1	27
413	0	25	4	0		0	0	1	1	1	0	1	1	0	1	1	0	1	1	1	1	0	0	1	0	1	0	0	0	0	0	1	1	0	0	0	16					8.61905	0
414	0	18	2	1	5	1	1	0	0	1	0	1	1	1	1	1	0	1	1	1	1	1	0	1	1	0	1	1	1	0	1	1	0	0	0	0	19	27	13	9	5
415	0	20	2	1		0	0	1	0	1	0	1	1	0	1	1	0	0	1	1	0	0	0	1	0	1	1	1	1	0	1	1	0	0	1	0	21	38	27	8	3
416	0	25	2	0		0	1	1	1	1	0	0	1	1	1	1	0	1	1	1	1	0	1	0	0	1	1	1	0	0	1	0	1	0	1	0	22					33.7381	37.7222
417	0	20	2	1	0	0	1	0	1	1	1	1	1	1	1	1	0	1	1	1	0	1	1	1	1	1	1	1	0	0	0	1	0	0	1	0	20	29	17	8	4
418	0	19	4	1	16	1	1	0	0	1	0	1	1	1	1	1	1	1	1	1	1	0	0	1	0	1	1	0	0	0	1	1	0	0	0	1	20	50	23	26	1	59.4048	65.9722
419	0	17	1	0		0	1	0	1	0	1	1	0	0	1	0	1	0	1	0	0	0	0	1	1	0	1	1	0	0	1	1	1	0	0	1	12					45.9762	50.2778
420	0	19	2	1		0	0	0	0	0	1	0	0	0	0	0	1	0	1	0	1	1	0	0	0	0	0	0	0	1	0	1	1	0	0	0	1					1.30952	0
421	0	16	1	0		0	0	1	1	1	0	1	1	0	1	1	0	0	1	0	0	0	0	0	1	1	1	0	0	0	0	1	1	1	0	0	15					10.4286	6.80556
422	0	27	3	1		0	1	1	1	0	0	1	0	1	1	1	0	1	1	1	1	0	0	0	0	1	1	0	0	0	0	1	0	0	1	0	18	27	15	8	4
423	0	17	1	0		0	1	0	0	1	1	1	0	0	1	0	1	0	1	0	1	1	0	0	1	1	0	0	0	0	0	1	1	0	0	0	6					4.28571	0
424	0	20	2	1		0	0	0	0	0	1	0	0	0	1	0	1	0	1	0	1	1	0	0	1	0	0	0	0	1	0	1	1	0	0	0	1					8.57143	0
425	0	36	4	0	21	0	0	0	0	0	1	1	0	0	0	0	0	0	1	0	1	0	0	0	1	0	0	0	0	1	0	1	1	0	0	0	3	33	20	10	3	8.80952	1.38889
426	0	24	2	0	3	0	0	0	0	0	1	0	0	0	0	0	1	0	1	0	1	1	0	0	1	0	0	0	0	1	0	1	1	0	0	0	0	26	17	4	5	36.381	2.5
427	0	24	4	1	1	0	0	0	0	0	1	0	0	0	0	0	0	0	1	0	0	1	0	0	1	0	0	0	0	1	0	1	1	0	0	0	2	42	22	12	8	5.88095	0.333333
428	0	19	2	1		0	0	0	0	0	1	0	0	0	1	1	1	0	1	0	1	1	0	1	0	0	1	0	0	0	0	1	0	0	0	0	7					16.7857	1.08333
429	0	33	2	0		0	0	1	0	1	0	1	1	1	1	1	0	1	1	0	1	0	0	1	1	0	1	0	0	0	0	0	1	0	0	1	16	63	34	19	10
430	0	20	2	1	0	0	1	1	1	1	0	1	1	0	1	1	0	0	1	1	0	0	1	1	0	1	1	0	1	0	1	1	0	0	1	0	23	35	18	15	2
431	0	28	3	0	13	0	0	0	0	0	1	0	0	0	0	0	1	0	1	0	1	1	0	0	1	0	0	0	0	1	0	1	1	0	0	0	0	59	32	15	12
432	0	21	4	1	2	0	0	0	0	1	1	1	0	0	1	1	0	0	1	1	0	1	0	1	1	0	0	0	0	0	0	1	0	0	0	1	11	38	19	13	6	32.619	18.6111
433	0	19	2	1		0	0	0	0	1	1	0	1	0	1	1	1	0	1	0	1	1	0	1	1	0	0	0	1	1	0	1	1	0	0	1	7					28.1667	8.05556
434	0	29	4	1	0	0	0	0	0	0	1	0	0	0	0	0	1	0	1	0	1	1	0	0	1	0	0	0	0	1	0	1	1	0	0	0	0	14	10	3	1
435	1	47	2	1		0	0	0	0	0	1	0	0	0	0	0	1	0	1	0	1	1	0	0	1	0	0	0	0	1	0	1	1	0	0	0	0	44	24	10	10
436	1	28	3	1		0	0	0	0	0	1	0	0	0	1	0	1	0	1	0	1	1	0	0	1	0	0	0	0	0	0	1	1	0	0	0	2	29	19	10	0
437	0	23	3	1		0	0	0	1	1	0	1	1	0	1	1	0	0	1	1	1	0	0	1	1	0	0	1	1	0	1	1	1	0	0	1	16	69	38	17	14
438	0	26	4	0	3	0	0	0	0	0	1	0	0	0	0	0	0	0	1	0	1	1	0	0	1	0	0	0	0	1	0	1	1	0	0	0	1	55	19	29	7	7.14286	6.94444
439	0	37	3	1	11	0	0	1	0	0	0	0	1	0	1	1	0	0	1	1	1	1	0	1	1	1	1	1	0	1	1	1	1	0	0	0	12	36	25	9	2
440	0	29	3	0		0	0	0	1	1	0	0	0	0	0	0	0	0	1	0	1	0	0	1	1	0	0	0	0	1	0	1	1	0	0	1	7	31	16	11	4
441	1	20	4	1	3	0	0	0	0	1	1	1	1	0	1	1	1	0	1	0	0	1	1	1	1	0	0	0	0	0	0	1	1	0	0	0	9	49	30	14	5	31.1905	19.4444
442	0	22	2	1		0	1	1	1	0	0	1	1	0	1	1	0	0	1	1	1	0	0	0	1	0	0	0	0	0	0	0	1	0	0	1	14	58	39	12	7
443	0	21	4	1		0	0	0	1	0	0	0	0	1	1	0	1	0	1	0	0	1	0	0	1	0	0	0	0	0	0	1	1	0	0	0	6					9.7619	2.08333
444	1	17	2	1		0	0	0	0	0	0	0	0	0	0	0	0	0	1	0	1	0	0	0	1	0	0	0	0	1	0	1	1	0	0	0	3					10.5	12.6389
445	0	25	2	0		0	1	1	1	1	0	1	1	1	1	1	0	1	1	1	0	0	0	1	0	1	1	0	0	0	1	0	0	0	1	0	24					9.7381	0
446	0	28	4	0		0	0	0	1	0	1	0	0	0	0	0	0	0	1	0	1	0	0	1	1	0	0	0	0	1	1	1	1	0	0	0	5					21.4286	0
447	0	49	3	0		0	1	1	1	1	0	1	1	0	1	1	0	0	1	0	1	0	0	1	1	0	0	0	1	0	1	1	0	1	0	1	18	81	43	27	11
448	0	32	3	0		0	0	0	0	0	1	1	1	0	1	0	1	0	1	0	1	0	0	1	1	0	0	0	0	0	0	1	0	0	0	1	8	42	19	15	8
449	0	28	4	0		0	0	0	0	0	1	0	0	0	1	0	0	0	1	0	1	0	0	1	1	0	0	0	0	1	0	1	1	0	0	0	4					11.5476	5.97222
450	0	35	3	1		0	0	0	0	1	1	0	0	0	1	1	1	0	1	0	0	1	0	1	1	0	1	0	0	1	0	1	1	0	0	0	6	52	29	16	7
451	0	27	3	0		1	1	1	1	1	0	1	1	1	1	1	0	1	1	1	0	1	1	1	0	1	1	1	1	0	1	1	0	0	1	1	27	32	22	5	5
452	0	31	2	1		1	0	1	1	1	0	1	1	1	0	1	0	1	0	1	0	0	0	1	0	1	1	0	1	0	1	1	0	1	1	1	26	57	31	16	10
453	0	18	2	0	10	0	0	0	0	1	1	0	1	0	1	1	1	0	1	0	1	1	0	0	1	0	0	0	0	1	1	1	1	0	0	0	5	60	32	17	11	8.21429	8.05556
454	0	34	4	1	1	0	1	1	1	1	0	1	1	0	1	1	0	1	1	1	0	0	0	1	1	1	1	0	0	0	1	0	0	0	0	0	21	11	7	0	4
455	0	44	4	1	3	0	0	1	0	1	1	1	1	1	1	1	1	0	1	1	0	0	0	1	1	1	0	0	0	0	1	1	0	0	1	0	16	40	20	13	7	58.0952	49.7222
456	0	63	4	0	3	0	0	0	0	0	1	0	0	0	0	0	1	0	1	0	1	1	0	0	1	0	0	0	0	1	0	1	1	0	0	0	0	45	28	12	5
457	0	42	3	1	15	0	0	0	1	0	1	0	0	0	1	0	1	0	1	0	1	1	0	0	1	0	0	0	0	1	0	1	1	0	0	0	2	61	35	16	10	2.61905	0
458	0	10	1	0		0	0	0	0	1	1	1	0	0	1	0	1	0	1	0	1	1	0	0	1	0	1	1	0	1	0	1	0	0	0	0	6	76	33	27	16	2.61905	0
459	0	21	2	0	22	0	0	1	0	0	1	1	0	0	0	1	1	0	1	0	1	1	0	0	1	0	0	1	0	1	0	1	1	0	0	0	4	59	27	22	10	20.8333	6.72222
460	0	42	3	1		1	0	1	1	1	1	1	1	1	1	1	0	0	1	0	0	0	0	1	1	1	1	1	0	0	1	1	0	1	0	1	21	64	35	20	9	38	37.4167
461	0	28	3	0	2	0	0	0	0	0	1	0	0	0	0	0	1	0	1	0	1	1	0	0	1	0	0	1	0	1	0	1	1	0	0	0	1	76	42	22	12
462	0	30	3	0		0	1	1	1	1	0	1	1	1	1	1	0	0	1	1	1	1	1	1	0	1	0	0	0	0	1	1	1	0	0	0	18	41	20	15	6
463	0	20	4	1		0	0	0	0	0	1	0	0	0	0	0	1	0	1	0	1	1	0	0	1	0	0	0	0	1	0	1	1	0	0	0	0					12.0238	0
464	0	20	2	1		0	1	1	1	1	0	1	1	1	1	1	0	0	0	1	1	0	0	1	1	1	1	0	0	0	0	0	0	0	0	1	21					20.119	8.05556
465	0	31	3	0	24	0	0	0	0	0	0	0	0	0	0	0	0	0	1	0	1	0	1	1	1	0	0	0	0	1	0	1	1	0	0	0	5	62	26	22	14	10.119	7.91667
466	0	20	2	1		0	1	0	1	1	0	1	1	0	1	1	0	1	1	0	1	0	0	0	0	1	1	0	0	0	1	0	0	0	0	1	19					32.8571	50.8333
467	1	18	1	0		0	0	0	0	0	1	0	0	0	0	0	0	0	1	0	0	0	0	0	0	0	0	0	0	1	0	0	1	0	0	0	5					28.0952	0
468	0	21	4	1	1	0	0	0	0	0	1	0	0	0	1	0	1	0	1	0	1	1	0	0	1	0	0	0	0	1	0	1	1	0	0	0	1	32	20	8	4	38.4048	19.7222
469	1	22	2	1		0	0	0	0	0	1	0	0	0	0	0	1	0	1	0	0	1	0	0	0	0	0	0	0	1	0	1	1	0	0	0	2	35	12	15	8
470	0	20	2	1		1	1	1	1	1	0	1	1	1	1	1	0	1	1	1	0	0	1	1	0	1	1	1	1	0	1	0	0	1	1	1	30					46.4286	90.2778
471	0	19		0	2	0	1	1	1	1	0	1	1	0	1	1	0	1	1	1	1	0	0	1	1	1	1	1	1	0	1	1	0	0	1	0	22
472	0	21		0		0	0	0	0	1	0	0	1	0	1	1	0	1	1	1	1	1	0	0	1	1	0	0	0	0	0	1	1	0	0	0	10	44	29	8	7	24.881	31.9444
473	1	20	2	1		0	0	0	0	0	1	0	0	0	0	0	1	0	1	0	0	1	0	0	1	0	0	0	0	0	0	1	1	0	0	0	2	20	11	6	3
474	1	18	2	1		0	1	0	1	0	0	1	0	0	1	0	0	0	0	0	1	0	0	0	1	0	0	0	0	0	0	0	1	0	0	0	10					8.2619	0
475	0	21	2	1		0	0	0	0	0	0	0	0	0	0	0	1	0	0	0	0	1	1	1	0	0	0	0	0	0	0	1	1	1	1	1	10	41	19	14	8
476	1	19	1	0		0	0	0	0	0	1	0	0	0	0	0	1	0	1	0	1	0	0	0	1	0	0	0	0	1	0	1	1	0	0	0	1					6.42857	0
477	1	21	2	1		0	0	0	0	0	1	0	0	0	1	0	1	0	1	0	1	1	0	0	1	0	0	0	0	1	0	1	1	0	0	0	1					15.2381	2.08333
478	1	19	2	1		0	0	0	0	0	1	0	0	0	1	0	1	0	1	0	1	1	0	0	1	0	0	0	0	1	0	1	0	0	0	0	2					13.4762	0
479	1	24	4	1	1	0	0	0	0	0	1	0	0	0	0	0	1	0	1	0	1	1	0	0	0	0	0	0	0	1	0	1	1	0	0	0	1	7	7	0	0	16.0714	0
480	0	20	4	1	2	0	0	0	0	0	1	0	0	0	1	0	0	0	1	0	1	1	0	1	1	0	0	0	0	1	0	1	1	0	0	0	3					9.52381	1.38889
481	0	18	1	0		1	1	1	1	1	0	1	1	1	1	1	0	1	1	1	0	0	0	1	0	1	1	0	0	0	0	0	0	0	1	0	24					40.4762	60.6944
482	0	23	4	1	3	0	1	1	1	1	0	1	1	1	1	1	0	1	1	1	0	0	0	1	0	1	1	1	1	0	1	1	0	1	1	0	26					65	88.6111
483	0	40	4	0	9	0	0	0	0	0	1	0	0	0	0	0	0	0	1	0	0	1	0	0	1	0	0	0	0	1	0	1	1	0	0	0	2	33	15	14	4
484	0	29	3	1		0	0	0	0	0	1	0	0	0	1	0	1	0	1	0	1	1	0	0	1	0	0	0	0	1	0	1	1	0	0	0	1	62	34	17	11
485	0	27	3	0	4	1	0	1	1	1	1	1	1	1	1	1	1	1	1	1	1	0	1	1	0	1	0	0	1	0	1	1	1	0	0	1	20	79	40	27	12
486	1	40	3	0		0	0	0	0	0	1	0	0	0	0	0	1	0	1	0	1	1	0	0	1	0	0	0	0	0	0	1	1	0	0	0	1	45	27	17	1
487	0	21	2	1	0	0	0	0	0	0	1	1	0	0	1	1	1	0	1	0	0	1	0	1	1	1	1	0	0	0	0	1	1	0	0	1	9					32.619	10.4444
488	0	38	4	1	0	0	0	0	0	0	1	1	0	1	1	0	1	0	1	0	1	1	0	1	1	1	1	0	0	0	0	1	0	0	0	0	8	25	17	7	1	15.4048	9.13889
489	0	22	2	1		0	1	1	1	1	0	1	1	1	1	1	0	1	0	1	0	0	0	1	0	1	1	0	0	0	1	1	0	1	0	0	24	61	33	16	12
490	1	26	3	1		0	0	0	0	0	1	0	0	0	1	0	1	0	1	0	1	1	0	0	1	0	0	0	0	1	0	1	1	0	0	0	1	32	15	15	2
491	1	57	4	1	0	0	1	0	0	0	0	0	0	0	0	0	1	0	1	0	1	1	0	0	1	0	0	0	0	1	0	1	1	0	0	0	2	18	7	6	5	3.21429	0
492	1	62	3	1		0	0	0	0	0	1	0	0	0	0	0	1	0	1	0	1	1	0	0	1	0	0	0	1	1	0	1	1	0	0	0	1	31	14	7	10
493	0	25	4	0	6	0	0	1	1	0	0	1	1	0	1	1	0	1	1	0	0	0	0	1	1	0	1	1	0	0	1	1	1	0	0	1	17	57	30	17	10
494	0	21	4	1		0	1	1	0	1	1	1	1	0	1	1	1	0	1	0	1	1	0	1	1	0	0	0	1	0	0	1	1	0	1	0	11	43	21	14	8	10	4.02778
495	0	26	3	0		0	1	1	1	0	1	1	1	0	1	1	0	1	1	0	1	0	0	1	0	0	1	0	1	0	1	1	1	0	0	0	16	48	29	9	10
496	0	20	2	1		0	0	0	0	0	1	0	1	1	1	1	1	0	1	0	0	0	1	1	1	1	1	0	0	0	0	1	1	0	0	0	11					37.8095	30.6944
497	0	32	3	0	11	1	1	1	1	1	0	1	1	1	1	1	0	1	1	1	0	0	0	1	0	1	1	1	0	0	1	0	0	1	1	1	28
498	1	20	4	0	4	0	0	0	0	0	1	0	0	0	1	0	0	0	1	0	1	0	0	0	1	0	0	0	0	1	0	1	1	0	0	0	3	41	22	13	6	19.1667	2.91667
499	0	30	3	1		0	0	1	0	1	0	1	1	1	1	1	0	0	1	0	1	1	0	0	1	1	0	1	0	0	0	1	1	0	0	1	13	63	32	20	11
500	0	17	1	0		1	0	1	1	1	0	1	1	1	1	1	0	0	0	1	1	0	0	1	1	1	1	0	0	0	1	0	0	0	1	1	23					56.0714	37.5
501	0	37	3	0		0	0	0	1	0	1	0	0	0	1	0	0	0	1	0	1	1	0	0	1	0	0	0	0	1	0	1	1	0	0	1	4
502	0	31	3	0		0	0	0	1	0	0	1	0	0	1	1	0	0	1	0	0	0	0	1	1	0	1	0	0	0	0	1	1	0	0	1	12	33	22	7	4
503	1	23	4	1	4	0	0	0	0	0	0	0	0	0	0	0	0	0	0	0	0	1	1	0	0	0	0	0	0	0	0	1	0	0	0	0	8					13.6905	1.25
504	0	21	4	1		0	0	0	0	1	0	1	1	0	1	0	0	0	1	0	1	0	0	0	1	0	0	0	0	0	0	1	1	0	0	1	9	40	24	11	5	52.9762	36.8056
505	0	38	3	1	0	1	1	1	1	1	0	1	1	1	1	1	0	1	1	1	0	0	0	1	0	1	1	1	0	0	1	0	0	1	1	0	27	17	17	0	0	48.5714	95.2778
506	1		3	0		0	1	0	1	0	0	0	1	0	1	1	0	0	1	0	0	1	0	1	1	0	0	0	0	1	0	1	1	0	0	0	9	41	27	11	3
507	1	21	4	0	5	0	0	0	0	0	1	0	1	0	1	0	0	0	1	0	1	1	0	1	1	0	0	0	0	0	0	1	1	0	0	1	6	56	31	16	9	28.0714	10.6389
508	1	21	2	1		0	0	0	0	0	0	0	0	0	1	0	0	0	1	0	0	1	0	1	1	0	0	0	0	1	0	1	1	0	0	0	5	52	23	23	6
509	0	25	2	0		1	0	1	1	1	0	1	1	1	1	1	0	1	1	0	0	0	0	1	0	1	1	1	0	0	1	1	1	0	1	1	23					9.92857	0
510	0	20	4	0	9	0	0	1	1	0	0	1	0	0	1	0	0	0	1	1	1	0	0	1	0	0	0	0	0	1	1	1	1	0	0	0	11	55	33	14	8	47.8571	1.27778
511	1	23	2	1		0	0	0	1	0	1	0	0	0	1	1	1	0	1	0	1	0	1	1	1	0	0	0	0	1	1	1	1	0	0	1	8	46	20	19	7
512	1	39	3	1	1	0	0	0	0	0	1	0	0	0	0	0	1	0	1	0	0	1	0	0	0	0	0	0	0	1	0	1	1	0	0	0	2	38	18	11	9
513	1	20		0		0	0	0	0	0	0	0	0	0	0	0	0	0	1	0	1	1	1	0	1	0	0	0	0	0	0	1	1	0	0	0	4	39	21	12	6	19.0714	3.33333
514	1	20	4	1	0	0	0	0	0	0	1	0	0	0	0	0	1	0	1	0	1	1	0	0	1	0	0	0	0	1	0	1	1	0	0	0	0	36	18	11	7	11.9048	0
515	1	56	3	1		0	0	0	0	0	1	0	0	0	0	0	1	0	1	0	0	1	0	0	1	0	0	0	0	1	0	1	1	0	0	0	1	30	17	7	6
516	0	30	4	1		0	0	1	0	1	0	1	1	1	1	1	0	0	1	0	1	1	0	1	1	1	1	0	0	0	1	1	0	0	0	0	15	41	20	18	3	32.619	28.4722
517	0	51	4	1		0	0	0	0	1	0	0	0	1	1	1	0	0	1	0	1	0	0	0	1	0	0	0	0	1	1	0	1	0	0	1	10	58	28	18	12	23.8095	24.7222
518	1	29	3	1	1	0	0	0	0	0	1	0	0	0	1	0	1	0	1	0	1	1	0	1	1	0	0	0	0	1	0	0	1	0	0	0	3	36	20	11	5	10.1429	0.277778
519	1	26	2	1	3	1	0	1	1	1	0	1	1	1	1	1	0	1	1	1	0	0	0	1	0	1	1	0	0	0	1	0	0	1	1	1	26	57	36	14	7
520	1	21	2	0		0	1	0	0	1	0	1	1	1	1	1	0	1	0	1	0	0	0	1	1	1	0	1	1	0	1	0	1	0	0	1	22	60	29	27	4
521	0	52	4	1		0	1	1	1	1	0	1	1	1	1	1	0	1	1	1	0	0	1	1	0	1	1	1	0	0	1	1	0	1	1	0	26	32	16	9	7
522	0	27	3	0	22	0	0	0	1	1	0	1	1	0	1	1	0	1	1	0	1	1	1	1	1	1	1	1	0	0	0	1	0	1	0	1	18	57	33	18	6	86.6905	37.9167
523	1	31	3	0		0	0	0	0	0	1	1	0	0	0	0	0	0	1	0	1	1	0	0	1	0	0	0	0	0	0	0	1	0	0	0	4	52	29	17	6
524	0	18	1	0		1	0	1	0	1	0	1	1	1	1	1	1	1	1	1	0	0	0	0	1	1	1	1	0	0	1	1	0	0	0	1	20					49.7619	61.3889
525	0	16	1	0	2	0	0	0	0	0	1	0	0	0	1	0	1	0	1	0	1	0	0	1	1	0	0	0	0	0	0	1	1	0	0	0	4	51	25	20	6
526	0	16	1	0		0	0	0	0	0	1	0	0	0	1	0	1	0	1	0	1	1	0	0	1	0	0	0	1	1	0	1	1	0	0	0	2					5.95238	0
527	0	32	3	1		0	1	1	1	1	0	1	0	0	1	1	0	1	1	1	1	0	0	1	1	0	1	0	0	0	0	1	0	0	0	0	16	51	25	17	9
528	0	29	3	0		0	0	1	0	0	1	0	0	0	1	0	1	0	1	0	1	1	0	0	1	0	0	0	0	1	0	1	1	0	0	0	2	49	31	12	6
529	0	21	4	1	4	0	0	0	0	0	1	0	1	0	0	0	0	0	1	0	1	0	0	0	1	0	0	0	0	1	0	1	1	0	0	0	3	35	18	13	4	10.8333	4.72222
530	0	58	4	1	9	0	0	1	1	1	0	1	0	0	1	1	0	0	1	0	0	0	0	1	1	0	1	0	0	1	1	1	1	0	0	0	13	43	19	17	7
531	0	58	4	0	9	0	0	1	1	1	0	1	0	0	1	1	0	0	1	0	0	0	0	1	1	0	1	0	0	1	1	1	1	0	0	0	13	43	19	17	7
532	1	50	3	0		0	0	0	0	0	1	0	0	0	0	0	1	0	1	0	1	1	0	0	1	0	0	0	0	1	0	1	1	0	0	0	0	16	10	5	1
533	0	17	1	0		0	0	1	0	0	1	0	1	0	1	0	1	0	1	0	1	1	0	0	1	0	0	0	1	1	0	1	1	0	1	0	5					21.5238	3.63889
534	0	39	3	0		0	0	1	0	0	1	0	0	0	1	0	0	0	1	0	1	1	0	0	1	0	0	0	0	1	1	1	1	0	0	1	5	50	30	13	7
535	0	20	4	1	9	0	0	0	1	1	0	0	0	1	1	1	0	0	1	0	1	0	0	1	1	0	0	1	0	1	0	1	1	0	0	1	11	39	19	15	5	29.0476	16.1111
536	1	51	3	1		0	0	0	0	0	1	0	0	0	0	0	1	0	1	0	0	0	0	0	1	0	0	0	0	1	0	1	1	0	0	0	2	27	18	4	5
537	0	33	4	0	26	0	0	0	0	0	1	0	0	0	0	0	1	0	1	0	1	0	0	0	1	0	0	0	0	1	0	1	1	0	0	0	1	26	20	4	2	5.11905	0.555556
538	0	28	3	0		0	0	0	0	0	1	0	0	0	0	0	0	0	1	0	0	1	0	0	1	0	0	0	0	1	0	1	0	0	0	0	3	50	19	12	19
539	0	18	2	1		0	0	0	0	0	1	0	1	0	1	1	1	0	1	0	1	1	0	1	1	0	0	0	0	1	0	1	1	0	0	0	4					15.119	3.05556
540	0	25	4	1	0	0	1	1	1	1	0	1	1	1	1	1	0	1	1	1	0	1	0	1	0	1	1	0	0	0	0	1	0	0	0	0	20	49	20	23	6	37.381	49.7222
541	0	21	4	0	1	0	1	0	1	1	1	1	1	0	1	1	1	0	1	0	0	1	0	1	1	0	1	0	0	0	1	1	0	0	0	1	14	41	21	15	5
542	0	29	3	0	4	0	0	1	0	1	0	0	1	1	1	1	0	0	0	0	1	0	0	1	0	1	1	0	0	0	0	0	1	0	0	1	17	65	38	20	7	60.3095	33.7222
543	0	22	4	1	0	0	1	1	1	1	1	1	1	0	1	1	1	0	1	0	1	1	0	1	1	0	1	0	1	0	1	1	1	0	0	0	13					42.0238	35.5556
544	0	21	4	1	1	0	0	0	0	0	1	0	0	0	1	0	1	0	1	0	1	1	0	0	1	0	0	0	0	1	0	1	1	0	0	0	1	35	16	16	3	6.85714	7.22222
545	0	23	2	0		0	0	0	1	1	1	0	0	0	0	1	0	0	1	0	1	1	0	1	1	0	0	0	0	1	0	1	1	0	0	1	6	71	39	20	12
546	0	26	4	1	3	0	0	1	1	1	0	1	1	0	1	1	0	1	1	1	0	0	0	1	0	1	1	1	0	0	1	0	0	1	0	0	23	65	35	23	7	54.4048	80
547	0	47	4	0	2	0	0	0	0	0	1	0	0	0	0	0	1	0	1	0	1	1	0	0	1	0	0	0	0	1	0	1	1	0	0	0	0	37	19	15	3	17.381	2.77778
548	0	28	3	0		0	0	1	1	1	0	1	1	0	1	1	0	1	1	1	1	0	0	1	1	0	0	0	0	1	0	1	1	0	0	1	14	62	33	23	6
549	0	25	4	1	3	0	0	0	0	0	0	1	0	0	1	0	1	0	1	0	1	1	0	0	1	0	1	0	0	0	0	1	1	0	0	0	5	50	34	8	8
550	1	24	4	1		0	0	0	0	0	1	0	0	0	1	0	1	0	0	0	1	1	0	1	0	0	1	0	0	1	1	1	1	0	0	0	6					6.19048	1.52778
551	0	29	3	0	0	0	1	0	1	1	0	1	1	1	1	1	0	1	1	1	0	0	0	1	0	1	1	0	0	0	1	1	0	0	0	0	21	29	23	4	2	54.2857	47.2222
552	1	63	4	1		0	0	0	0	0	1	0	0	0	0	0	1	0	1	0	1	1	0	0	1	0	0	0	0	1	0	1	1	0	0	0	0	32	18	9	5
553	0	19	1	0		0	0	1	1	1	0	1	0	0	1	1	0	1	0	0	0	0	1	1	0	1	1	1	0	0	0	1	1	0	0	0	19					39.0476	14.7222
554	0	26	3	0		0	0	0	0	0	1	0	0	0	1	0	0	0	1	0	1	1	0	1	1	0	0	0	0	1	0	1	1	0	0	0	3	25	14	7	4
555	0	19	2	0		0	0	0	0	0	1	0	1	0	1	0	0	0	1	0	1	0	0	0	1	0	0	1	0	0	0	1	1	0	0	1	7	52	29	14	9
556	0	22	2	0		0	0	1	0	0	0	1	1	0	1	1	1	0	1	0	1	1	0	1	1	1	0	1	0	0	0	1	0	0	0	0	11	56	30	17	9	30.1429	29.25
557	0	18	2	0	6	0	0	0	0	0	0	1	0	0	1	1	0	1	0	1	0	1	0	1	1	1	1	0	0	0	0	1	1	0	0	1	14	37	19	15	3	46.4286	32.5
558	0	30	4	1		0	0	0	0	0	0	1	1	0	1	1	1	0	1	0	0	0	1	0	1	0	0	0	0	1	0	1	1	0	0	1	9	41	21	12	8	19.7619	0.555556
559	0	19	2	1		0	0	0	0	1	1	0	1	1	1	1	1	0	1	0	1	1	0	0	1	1	0	0	0	0	0	1	1	0	0	0	7					49.5952	25.6944
560	0	23	4	1	24	0	0	0	1	0	0	1	0	0	1	0	0	0	1	0	1	0	0	0	1	0	0	0	0	1	0	1	1	0	0	0	6	60	32	22	6
561	0	24	4	1		0	0	0	1	1	1	0	1	1	1	0	1	0	0	0	1	0	0	0	1	0	0	0	0	1	0	1	1	0	0	0	7	45	23	16	6	24.4048	27.7778
562	0	37	4	1	4	1	0	1	0	1	0	1	1	1	1	1	0	1	1	1	0	0	1	1	0	1	1	1	1	0	1	0	0	0	1	0	26	68	33	28	7
563	1	45	2	1	5	0	0	0	0	0	1	0	0	0	0	0	0	0	1	0	1	1	0	0	1	0	0	0	0	1	0	1	1	0	0	0	1	31	21	7	3
564	1	29	3	0		0	0	0	0	0	0	1	1	0	1	0	0	0	1	0	1	0	0	1	1	0	0	0	0	0	0	1	1	0	0	0	8	51	26	20	5
565	1	41	3	1	2	0	0	0	0	0	1	0	0	0	1	0	0	0	1	0	0	1	0	0	0	0	0	0	0	0	0	1	1	0	0	0	5	59	30	18	11
566	1	21	4	1	2	0	0	0	0	0	0	0	0	0	1	0	1	0	1	0	1	1	0	0	1	0	0	0	0	1	0	1	1	0	0	0	2	40	20	15	5	24.5238	10.9167
567	1	19	1	0	2	0	1	0	1	0	1	0	1	1	1	1	0	0	1	1	1	1	0	1	1	0	1	0	0	0	0	0	1	0	1	0	13	36	14	12	10
568	1	20	2	1		0	0	0	0	1	1	0	0	0	1	0	1	0	1	0	1	1	0	0	0	0	0	0	0	1	0	1	1	0	0	0	3					37.381	13.6111
569	0	30	4	1		0	0	0	0	0	1	0	0	0	0	0	1	0	1	0	1	1	0	0	1	0	0	0	0	1	0	1	1	0	0	0	0					5.95238	0
570	0	35	3	0	5	0	1	1	1	1	0	1	1	0	1	1	0	0	1	0	0	0	0	1	1	1	1	0	0	0	1	1	0	0	0	0	18	27	10	12	5
571	0	29	3	1		0	1	0	1	0	0	1	0	0	1	1	0	0	1	1	1	0	0	1	1	0	0	0	0	0	0	1	1	0	0	1	12	45	22	19	4
572	0	61	2	0		0	0	0	0	0	1	0	0	0	0	0	1	0	1	0	1	1	0	0	1	0	0	0	0	1	0	1	1	0	0	0	0	55	28	21	6
573	0	19	2	1		0	0	0	1	1	0	1	0	1	1	1	0	0	1	0	1	1	0	0	1	1	0	0	0	0	0	1	1	0	0	0	10					8.97619	0
574	0	52		0		0	0	1	0	0	1	0	0	0	0	0	1	0	1	0	1	1	0	0	1	0	0	1	0	1	0	1	1	0	0	0	2					14.2857	0.833333
575	0	20	2	1		0	0	1	0	1	0	1	1	1	1	1	0	1	1	0	1	1	0	0	1	1	1	0	0	0	0	1	0	0	0	0	14					40.2381	49.0278
576	0	27	4	1	7	0	0	0	0	0	1	0	0	0	0	0	1	0	1	0	1	1	0	0	1	0	0	0	0	1	0	1	1	0	0	0	0					6.47619	0.194444
577	0	20	2	1	6	1	1	0	1	0	0	1	1	0	1	1	0	1	1	0	1	0	0	1	0	1	1	0	0	0	0	1	0	0	0	0	17	58	32	17	9
578	0	21	2	0		0	1	1	1	1	0	1	1	1	1	1	0	1	1	1	1	0	1	1	0	1	1	0	0	0	1	0	0	1	1	0	25	61	27	25	9
579	0	41	3	0	25	0	0	0	1	0	0	1	0	0	0	0	0	0	1	0	1	0	0	0	1	0	0	0	0	1	0	1	1	0	0	0	5	59	31	20	8	22.0714	7.11111
580	0	21	4	1		0	1	1	1	1	1	1	1	1	1	1	1	0	1	1	1	1	1	1	1	1	1	0	0	0	0	1	0	0	0	1	17	54	32	15	7	33.3333	50.8333
581	0	32	3	0		0	1	1	1	0	0	1	1	1	1	1	0	1	0	1	1	1	0	1	0	1	1	1	0	0	1	1	1	0	1	0	21	40	15	18	7
582	1	17	2	1		0	0	0	0	0	1	0	0	0	0	0	1	0	1	0	1	1	0	0	1	0	0	0	0	1	0	1	1	0	0	0	0					8.2619	0
583	1	19	4	1	13	0	1	1	1	1	0	1	1	0	1	1	1	0	1	0	0	0	0	0	1	1	1	0	0	0	0	0	0	0	0	1	17	66	30	28	8	7.83333	9.52778
584	0	25	2	0		0	1	1	1	1	0	0	0	0	1	1	0	0	0	1	1	0	0	1	0	1	1	1	0	0	1	1	1	0	0	1	19					16.1905	14.0556
585	1	18	2	1		0	0	0	0	0	0	0	0	0	0	0	1	0	1	0	0	1	0	0	0	0	0	0	0	1	0	0	1	0	0	0	4					15.119	0
586	0	23	4	1	1	0	0	0	0	1	1	1	1	0	1	1	0	0	1	1	0	1	0	1	1	1	1	0	0	0	0	1	1	0	0	0	12	35	22	10	3	30.2381	24.4444
587	1	35	3	1		0	0	0	0	0	1	0	0	0	0	0	1	0	1	0	1	1	0	1	1	0	0	0	0	1	0	1	1	0	0	0	1	50	22	18	10
588	1	19	2	1		0	0	0	0	0	0	0	0	0	0	0	0	0	1	0	1	1	0	0	1	0	0	0	0	1	0	1	1	0	0	0	2					6.90476	0.277778
589	0	25	3	0		0	0	1	0	1	1	1	1	0	1	1	0	0	0	1	1	0	0	1	1	0	0	0	0	1	0	1	1	0	0	1	12	55	29	22	4
590	0	20	4	0		0	0	0	0	0	1	0	0	0	1	1	1	0	1	0	1	1	0	0	1	0	0	0	0	1	0	1	0	0	0	0	3	54	26	21	7	28.8095	1.66667
591	1	22	4	1		0	0	0	0	0	1	0	0	0	1	0	1	0	1	0	1	1	0	0	1	0	0	0	0	0	0	1	0	0	0	0	3	20	14	4	2	24.0476	3.61111
592	1	20	2	1		0	1	1	1	1	0	1	1	0	1	1	0	0	0	1	0	0	1	0	1	0	1	0	0	0	1	1	0	0	0	1	20					9.45238	0
593	0	21	4	1	19	0	1	0	0	0	1	0	0	0	1	0	0	0	1	0	1	0	0	0	1	0	0	0	0	1	0	1	1	0	0	1	5	52	36	8	8	1.42857	0
594	0	22	4	0	20	0	0	0	1	0	0	0	1	0	1	0	0	0	1	0	1	0	0	1	1	0	0	0	1	0	1	1	1	0	0	1	11	68	35	21	12	29.0476	12.2222
595	0	26	4	1	4	0	1	1	1	0	1	0	1	0	0	0	1	0	1	1	1	1	1	1	1	0	0	1	0	1	0	1	1	0	0	1	9					28.5714	10.5556
596	1	32	3	0		0	0	0	1	0	0	0	1	0	1	1	1	0	1	0	1	1	0	1	1	0	0	0	0	1	1	1	1	0	0	1	8	38	20	16	2
597	0	28	3	0		0	0	1	1	1	0	1	1	1	1	1	0	1	1	1	1	0	0	1	1	1	1	1	0	0	0	1	0	0	1	1	21	43	24	11	8
598	0	26	3	1		0	1	0	1	0	0	1	0	0	1	0	0	0	1	0	1	1	0	1	1	0	0	0	0	0	0	1	1	0	0	0	8	47	30	10	7
599	0	70	3	0		0	1	1	1	1	0	1	1	0	1	1	0	0	1	1	0	0	0	1	0	1	1	0	0	0	0	1	0	0	0	1	20	32	18	8	6	39.4286	32.75
600	1	20	4	1	9	0	0	0	0	0	0	1	1	0	1	1	0	0	1	0	0	0	0	0	1	0	0	0	0	0	0	1	1	0	0	1	10	42	26	12	4
601	0	75	3	0		0	0	0	0	0	1	0	0	0	0	0	1	0	1	0	1	1	0	0	1	0	0	1	0	0	0	1	1	0	0	0	2	59	30	20	9
602	0	17	1	1		0	1	0	1	0	1	0	0	0	1	1	0	1	1	0	1	1	0	1	1	0	0	0	1	1	0	1	1	0	0	1	9	65	32	27	6
603	0	23		0		0	0	0	0	0	1	1	0	0	1	0	0	0	1	1	0	0	0	0	1	0	0	0	0	0	0	1	1	0	0	0	7	35	25	9	1	6.30952	0.277778
604	0	20	4	1		0	1	1	1	0	1	1	1	0	1	1	1	0	1	1	1	1	0	1	1	0	1	0	0	1	1	1	0	0	0	0	12	47	31	13	3	60	38.8889
605	0	38	2	0		0	1	0	0	1	1	1	1	0	0	1	1	1	1	1	0	0	1	1	0	0	1	1	0	0	1	1	1	0	0	1	17	42	22	8	12
606	0	56	3	0		0	0	0	0	0	0	0	0	0	0	1	0	0	0	0	1	1	0	0	1	0	0	0	1	1	0	1	1	0	0	0	5	48	28	11	9
607	0	24	4	1	19	0	0	0	0	1	1	0	0	0	1	0	1	0	1	0	1	1	0	0	1	0	0	0	0	1	0	1	1	0	0	0	2	17	9	3	5	4.28571	0.833333
608	0	21	4	1	2	0	0	0	0	0	1	0	0	0	1	0	0	0	1	0	1	1	0	0	1	0	0	0	0	1	0	1	1	0	0	0	2	35	21	10	4	2.85714	0.555556
609	0	17	1	1		0	0	0	0	0	1	0	0	0	1	0	1	0	1	0	1	1	0	0	1	0	0	0	0	0	0	1	1	0	0	0	2	39	23	11	5
610	0	30	3	1	9	0	0	0	0	0	1	0	0	0	0	1	1	0	1	0	1	1	0	0	1	0	0	0	1	1	0	1	1	0	0	1	3
611	0	38	3	0	0	0	1	1	0	1	0	1	1	0	1	1	0	0	1	1	0	0	0	1	1	1	1	0	0	0	1	1	0	0	0	0	18	49	29	15	5	41.4286	31.1111
612	0	19	2	1		0	0	0	0	0	1	0	0	0	1	0	0	0	1	0	1	1	0	0	1	0	0	0	0	1	0	1	1	0	0	0	2					8.80952	0
613	0	18	2	0		0	0	0	0	0	1	1	0	0	0	0	0	0	1	1	1	0	0	0	1	0	0	0	1	0	0	1	1	0	0	1	7	43	25	10	8
614	1	20	2	1		0	0	0	0	0	1	0	0	0	0	0	0	0	1	0	1	1	0	0	1	0	0	0	0	1	0	1	1	0	0	0	1	43	25	14	4
615	1	33	3	0		0	0	0	0	0	1	0	1	0	1	0	1	0	1	0	0	1	0	0	1	0	0	0	0	1	0	1	1	0	0	0	3	30	9	15	6
616	1	25	1	0		0	0	0	0	0	1	0	0	1	1	1	1	0	1	0	1	1	0	1	1	0	0	0	0	0	0	1	1	0	0	1	6	16	12	0	4
617	0	22	2	0		0	0	0	0	0	1	0	0	0	1	0	0	0	1	0	1	0	0	1	1	0	0	1	0	0	1	1	1	0	0	0	7	53	25	21	7
618	0	24	4	1		0	0	0	0	0	1	0	0	0	1	0	0	0	1	0	1	1	0	1	1	0	0	0	0	0	1	1	1	0	0	1	6					27.8571	1.66667
619	0	39	3	1	17	0	0	0	0	0	1	0	0	0	0	0	0	0	1	0	1	0	0	0	1	0	0	0	0	1	0	1	1	0	0	0	2	44	22	18	4	6.19048	0
620	0	47	3	0		0	0	0	1	0	1	0	0	0	0	0	0	0	1	0	1	1	0	0	1	0	0	0	0	1	0	1	1	0	0	0	2	58	25	24	9
621	1	26	2	0	1	0	1	0	1	1	0	0	1	0	1	1	1	0	1	0	1	0	0	1	1	0	1	0	0	0	0	1	0	0	0	1	13	32	15	11	6
622	0	28	2	1	5	0	0	0	0	0	0	0	0	0	1	0	0	0	1	0	1	0	0	0	1	0	0	0	0	1	0	1	1	0	0	0	4
623	0	58	2	0		0	1	1	1	1	0	1	1	1	1	1	1	0	1	1	0	0	0	1	0	1	1	1	0	0	1	1	0	0	1	0	22	54	22	22	10
624	0	26	4	1		0	1	1	1	1	0	1	1	0	1	1	0	1	0	1	0	0	0	1	0	1	1	1	0	0	1	0	0	1	1	0	26					28.4524	50.4167
625	0	39	3	1		0	0	0	0	0	0	0	0	0	1	1	1	0	1	0	1	0	1	0	1	0	0	0	1	1	0	1	1	0	0	1	7	51	28	12	11	13.6667	7.88889
626	1	22	2	1		0	0	0	0	0	1	0	0	0	0	0	1	0	1	0	1	1	0	0	0	0	0	0	0	0	0	1	0	0	0	0	3					7.14286	0
627	0	16	1	0		0	0	1	1	0	0	1	0	0	1	1	0	0	1	0	0	0	0	0	1	0	0	1	0	0	0	1	1	0	0	0	11					32.7381	3.88889
628	1	22	4	1	6	0	0	0	0	0	1	1	1	0	1	1	0	0	1	0	1	0	0	0	1	0	0	0	0	1	0	1	1	0	0	0	6					11.4286	1.66667
629	1	21	4	1	3	0	0	0	0	0	1	0	0	0	1	0	1	0	1	0	1	1	0	1	1	0	0	0	0	0	0	1	1	0	0	0	3	51	31	11	9	8.57143	0
630	1	29	4	1	3	0	0	0	0	0	1	1	0	0	1	1	1	0	1	0	1	0	0	0	1	0	0	1	0	0	0	1	0	0	0	1	8					11.3333	18.0556
631	1	19	2	0	9	0	0	0	0	0	1	0	1	0	0	0	0	0	1	0	1	1	0	0	1	0	0	0	1	1	0	1	0	0	1	0	5	33	19	12	2	36.0952	14.9444
632	1	23	2	1	1	0	0	0	0	0	1	1	0	0	1	1	1	0	1	0	1	1	0	1	1	0	0	0	0	1	0	1	1	0	0	0	4	19	12	5	2
633	1	36	3	0	14	0	0	0	0	0	1	0	0	0	1	0	0	0	1	0	1	1	0	0	1	0	0	0	0	1	0	1	1	0	0	0	2	87	40	27	20	21.5238	2.63889
634	1	19	2	0	13	0	1	0	0	0	1	0	0	0	1	0	1	0	1	0	1	0	0	0	1	0	0	0	0	1	0	1	1	0	0	1	4	30	15	10	5	15.619	1.27778
635	1	35	2	0	3	0	0	0	0	0	0	0	0	0	1	0	0	0	1	0	1	0	0	0	1	0	0	0	0	1	0	0	1	0	0	0	5	62	28	23	11
636	1	31	3	0		0	0	1	0	0	1	0	0	0	1	0	0	0	1	0	1	1	0	0	1	0	0	0	0	1	0	1	1	0	0	1	4	33	19	8	6
637	1	20	4	1		0	0	0	0	1	0	0	0	1	0	0	0	0	1	0	1	0	0	0	1	0	0	0	0	1	0	1	1	0	0	0	5					9.28571	0.833333
638	1	37	4	0	12	0	0	0	1	0	1	1	1	0	1	1	0	0	1	0	1	0	0	1	1	0	0	0	0	1	0	1	1	0	0	0	8	36	22	11	3	33.9286	17.3611
639	1	25	3	0		0	0	0	0	0	1	0	0	0	1	0	1	0	1	0	1	1	0	0	1	0	0	0	0	1	0	1	1	0	0	0	1	51	21	24	6
640	0	62	3	0	12	0	0	0	1	0	1	0	0	0	0	0	0	0	1	0	1	0	0	0	1	0	0	0	0	1	0	1	1	0	0	0	3	44	21	20	3
641	1	21	4	1	1	0	0	1	1	1	1	1	1	1	1	1	1	0	1	1	1	1	0	1	1	1	1	0	0	0	0	1	0	0	0	1	15	34	19	11	4
642	0	27	2	0	4	0	1	1	1	1	0	1	1	1	1	1	1	1	1	1	1	0	0	0	1	1	1	1	1	0	1	1	1	0	0	0	19	45	28	8	9
643	1	33	4	0	1	0	0	0	0	0	1	0	0	0	0	1	1	0	1	0	1	1	0	0	1	0	0	0	0	1	0	1	1	0	0	0	1	18	12	3	3	15.3571	15.2778
644	1	25	2	1		0	0	0	0	0	0	0	0	0	1	0	0	0	1	0	1	0	0	0	1	0	0	0	0	1	0	1	1	0	0	0	4
645	1	31	4	1		0	0	0	1	0	1	0	0	0	1	0	0	0	1	0	1	1	0	0	1	0	1	0	0	1	0	1	1	0	0	0	4					19.0714	13.8333
646	1	18	2	0	5	1	0	0	0	1	0	0	1	0	1	1	0	0	0	1	1	0	0	0	1	0	0	0	1	1	0	0	1	0	0	0	12	40	18	16	6	46.3095	23.2778
647	1	18	2	0	7	0	0	0	0	0	0	0	0	0	0	0	0	0	1	0	1	0	0	0	1	0	0	0	0	1	0	0	1	0	0	0	4	40	26	9	5	10.3571	0
648	1	35	3	0		0	0	0	0	1	1	0	0	0	1	1	1	0	1	1	1	1	1	0	1	0	1	0	0	0	0	1	0	0	0	1	9	38	24	9	5
649	1	18	1	0		0	0	0	0	1	1	1	1	0	1	1	0	1	1	1	0	0	1	1	0	1	0	0	0	0	0	1	1	0	0	1	16					30.5952	20.5556
650	1	26	4	0	5	0	0	0	0	0	1	0	1	0	0	0	1	0	1	0	1	0	0	1	1	0	0	0	0	1	0	0	1	0	0	0	4	42	19	15	8	23.0952	25.75
651	1	18	2	0	3	0	0	0	0	0	0	0	0	0	1	0	0	0	1	0	1	1	0	0	1	0	0	1	0	1	0	1	1	0	1	0	5	50	25	17	8
652	1	36	3	0		0	0	0	1	0	0	0	0	0	0	0	0	0	1	0	1	0	1	0	1	0	0	0	0	1	0	0	1	0	0	0	6	41	17	16	8
653	1	18	2	1		0	0	0	0	0	1	0	0	0	1	0	1	0	1	0	1	1	0	0	1	0	0	0	0	1	0	1	1	0	0	0	1					12	2.13889
654	0	32	2	0		0	0	1	0	0	1	0	1	0	0	0	0	0	1	0	1	1	0	0	1	0	0	0	0	0	1	1	1	0	0	1	6	40	26	5	9
655	0	58	3	0	1	0	0	0	0	0	1	0	0	0	1	0	1	0	1	0	1	1	0	0	1	0	0	0	0	1	0	1	1	0	0	0	1	47	26	15	6
656	0	33	3	0		0	1	0	1	0	1	0	0	0	1	0	0	0	1	0	1	0	1	0	1	0	0	0	0	1	0	1	1	0	0	0	6	61	29	23	9
657	0	50	4	0	8	0	1	1	1	0	0	1	1	0	1	1	0	0	1	1	1	0	1	1	1	0	0	0	0	0	1	1	1	0	0	0	15					32.619	45.2778
658	0	28	4	0	1	0	1	1	0	1	0	1	1	0	1	1	0	1	0	1	1	0	0	1	0	1	1	0	0	0	1	0	0	0	0	1	22	58	26	20	12	28.7143	59.3889
659	0	39	3	0		0	0	1	1	1	0	1	1	1	1	1	0	0	1	0	1	0	0	1	1	0	0	1	1	0	1	1	1	0	0	1	17	55	26	20	9
660	0	43	3	0		1	1	1	1	1	0	1	1	1	1	1	0	1	0	1	0	0	0	1	0	1	0	1	1	0	1	0	0	1	1	1	29
661	0	56	3	1		0	0	0	0	0	1	0	0	0	0	0	1	0	1	0	1	1	0	0	1	0	0	0	0	1	0	1	1	0	0	0	0	37	16	10	11
662	0	17	1	0		0	1	1	1	1	0	1	1	0	1	1	0	1	0	1	0	1	0	1	0	1	1	1	0	0	1	0	0	0	1	0	24					38.119	55
663	0	19	4	1	9	0	0	1	0	0	0	0	0	0	1	0	0	0	1	0	1	1	0	1	1	0	0	0	0	1	0	0	1	0	0	0	6	38	19	13	6	9.64286	0.138889
664	0	55	4	1		0	1	0	0	0	1	0	0	0	1	1	1	0	1	0	1	1	0	0	1	0	0	0	0	1	0	1	1	0	0	0	3
665	0	21	2	1		1	1	1	1	1	0	1	1	1	1	1	0	1	0	1	0	0	1	1	0	1	1	1	0	0	1	0	0	1	1	1	30	61	36	16	9
666	0	25	2	0		0	1	1	1	1	0	1	1	1	1	1	0	1	0	1	0	0	0	1	1	1	1	0	0	0	0	0	0	0	1	0	23					42.1429	59.75
667	0	31	3	0		1	0	1	0	1	1	1	1	0	1	1	1	0	1	0	1	1	0	1	1	0	0	0	0	1	0	1	0	0	0	1	10	69	35	25	9
668	1	27	4	1		1	0	0	1	0	0	1	1	0	0	1	0	0	1	0	0	0	0	1	1	0	0	0	0	0	0	1	0	0	0	0	12					21.9048	12.5
669	0	26	3	1		0	0	0	0	0	0	0	0	0	0	0	0	0	1	0	1	0	0	0	1	0	0	0	0	1	0	1	1	0	0	0	3	35	24	10	1
670	0	22	2	1		1	0	0	1	1	0	1	1	1	1	1	0	1	1	1	1	0	0	1	1	1	1	1	1	0	1	1	0	0	0	1	22	54	32	18	4
671	0	39	3	0		0	0	0	0	1	1	0	1	0	0	0	1	0	1	0	1	1	0	0	1	0	0	0	0	1	0	1	1	0	0	0	2	38	22	13	3
672	0	25	4	0		1	0	0	0	1	0	1	1	1	1	1	1	0	1	0	0	1	0	1	1	1	1	0	0	0	1	0	1	0	0	0	15					52.381	60.2778
673	1	33	2	0	7	0	0	0	0	0	0	0	0	0	0	0	0	0	1	0	0	0	0	0	1	0	0	0	0	1	0	0	0	0	0	0	6	44	22	11	11	7.85714	0
674	0	22	4	1	2	0	0	0	0	0	1	0	0	0	1	0	1	0	1	0	1	1	0	0	1	0	0	0	0	1	0	1	1	0	0	0	1					13.5714	2.22222
675	0	17	2	1		0	0	0	0	0	1	0	0	0	0	0	1	0	1	0	1	0	0	0	0	0	0	0	0	1	0	1	1	0	0	0	2					8.97619	0
676	1	16	1	0		0	0	0	0	0	0	1	1	0	1	1	0	0	1	0	1	0	0	0	1	1	0	0	0	1	0	1	0	0	0	0	9					9.04762	5.27778
677	0	20	4	1		0	1	1	1	1	0	1	1	1	1	1	0	0	0	1	0	0	1	1	0	1	1	1	0	0	0	1	0	1	0	0	24					35.2381	40.5556
678	0	23	3	1	3	0	0	1	1	0	0	1	1	0	1	1	0	1	1	1	1	0	0	1	1	0	0	1	1	1	1	0	0	0	0	1	18	49	31	9	9
679	1	41	3	0		0	0	0	0	0	1	0	0	0	0	0	1	0	1	0	1	1	0	0	1	0	0	0	0	1	0	1	1	0	0	0	0	20	9	10	1
680	0	25	2	0		0	1	1	1	1	0	1	1	0	1	0	0	0	1	0	0	1	0	1	1	1	1	1	0	0	1	0	0	0	0	0	18					28.1429	26.25
681	0	21	4	1	0	0	0	0	0	0	1	0	0	0	1	0	1	0	1	0	1	1	0	0	1	0	0	0	0	1	0	1	1	0	0	0	1	18	8	8	2	12.1667	1.69444
682	1	29	4	1		0	0	0	0	1	0	1	1	0	1	1	1	0	0	0	0	1	0	1	0	1	1	1	0	0	1	0	0	0	0	0	17					48.5714	38.3333
683	0	31	3	0		0	1	1	1	1	0	1	1	1	1	1	0	0	1	0	1	1	0	0	1	0	0	0	0	0	0	1	0	0	0	0	13	32	17	13	2
684	1	22	4	0		0	0	0	0	0	1	0	0	0	0	0	1	0	1	0	1	1	0	0	1	0	0	0	0	1	0	1	1	0	0	0	0					15.4762	0
685	0	19	2	1		0	0	0	0	0	1	0	0	0	0	0	1	0	1	0	1	1	0	0	1	0	0	0	0	1	0	1	1	0	0	0	0					5.80952	0
686	0	20	4	1	1	0	0	1	1	0	0	1	1	0	0	0	0	0	1	0	1	1	0	1	1	0	0	0	0	0	0	1	1	0	0	1	9	38	22	12	4
687	0	20	2	1		0	0	0	0	0	0	0	0	0	0	0	0	0	1	0	1	1	0	0	0	0	0	0	0	0	0	0	0	0	0	0	6					16.6667	16.3889
688	1	18	2	0	3	0	0	0	0	0	0	0	0	0	0	0	0	0	1	0	1	0	0	0	1	0	0	0	0	1	0	1	1	0	0	0	3	27	15	12	0	21.5	9.83333
689	0	20	2	0		0	1	1	1	1	1	1	1	1	1	1	1	1	1	1	1	1	1	1	0	1	1	1	1	0	0	1	0	0	0	1	21	67	37	17	13
690	1	19	2	1		0	0	0	0	0	1	0	0	0	1	0	1	0	1	0	1	1	0	0	1	0	0	0	0	1	0	1	0	0	0	0	2	26	19	7	0
691	1	28	2	0		0	0	0	0	0	0	1	1	0	1	0	0	0	1	0	1	1	0	1	0	0	0	0	0	0	1	1	1	0	0	0	9	40	19	16	5
692	1	29	4	0	13	1	1	1	0	1	0	1	1	1	1	1	1	0	1	0	1	1	1	0	1	1	1	0	0	0	1	1	0	0	0	1	17	48	29	15	4
693	1	66	2	0		0	0	0	0	0	0	0	1	0	1	1	0	0	1	0	0	0	0	0	1	0	0	0	0	1	0	1	1	0	0	0	7	65	35	22	8
694	1	18	1	0		0	0	0	0	0	0	0	0	0	0	0	0	0	1	0	1	0	0	0	1	0	0	0	0	1	0	1	1	0	0	0	3					2.5	0
695	1	34	3	0		0	0	0	0	0	1	0	0	0	1	0	0	0	1	0	1	0	0	0	1	0	0	0	0	0	0	1	1	0	0	0	4	53	36	11	6
696	1	19	4	1	2	0	0	0	0	0	1	0	0	0	0	0	1	0	1	0	1	1	0	0	1	0	0	0	0	1	0	0	1	0	0	0	1	24	14	7	3	6.45238	0
697	0	33	4	0	1	0	0	0	0	0	1	0	0	0	1	0	0	0	1	0	1	1	0	0	1	0	0	0	0	1	0	1	0	0	0	1	4					13.4524	0.277778
698	1	19	2	1		0	0	0	0	0	1	0	0	0	1	0	1	0	1	0	1	1	0	0	1	0	0	0	0	0	0	1	1	0	0	0	2					18.8095	3.55556
699	1	31	3	0	7	0	0	0	1	0	0	0	0	0	1	0	0	0	1	1	1	0	0	1	1	0	0	0	0	1	0	0	1	0	0	0	8	46	23	16	7
700	1	30	4	0		0	0	0	0	1	0	1	1	0	1	1	0	0	0	0	1	0	1	1	1	1	1	0	0	0	0	0	1	0	0	0	15					42.619	6.94444
701	0	27	4	1	23	0	0	0	0	0	1	0	0	0	0	0	1	0	1	0	1	1	0	0	1	0	0	0	0	1	0	1	1	0	0	0	0					8.11905	0.555556
702	0	38	3	1		0	0	1	0	1	0	1	1	1	1	1	1	1	1	1	0	0	0	1	1	1	1	1	1	0	1	1	0	0	0	0	20
703	0	21	4	0	6	0	1	1	0	1	0	1	1	0	1	1	1	1	0	1	0	0	0	1	0	1	0	0	1	0	0	1	1	1	1	1	21	33	21	6	6	58.0952	35.8333
704	0	34	3	1		0	0	0	1	1	0	1	1	1	1	1	1	0	1	0	0	1	0	1	1	1	1	0	0	0	0	1	1	0	0	0	13	48	33	8	7
705	0	71	3	1	7	0	0	0	0	0	1	0	0	0	0	0	1	0	1	0	1	1	0	0	1	0	0	0	0	1	0	1	1	0	0	0	0	35	21	10	4	31.4286	35.8333
706	0	26	4	0	21	0	0	0	0	0	1	0	0	0	0	0	0	0	0	0	1	0	0	0	1	0	0	0	0	1	0	1	1	0	0	0	3	55	27	20	8
707	0	54	2	0	19	0	0	0	0	0	0	0	0	0	0	0	0	0	1	0	1	0	0	0	0	0	0	1	0	1	1	1	1	0	0	0	6	41	21	14	6
708	0	34		0		0	1	0	0	1	1	1	1	0	1	1	1	0	1	0	0	1	0	1	1	0	1	0	0	0	1	1	0	0	0	0	12
709	0	24	2	0		0	1	1	1	1	0	1	1	1	1	1	0	1	1	0	0	0	0	1	0	0	0	1	0	1	1	0	0	0	0	1	21	73	36	27	10
710	1	56	4	0		0	0	0	1	0	1	0	0	0	0	0	0	0	1	0	1	0	0	0	1	0	0	0	1	1	0	1	1	0	0	0	4	44	23	10	11	18.9286	1.61111
711	0	48	3	1	2	0	0	0	0	0	1	0	0	0	0	0	1	0	1	0	1	1	0	0	1	0	0	0	0	1	0	1	1	0	0	0	0	19	6	9	4
712	0	25	2	1		0	0	0	0	0	0	0	1	0	1	1	1	0	1	0	1	1	0	1	1	0	0	0	0	1	0	1	1	0	0	0	5
713	0	19	2	0	4	0	0	0	1	0	0	0	1	0	1	0	0	0	1	0	1	0	0	0	1	0	0	0	0	1	0	1	1	0	0	0	6	51	26	24	1
714	1	28	4	0		0	0	0	0	0	0	0	0	0	1	0	0	0	1	0	1	0	0	0	1	0	0	0	0	1	0	0	1	0	0	0	5					2.02381	0.833333
715	1	19	2	1		0	0	0	0	0	1	1	0	0	1	0	1	0	1	0	1	1	0	1	1	0	0	0	0	1	0	1	1	0	0	0	3					26.1905	4.72222
716	1	22	4	1	5	0	0	0	0	0	1	1	1	0	1	0	1	0	1	0	1	1	0	0	1	0	0	0	0	0	0	1	1	0	0	0	4	28	14	12	2	9.28571	11.9444
717	1	19	2	1		0	0	0	0	0	1	0	0	0	0	0	1	0	1	0	1	1	0	0	1	0	0	0	0	1	0	1	1	0	0	0	0					6.7619	0
718	1		3	0		0	0	0	0	0	1	0	0	0	0	0	1	0	1	0	1	1	1	0	1	0	0	0	1	1	1	1	1	0	0	0	3	61	34	16	11
719	0	21	4	1		0	0	0	0	0	1	0	0	0	0	0	0	0	1	0	1	0	0	0	1	0	0	0	0	1	0	1	1	0	0	1	3					12.5476	2.80556
720	1	20	2	1		0	0	0	0	0	0	0	0	0	0	0	0	0	1	0	0	1	0	0	1	0	0	0	0	1	0	1	1	0	0	0	3					7.92857	0
721	0	21	4	0	16	0	0	1	0	1	0	0	1	0	1	1	0	1	1	0	1	0	0	1	0	1	0	0	0	1	0	0	1	0	0	1	14	71	37	27	7
722	0	24	3	0	3	0	1	1	1	1	1	1	1	0	1	1	0	1	1	1	1	1	0	0	1	0	1	0	0	0	0	1	0	0	0	1	15	73	38	27	8
723	0	26	4	1		0	0	0	0	0	1	0	0	0	1	0	1	0	1	0	1	1	0	0	1	0	0	0	0	1	0	1	1	0	0	0	1					6.02381	0
724	0	25	4	1	0	0	0	0	0	0	1	0	0	0	0	0	1	0	1	0	1	1	0	0	1	0	0	0	0	1	0	1	1	0	0	0	0	30	20	6	4	6.88095	0
725	1	36	4	0		0	0	0	0	0	1	0	0	0	0	0	1	0	1	0	1	1	0	0	1	0	0	0	0	1	0	1	1	0	0	0	0					4.90476	0
726	0	25	4	1		0	1	1	1	1	0	1	1	1	1	1	0	1	1	1	0	0	0	1	0	1	1	0	0	0	1	1	0	0	0	0	22					29.1905	50.4722
727	0	35	2	0	16	0	0	1	1	1	0	1	1	1	1	1	0	1	1	1	1	0	0	1	1	1	0	1	0	0	1	1	1	0	1	1	20	44	27	12	5	25.7143	19.1667
728	0	23		0	7	0	1	1	1	1	1	1	1	0	1	1	0	1	1	1	1	0	0	1	1	1	1	0	0	0	1	1	1	0	0	1	18
729	0	19	2	1		1	1	1	1	1	1	1	1	1	1	1	0	1	1	1	1	0	0	1	0	1	1	1	0	0	0	1	0	1	0	0	22	45	30	10	5
730	0	21	4	1		0	0	0	1	1	1	1	1	0	1	1	0	0	1	0	0	0	0	1	1	0	0	0	0	1	1	1	0	0	0	0	12					30.3571	16.1111
731	0	22	4	1	2	0	0	1	1	1	0	1	1	0	1	1	0	0	1	1	0	0	1	1	1	0	1	0	1	0	0	0	0	0	0	1	20	59	29	21	9	29.6905	21.3889
732	0	32	3	0		0	0	1	1	0	0	0	0	0	1	1	0	0	1	0	1	0	0	1	1	1	1	0	0	0	0	1	1	0	0	0	11	50	22	25	3	31.9524	24.9444
733	0	20	4	1	20	0	1	1	1	0	0	1	1	0	1	1	0	0	1	0	1	0	0	1	1	0	0	1	0	0	1	1	1	0	0	0	14	55	31	15	9	28.381	38.0556
734	0	27	4	1	23	0	1	0	0	0	1	1	0	0	1	0	0	0	1	0	1	0	0	0	1	0	0	0	0	1	0	1	1	0	0	0	5	64	34	21	9
735	0	19	2	1		0	1	0	1	0	1	1	0	0	0	0	0	0	1	0	0	1	1	0	0	0	1	0	0	1	0	1	0	0	0	0	9					19.5238	0
736	0	17	1	0		0	1	1	1	1	0	1	1	1	1	1	1	0	1	0	1	0	0	1	1	1	0	0	0	0	0	1	1	0	0	1	15	68	37	18	13
737	0	31	2	1		0	0	0	0	0	1	0	0	0	1	0	0	0	1	0	1	0	0	1	1	0	0	1	0	0	0	1	1	0	0	0	6	31	13	15	3
738	0	19	2	1		0	1	0	1	1	0	1	1	1	1	1	0	1	1	1	0	0	1	1	1	1	1	1	0	0	0	1	0	0	0	0	21	53	28	16	9	29.4286	57.4444
739	0	19	2	0	16	1	1	1	1	1	0	1	1	1	1	1	1	1	0	1	0	0	1	1	1	1	1	0	1	0	0	1	0	0	0	1	24	68	40	24	4	69.3333	52.3611
740	0	21	2	1		0	1	1	1	1	1	1	0	1	1	1	1	0	1	1	0	0	0	1	1	0	0	0	0	1	0	1	1	0	0	0	12	44	21	18	5
741	0	19	2	1		0	0	0	0	0	1	0	0	0	0	0	1	0	1	0	0	1	0	0	0	0	0	0	0	1	0	1	0	0	0	0	3					30.2381	2.22222
742	0	16	2	1		0	0	0	0	1	1	0	1	0	1	0	1	1	1	0	1	1	0	1	0	0	0	0	0	1	1	1	1	1	0	0	8					0.238095	8.19444
743	0	20	2	1		1	1	1	1	1	0	1	1	1	1	1	0	1	1	1	0	0	1	1	0	1	1	1	1	0	1	1	0	1	1	0	28	42	30	10	2
744	0	20	4	1	4	0	0	0	0	1	1	1	1	0	1	1	0	0	1	0	1	0	0	0	1	0	0	0	0	0	0	1	1	0	0	1	9	68	33	25	10	26.1905	27.2222
745	0	19	2	1		0	0	1	1	1	0	1	1	0	1	1	0	0	1	0	1	0	0	0	1	1	1	1	0	1	1	0	0	0	0	1	17					43.3333	23.6111
746	0	39	3	0		0	0	0	0	0	1	0	0	0	1	0	0	0	1	0	0	1	0	0	0	0	0	1	0	0	0	1	1	0	0	0	6	57	29	20	8
747	1	18	1	0		0	1	0	0	1	1	1	1	0	1	1	1	0	1	0	1	0	1	0	0	1	0	0	0	0	0	1	1	0	0	0	11					48.3333	30.9722
748	0	22	4	1		0	0	1	0	1	0	1	0	0	1	0	0	0	1	0	1	1	0	1	0	0	0	0	0	0	0	1	1	0	1	1	11	49	31	16	2	32.1429	11.9444
749	0	20	2	1		0	0	0	1	1	1	1	1	1	1	1	0	0	1	1	1	1	0	1	0	1	1	1	0	0	0	1	0	0	0	0	16	47	25	18	4
750	0	22	4	1		0	0	0	1	0	0	0	0	0	1	0	0	0	1	0	1	0	0	1	1	0	0	0	0	1	0	1	1	0	0	0	6	38	19	16	3	30.8333	9.02778
751	0	18	2	1		0	0	0	0	0	1	0	0	0	1	0	0	0	1	0	1	1	0	1	1	0	0	0	1	1	0	1	1	0	0	1	5					7.85714	2.5
752	0	18	2	0	1	0	0	0	0	1	1	1	0	0	1	1	1	0	1	0	1	1	0	0	1	0	0	0	0	0	0	1	0	0	0	0	6	26	9	16	1
753	0	19	2	1		0	0	0	0	0	1	1	1	0	1	1	1	0	1	0	1	1	0	0	1	0	0	0	0	1	0	1	1	0	0	0	4	48	27	16	5
754	1	35	2	0		0	0	0	0	0	1	0	0	0	0	0	1	0	1	0	0	1	0	0	1	0	0	0	0	0	0	1	1	0	0	0	2	36	23	10	3
755	0	20	2	1		0	0	1	1	1	0	1	1	1	1	1	0	1	0	1	0	0	0	1	1	1	1	0	1	0	1	1	0	0	0	1	23					38.5714	58.6111
756	0	22	4	0	2	0	0	0	1	1	1	1	1	1	1	1	0	0	0	1	1	1	0	1	1	1	1	0	0	0	0	1	1	0	1	0	15	57	34	19	4	18.5714	21.1111
757	0	26	3	1		0	0	0	0	0	0	1	0	0	0	0	0	0	1	0	1	1	0	0	0	0	0	0	0	0	0	1	1	1	0	0	6	33	13	16	4
758	0	25	4	1	1	0	1	1	1	1	0	1	1	1	1	1	1	1	1	1	0	1	0	1	0	1	1	0	0	0	1	1	0	0	0	0	20	57	29	21	7	29.4286	57.4444
759	0	20	2	1		0	0	0	0	0	1	0	0	0	0	0	1	0	1	0	0	1	0	0	1	0	0	0	0	0	0	1	1	0	0	0	2					7.90476	0
760	1	23	4	1	2	0	0	1	1	1	1	0	1	0	1	0	0	0	1	0	1	1	0	1	1	0	1	0	1	1	0	1	0	0	0	0	10	26	16	8	2	44.7619	21.1111
761	0	24	2	0		0	0	0	1	1	0	1	1	1	1	1	0	0	1	0	0	1	0	1	1	1	1	1	0	0	1	1	1	0	0	0	16	35	22	11	2
762	0	20	4	1	3	1	0	1	0	1	1	0	1	1	1	1	1	0	1	0	1	1	0	1	1	1	1	1	1	0	0	1	1	0	0	0	13	48	26	10	12	41.6667	21.3889
763	0	22	4	0	24	0	1	0	1	1	0	1	0	0	1	1	0	1	0	0	0	0	0	1	1	0	0	1	0	0	0	0	0	0	0	1	18	65	35	24	6	32.2619	33.0556
764	1	29	2	0		0	0	0	0	0	1	0	0	0	0	0	0	0	1	0	1	1	0	0	1	0	0	0	0	1	0	0	1	0	0	0	2	23	15	6	2
765	1	39	3	0	19	0	0	0	0	0	0	0	0	0	1	0	0	0	1	0	1	1	0	0	1	0	0	0	0	1	0	1	1	0	0	0	3	45	23	16	6
766	1	40	4	1	18	0	0	0	0	0	1	0	0	0	0	0	1	0	1	0	1	1	0	0	1	0	0	0	0	1	0	1	1	0	0	0	0	26	18	4	4	3.57143	0
767	0	22	4	1		0	1	1	0	0	1	0	0	0	1	0	1	0	1	0	0	1	0	0	1	0	0	0	0	1	0	1	1	0	0	0	4	39	22	13	4	11.6667	18.0556
768	0	46	4	0	6	0	1	1	1	1	1	1	1	1	1	1	0	1	1	1	0	1	0	1	1	0	1	1	1	0	1	1	0	1	1	1	23	35	24	5	6
769	0	34	4	0	3	0	0	0	0	0	1	0	0	0	0	0	0	0	1	0	1	1	0	0	1	0	0	0	0	1	0	1	1	0	0	0	1	48	21	19	8
770	0	26	3	0		0	0	0	0	0	1	0	0	0	1	0	0	0	1	0	1	1	0	0	0	0	0	0	0	0	0	1	0	0	0	0	5	52	21	21	10
771	0	27	3	0		0	0	0	0	1	0	0	1	0	1	0	0	0	1	0	1	1	0	1	1	1	0	0	0	0	0	1	1	0	0	0	8	61	29	22	10
772	0	40	2	0		0	0	1	0	0	1	0	1	0	1	0	1	0	1	0	1	1	0	0	1	0	1	0	0	0	0	1	1	0	0	0	5	77	36	29	12
773	0	35	2	1		0	0	0	0	1	1	1	0	0	0	0	0	0	0	0	1	1	1	0	1	0	0	0	0	1	0	1	1	0	0	1	6
774	0	19	1	0		0	0	1	1	1	0	0	0	0	1	1	0	1	1	1	1	1	0	0	1	0	1	0	0	0	0	1	1	0	0	0	11					22.1429	19.1667
775	0	19	2	1		0	0	0	0	0	1	1	1	0	1	1	0	0	1	1	1	0	0	1	1	0	0	0	0	1	0	1	1	0	0	1	9					34.1667	31.25
776	0	25	4	0		0	0	0	1	0	0	0	0	0	1	0	0	0	1	0	1	0	0	0	1	0	0	0	0	1	0	1	1	0	0	0	5	69	32	23	14	19.2857	1.66667
777	0	23	4	0	28	0	0	0	0	0	1	0	0	0	1	0	0	0	1	0	1	0	0	0	1	0	0	0	0	1	0	1	1	0	0	0	3	59	27	25	7
778	0	19	2	1		0	0	0	0	0	1	0	0	0	0	0	1	0	1	0	1	1	0	0	1	0	0	0	0	1	0	1	1	0	0	0	0
779	0	21	4	1		0	0	0	0	0	1	0	0	0	0	0	1	0	1	0	1	1	0	0	0	0	0	0	0	1	0	1	0	0	0	0	2	29	14	8	7	4.40476	0
780	0	19	2	1		0	0	0	0	0	0	0	0	0	1	0	0	0	1	0	0	1	0	0	1	0	0	0	0	1	0	1	1	0	0	0	4					5.2381	3.05556
781	0	18	1	0	4	0	1	0	1	1	0	1	1	1	1	1	0	1	1	1	0	1	0	1	1	1	1	0	0	0	0	1	0	0	0	0	18	40	20	16	4
782	0	23	4	1	3	0	0	0	0	0	1	0	0	0	1	0	0	0	1	0	1	1	0	0	1	0	0	0	0	1	0	1	1	0	0	0	2	26	16	2	8	18.2381	4.86111
783	0	23	4	1		0	0	1	1	0	0	1	0	0	1	1	0	0	1	0	1	0	0	0	1	0	0	0	0	1	0	1	1	0	0	1	9	52	23	21	8	21.6667	11.3889
784	0	17	2	0	4	0	1	0	1	1	1	1	1	0	1	0	0	0	1	0	1	1	1	0	0	0	1	0	0	1	0	1	1	0	0	0	10	43	21	12	10	32.619	8.88889
785	1	28	3	0		0	0	0	1	0	0	0	1	0	1	0	0	0	1	0	1	0	0	0	1	0	1	0	0	0	0	1	0	0	0	1	10	15	6	7	2
786	0	21	4	1	1	0	0	0	0	0	1	0	0	0	1	0	1	0	1	0	1	1	0	1	1	0	0	0	0	1	0	1	1	0	0	0	2	36	19	15	2	3.7381	0
787	0	18	2	0	17	0	1	0	0	0	0	0	0	0	1	0	0	0	0	0	1	0	0	0	1	0	0	1	0	1	1	0	1	0	0	0	9	60	28	23	9	31.4286	3.33333
788	0	20	4	1	3	0	0	0	1	1	0	1	1	0	1	1	1	0	1	0	0	0	0	0	1	0	1	0	0	0	0	1	0	0	0	0	12	19	6	13	0	25.7143	19.1667
789	0	26	3	0		0	1	1	1	1	0	1	1	1	1	1	0	1	1	1	0	0	0	0	0	1	1	0	0	0	0	1	0	0	1	0	21	16	13	1	2
790	0	18	1	0		0	1	1	1	1	0	1	1	0	1	1	1	1	1	0	1	0	0	1	1	0	1	0	0	0	1	1	1	0	0	0	15					56.8333	63.0556
791	0	20	2	1		0	0	0	0	0	1	0	0	0	0	0	0	0	1	0	1	0	0	0	1	0	0	0	0	1	0	1	1	0	0	0	2					15.2143	0.555556
792	0	28	3	0		0	0	1	1	1	1	0	1	0	1	1	0	0	1	1	1	1	0	1	1	1	0	1	1	0	1	1	0	0	0	0	15
793	0	19	4	1	22	0	1	0	1	1	0	1	0	0	1	1	0	0	1	0	0	0	0	1	1	0	0	0	0	0	0	0	1	0	0	1	14	53	24	23	6	26.5476	28.0556
794	0	23	3	0	24	0	0	0	0	0	0	0	0	0	1	0	0	0	1	0	1	0	0	0	0	0	0	1	0	1	0	0	1	0	0	1	8	59	26	23	10
795	0	25	4	1	16	0	0	0	0	0	1	0	1	0	1	1	0	0	1	0	0	0	0	1	0	0	0	0	0	0	1	1	1	0	0	1	11	60	32	23	5	53.9286	30.2778
796	0	46	4	0	4	0	0	1	0	1	0	0	1	1	1	1	0	0	1	0	1	0	0	1	1	0	1	1	1	0	1	0	1	0	0	0	16	56	32	18	6	15.9524	6.11111
797	0	18	2	1		0	1	1	1	1	0	1	1	1	1	1	1	1	1	1	0	0	0	1	1	1	1	1	0	0	0	1	0	0	0	1	21					53.3333	44.1667
798	0	34	3	1	3	0	1	1	1	1	0	1	1	1	1	1	0	1	1	1	0	1	0	0	1	0	1	0	0	0	1	1	0	0	1	1	20	69	38	20	11
799	0	25	4	0		0	0	0	0	0	1	0	0	1	1	0	1	0	1	0	1	0	0	0	1	0	0	0	0	0	0	1	1	0	0	0	4					7.64286	9.13889
800	0	15	1	0		0	0	0	0	0	1	0	0	0	1	0	1	0	1	0	0	0	0	0	1	0	0	0	0	1	0	1	1	0	0	1	4	62	39	21	2
801	0	37	3	0	2	0	0	1	1	0	0	1	1	1	1	1	0	0	1	1	0	0	0	1	0	1	0	0	0	0	0	0	0	0	0	0	18	20	13	4	3
802	0	19	2	1		0	0	1	1	1	0	1	1	1	1	1	0	0	0	1	0	0	0	1	1	1	1	0	0	0	1	0	0	0	0	1	22
803	0	21	4	1	17	0	1	0	1	0	1	0	0	0	1	0	0	0	1	0	1	0	0	1	0	0	0	0	0	1	0	1	1	0	0	0	7	32	13	19	0	33.9286	23.75
804	0	32	4	1	0	0	0	0	0	0	1	0	0	0	0	0	1	0	1	0	1	1	0	0	1	0	0	0	0	1	0	1	1	0	0	0	0	42	19	15	8
805	0	43	2	0		0	1	1	1	1	0	1	1	1	1	1	0	1	1	1	0	0	0	1	0	1	1	1	0	0	1	1	1	1	0	0	23	52	23	21	8
806	0	21	4	1	0	0	0	0	0	0	0	0	1	0	1	1	0	0	1	0	1	1	0	1	1	0	0	0	0	1	0	1	1	0	0	0	6	44	24	14	6	41.7857	22.1667
807	0	28	3	0	15	0	0	1	1	1	0	1	1	1	1	1	0	1	1	1	0	0	1	1	0	1	1	0	0	0	1	0	0	0	0	1	24	81	41	30	10
808	0	32	3	0		0	0	0	0	0	1	0	0	0	1	0	0	0	1	0	0	1	0	0	1	0	0	0	0	0	0	1	1	0	0	0	4	39	20	12	7
809	0	19	2	1		0	1	1	1	1	0	1	1	1	1	1	0	1	1	1	0	0	0	1	0	1	1	0	0	0	0	0	0	1	1	0	24					8.2619	0
810	0	20	2	1		1	0	0	0	0	1	0	1	0	1	1	1	1	1	0	1	0	0	0	1	0	1	1	0	1	0	1	1	0	0	0	8					35	16.3889
811	0	20	4	1		0	0	0	0	0	1	0	0	0	0	0	1	0	1	0	1	0	0	0	1	0	0	0	0	1	0	1	1	0	0	0	1	48	25	13	10
812	0	25	3	1	3	0	1	0	0	1	1	1	1	1	1	1	1	0	1	1	1	1	0	1	0	1	1	1	0	0	1	1	0	0	1	0	17	43	22	14	7	45.3571	24.0278
813	0	18	2	0	7	0	0	1	1	0	1	0	1	0	1	0	1	0	1	0	1	0	0	0	1	0	0	1	0	1	0	1	1	0	0	0	6	42	25	13	4	17.7381	3.05556
814	0	30	4	1	14	0	1	1	0	0	1	0	0	0	0	0	1	0	1	0	1	1	0	0	1	0	0	1	0	1	0	1	1	0	0	1	4	52	24	23	5
815	0	26	4	1		0	0	0	0	0	1	0	0	0	0	0	1	0	1	0	1	1	0	0	1	0	0	0	0	1	0	1	1	0	0	0	0	47	28	11	8	5	0
816	0	22	2	1		0	0	0	1	1	0	1	1	0	1	1	0	0	1	1	0	0	0	1	1	1	0	0	0	0	0	1	0	0	0	0	15	53	29	20	4
817	0	19	2	0		0	1	1	1	1	0	1	1	0	1	1	0	1	1	1	0	0	0	1	1	0	0	1	0	0	1	1	1	0	0	0	18	64	29	30	5
818	0	25	4	0		0	1	1	1	1	0	1	1	1	1	1	0	1	0	1	0	0	1	1	0	1	1	1	0	0	1	0	0	0	1	1	28					36.1429	60.3056
819	0	26	4	0		0	0	0	0	1	1	1	1	0	1	1	1	0	1	0	0	1	0	0	1	0	0	0	0	0	0	1	0	0	0	0	8					25.4762	14.0278
820	0	20	2	1		1	0	0	0	1	0	0	1	1	1	1	1	0	1	0	1	0	0	0	1	0	0	0	0	1	0	1	1	0	0	0	8	40	25	7	8	46.4286	90.2778
821	0	26		0	3	0	0	0	0	0	1	0	0	0	0	0	0	0	1	0	1	1	0	0	1	0	0	0	0	1	0	1	1	0	0	0	1	26	18	1	7
822	0	53		0	10	0	1	0	0	0	1	0	0	0	1	0	1	0	1	0	1	1	0	1	1	0	0	0	0	1	1	1	1	0	0	0	4	44	20	18	6
823	1	20	4	1	1	0	0	0	0	0	1	0	0	0	0	0	1	0	1	0	0	1	0	0	1	0	0	0	0	1	0	1	1	0	0	0	1	39	25	11	3	14.5238	0
824	1	22	4	1	12	0	0	0	0	0	1	0	0	0	0	0	0	0	1	0	1	0	0	1	1	0	0	0	0	1	0	0	1	0	0	0	4					9.66667	0.555556
825	0	57	2	0	0	0	0	0	0	0	1	0	0	0	0	0	1	0	1	0	0	1	0	0	0	0	0	0	0	1	0	1	0	0	0	0	3	57	31	16	10
826	1	21	2	1		0	0	0	0	0	1	0	0	0	1	0	1	0	1	0	0	1	0	1	1	1	0	1	0	1	0	1	1	0	0	0	5					19.5476	8.19444
827	1	21	2	1		0	0	0	0	0	0	1	0	0	1	0	0	0	1	0	1	1	0	0	1	0	0	0	0	1	0	1	1	0	0	0	4					57.1905	20.1389
828	0		3	0		0	0	0	0	0	1	1	0	0	1	1	0	0	1	0	1	1	0	1	1	0	0	0	0	1	0	1	1	0	0	0	5	39	27	10	2
829	0	28	3	0	2	0	0	0	0	0	1	0	0	0	1	0	1	0	1	0	1	1	0	0	1	0	0	0	0	1	0	1	1	0	0	0	1
830	0		2	1		0	0	0	0	0	1	0	0	0	0	0	1	0	1	0	1	1	0	0	1	0	0	0	0	1	0	1	1	0	0	0	0
831	0	21	4	1	0	0	0	0	0	0	1	0	0	0	0	0	1	0	1	0	1	1	0	0	1	0	0	0	0	1	0	1	1	0	0	0	0					12.381	0
832	1	22	4	1		0	0	0	0	0	1	0	0	0	1	0	1	0	1	0	1	1	0	0	1	0	0	0	0	1	0	1	1	0	0	0	1	43	21	18	4	1.66667	0
833	0	18	2	1		0	0	1	0	1	0	1	1	1	1	1	0	1	1	0	0	0	0	1	1	1	0	1	0	0	1	0	1	0	0	0	18					19.2619	29.7222
834	0	17	1	0		0	0	1	0	0	1	0	0	0	1	0	0	0	1	0	1	1	0	1	1	0	0	0	0	1	0	1	1	0	0	0	4					12.5	0
835	0	19	2	0	0	0	0	0	0	1	1	1	1	0	0	1	1	0	1	0	0	0	0	1	1	0	0	0	0	0	0	1	1	0	0	0	8	44	19	20	5	10.119	12.1111
836	0	21	4	1		0	0	0	0	0	1	0	0	0	1	0	1	0	1	0	1	1	0	0	1	0	0	0	0	1	0	1	1	0	0	0	1					21.619	1.80556
837	0	22	2	0	4	0	0	0	0	0	1	1	0	0	1	1	0	0	1	1	1	0	1	0	1	0	0	1	0	0	0	1	1	0	0	1	10	27	13	10	4
838	0	22	4	1		0	0	0	0	0	0	0	0	0	0	0	0	0	1	0	1	1	0	0	1	0	0	0	0	1	0	1	1	0	0	0	2					17.0238	11.9444
839	0	21	4	1	2	0	1	1	0	1	0	1	1	1	1	1	0	1	1	1	0	0	0	1	0	1	1	0	0	0	0	1	0	0	1	0	21	53	22	21	10	46.6667	50.1389
840	0	17	1	0		1	0	1	1	1	0	1	1	0	1	1	0	1	0	1	1	0	0	1	1	1	1	1	0	0	1	0	1	1	0	1	23					70.0238	51
841	0	18	2	0	0	0	0	0	0	0	1	0	0	0	0	0	0	0	1	0	1	1	0	0	1	0	0	0	0	1	0	1	1	0	0	0	1	29	21	5	3	24.7619	5.55556
842	0	21	4	1		0	0	0	0	0	1	0	0	0	0	0	1	0	1	0	1	1	0	0	1	0	0	0	0	1	0	1	1	0	0	0	0					3.33333	0
843	0	20	2	1	7	0	0	0	1	0	1	1	0	0	0	0	1	0	1	0	1	1	0	0	1	0	0	0	0	1	0	1	1	0	0	1	3	29	12	9	8
844	0	28	3	1	14	0	0	1	0	0	1	1	1	1	1	1	1	0	1	0	1	1	0	0	1	0	0	0	0	0	0	1	1	0	0	0	7	49	33	9	7
845	0	28	4	1		0	0	0	0	0	1	0	0	0	0	0	1	0	1	0	1	0	0	0	1	0	0	0	0	1	0	1	1	0	0	0	1					12.381	0
846	0	15	1	0		0	1	1	1	1	0	1	1	1	1	0	0	1	1	0	1	0	0	0	0	1	1	0	0	0	0	1	1	0	0	1	17					49.7857	42.9167
847	0	18	2	0	24	1	1	1	1	1	0	1	1	1	1	1	0	1	0	1	0	0	0	1	0	1	0	0	1	0	1	0	0	0	1	1	27	69	37	24	8	76.9048	55
848	0	30	3	0		0	0	0	0	1	0	1	0	0	1	0	0	0	1	0	1	0	0	1	1	0	0	0	0	1	1	0	1	0	0	0	9	69	30	28	11
849	0	25	2	0		1	1	1	1	1	0	1	1	1	1	1	0	1	0	1	0	0	1	1	1	1	1	1	0	0	1	0	0	1	1	1	29	61	36	21	4	67.0952	65.1944
850	0	18	1	0		0	0	0	0	0	1	1	0	0	0	0	1	0	0	0	1	1	0	0	1	0	0	0	0	1	0	1	1	0	0	1	3	36	22	4	10
851	0	26	4	0	5	0	0	0	0	0	1	0	0	0	0	0	0	1	1	0	1	1	0	0	1	0	0	0	0	1	0	1	1	0	0	0	2	55	33	13	9	8.09524	0
852	0	21	4	0	6	0	0	1	1	0	1	0	0	0	1	0	0	0	1	0	1	0	0	1	1	0	0	0	0	1	0	1	1	0	0	1	7	35	19	9	7	16.1429	2.91667
853	0	23	2	1	0	0	0	0	0	0	1	0	0	0	1	0	1	0	1	0	1	1	0	1	1	0	0	0	0	1	0	1	1	0	0	0	2	56	25	21	10	12.1667	0.972222
854	1	25	4	0	4	0	0	0	1	1	0	1	1	0	1	0	0	0	1	0	1	0	1	1	0	0	1	0	1	0	0	1	0	0	0	1	16	22	11	9	2	23.0952	1.66667
855	1	18	2	1		0	0	1	1	0	1	1	0	0	0	1	0	0	0	0	0	0	0	0	1	0	0	0	0	0	0	1	1	0	0	1	10					20.7143	9.72222
856	0	55	2	0		0	0	0	0	0	1	0	0	0	0	0	0	0	1	0	1	1	0	0	1	0	0	0	0	1	0	1	0	0	0	0	2	30	15	7	8
857	0	28	3	0		0	1	1	1	1	0	1	1	1	1	1	1	1	0	1	0	0	0	1	0	1	0	1	0	0	1	1	1	0	1	1	23	68	38	22	8
858	0	19	2	0	3	0	0	1	0	0	1	0	0	0	1	0	1	0	1	0	1	1	0	0	1	0	0	0	0	1	0	1	0	0	0	0	3	64	33	15	16
859	0	24	3	1		0	1	1	1	1	0	1	1	1	1	1	0	1	1	1	1	0	1	1	0	1	1	1	0	0	1	1	0	0	0	1	24	32	19	12	1
860	0	25	4	1		0	0	0	0	0	0	0	0	0	1	0	0	0	1	0	1	0	0	0	1	0	0	0	0	1	0	1	1	0	0	0	4					7.5	0
861	0	36	4	1	17	0	1	1	1	1	0	1	1	0	1	1	0	0	1	0	0	0	0	0	0	0	0	0	1	0	1	1	0	1	0	0	18	62	31	18	13	37.381	35
862	1	20	4	1	0	0	0	0	0	0	1	0	0	0	0	0	1	0	1	0	1	1	0	0	1	0	0	0	0	1	0	1	1	0	0	0	0	42	16	19	7	17.4524	4.52778
863	1	23	2	1		0	0	0	0	0	1	0	0	0	1	0	1	0	1	0	1	1	0	0	1	0	0	0	0	1	0	1	1	0	0	0	1					12.0476	2.86111
864	0	40	4	0	4	0	1	1	1	0	0	0	0	0	1	0	0	0	1	0	1	0	0	0	1	0	1	0	0	0	1	0	0	1	0	1	14	19	10	9	0
865	0	22	4	1		0	0	0	1	0	1	1	0	0	1	0	0	0	1	0	1	1	0	1	1	0	1	0	0	0	0	1	1	0	0	1	8					23.8333	17.4444
866	0	30	4	1	20	0	0	0	1	0	0	1	0	0	1	0	0	1	1	0	1	0	0	0	1	0	0	0	0	1	1	1	0	0	0	0	9					46.6429	24.4444
867	0	21	4	1	5	0	0	0	0	0	0	0	0	0	0	0	1	0	1	0	1	1	0	0	1	0	0	0	0	1	0	1	1	0	0	0	1	44	21	14	9	3.59524	0
868	0	22	2	1	4	0	0	0	0	0	1	1	0	0	1	0	1	0	1	0	1	1	0	0	1	0	0	0	0	0	0	1	1	0	0	0	3	42	25	6	11	28.4286	26.25
869	0	21	2	1	3	0	1	0	1	1	0	1	1	1	1	1	0	0	0	0	0	0	1	1	0	1	1	1	0	0	1	1	0	0	0	1	23	67	33	28	6
870	0	31	2	0		0	0	1	0	1	0	1	1	1	1	1	0	0	1	0	0	1	0	0	1	1	1	0	0	0	1	1	1	0	0	1	15	44	23	19	2
871	0	25	2	0		0	1	1	1	1	0	1	1	0	1	1	0	1	1	1	0	0	0	1	0	1	1	0	0	0	1	1	1	0	0	1	21					59.5952	52.7778
872	0	59	3	0		0	0	1	1	0	1	0	1	0	1	1	1	0	1	0	1	0	1	0	1	0	0	0	1	1	0	1	0	1	0	0	10	52	25	17	10
873	1	26	2	1	8	0	0	0	1	0	1	0	0	0	1	0	0	0	1	0	1	0	0	1	1	0	0	0	0	1	0	0	1	0	0	1	7	51	30	13	8
874	0	28	3	0	4	0	1	1	1	1	0	1	1	0	1	1	0	1	0	1	1	0	0	1	0	0	1	0	0	0	1	1	1	0	0	1	20	59	25	30	4
875	1	29	2	0		0	0	0	0	0	1	0	0	0	1	0	0	0	1	0	1	1	0	1	1	0	0	0	0	1	0	1	1	0	0	0	3	40	19	13	8
876	0	24	4	0		0	1	1	1	0	0	1	0	0	1	1	0	1	1	1	1	0	0	1	1	0	1	0	0	0	0	1	0	0	0	0	15					26.0238	22.6111
877	0	21	4	1	2	0	0	0	0	0	1	0	0	0	1	0	1	0	1	0	1	1	0	0	1	0	0	0	0	1	0	1	1	0	0	0	1	26	18	3	5	22.619	3.61111
878	1	19	1	0		0	0	0	0	0	1	0	0	0	0	0	1	0	1	0	1	1	0	0	1	0	0	0	0	1	0	1	1	0	0	0	0
879	1	16	1	0		0	0	0	0	0	1	0	0	0	0	0	0	0	1	0	1	1	0	0	1	0	0	0	0	1	0	1	1	0	0	0	1					16.9048	0
880	1	30	2	0		0	0	0	0	0	0	0	1	0	1	0	0	0	1	0	1	0	1	1	1	0	0	0	0	0	0	1	1	0	0	0	8	45	19	26	0
881	0	25	4	0		0	1	1	1	1	0	1	1	1	1	1	0	0	1	1	1	0	0	1	0	1	1	1	0	0	1	1	0	0	1	0	22					78.8095	63.6111
882	0	23	4	0		0	0	1	1	1	0	1	1	0	1	1	0	1	1	1	0	0	0	1	1	1	0	1	0	0	1	1	0	0	0	1	20					42.7857	47.0833
883	0	20	4	1	5	0	1	0	1	0	1	0	0	0	0	0	0	0	1	0	1	0	0	0	1	0	0	0	0	1	0	1	1	0	0	0	4	45	23	16	6	20.7143	12.7778
884	0	37	2	0		0	0	0	0	0	1	0	0	0	1	0	1	0	1	0	1	1	0	0	1	0	0	0	0	1	0	1	1	0	0	1	2	35	17	13	5
885	1	21	4	1		0	0	0	0	0	1	0	0	0	0	0	1	0	1	0	1	1	0	0	1	0	0	0	0	1	0	1	1	0	0	0	0					8.7619	0
886	0	25	2	1		0	0	0	0	0	1	0	0	0	0	0	0	0	1	0	1	1	0	0	1	0	0	0	0	1	0	1	0	0	0	0	2					14.881	1.63889
887	0	18	2	1		0	1	0	0	1	0	0	0	1	1	0	1	0	0	0	1	0	0	1	1	1	0	0	0	1	1	1	0	1	1	0	13					67.0476	49
888	1	20	2	1		0	0	0	0	0	1	0	0	0	1	0	1	0	1	0	0	0	0	0	1	0	0	0	0	1	0	1	1	0	0	0	3					1.19048	0
889	1		3	0		0	0	0	0	0	1	0	0	0	1	0	0	0	1	0	1	0	0	1	1	0	0	0	0	0	0	1	1	0	0	1	6	52	27	17	8
890	0	25	2	0		0	1	1	1	1	0	1	1	1	1	1	0	1	0	1	0	0	1	1	1	1	1	1	1	0	1	1	0	1	1	0	27					76.4286	69.1667
891	0	20	2	1		0	0	0	0	1	1	0	0	0	1	1	0	0	1	0	1	1	0	1	1	0	0	0	0	1	0	1	1	0	0	0	5	33	19	10	4
892	0	25	4	0		0	1	1	1	0	1	1	1	1	1	1	0	1	1	1	1	1	0	1	1	1	1	0	0	0	1	1	0	0	0	0	17					33.6667	15.9722
893	1	17	2	1		0	0	0	0	0	1	0	0	0	0	0	1	0	1	0	1	1	0	0	1	0	0	0	0	1	0	1	1	0	0	0	0					8.2619	0
894	1	21	2	1		0	0	0	0	0	1	0	0	0	1	0	0	0	1	0	1	0	1	0	1	0	0	0	0	1	0	1	1	0	0	0	4					22.4524	1.94444
895	0	23	3	0		0	0	0	1	1	0	0	0	0	1	1	0	0	1	0	1	0	0	0	1	0	0	0	0	1	0	1	1	0	0	1	8	59	34	17	8
896	0	18	1	0	6	1	1	1	1	1	0	1	1	1	1	1	0	1	1	1	1	0	1	1	0	1	1	1	0	0	0	0	0	1	1	0	26	69	31	28	10	40.6667	26.1111
897	0	18	2	0	10	0	0	0	1	1	0	1	0	0	1	0	0	0	1	0	1	0	0	0	1	0	0	0	0	1	1	1	1	0	0	0	8	49	27	21	1	12.8571	5.55556
898	0	22	3	0		0	1	1	1	1	1	1	1	0	1	1	1	1	1	1	0	0	0	0	0	1	1	1	0	0	1	1	0	0	1	0	20	59	30	25	4
899	0	20	2	1		1	1	1	1	1	1	1	1	1	1	1	1	1	1	1	0	0	0	1	1	1	1	1	0	0	0	1	0	0	0	1	21	32	19	13	0
900	0	27	2	0	6	1	1	1	1	1	0	1	1	1	1	1	0	1	1	1	0	0	1	1	0	1	1	1	0	0	1	1	1	1	0	1	26	62	36	18	8
901	0	23	4	1	10	0	1	0	1	1	0	1	1	0	1	1	0	1	1	1	0	0	0	0	0	0	1	0	0	0	1	1	1	0	0	1	18	53	28	19	6	44.2619	30.0833
902	0	21	2	1		0	0	0	0	0	1	0	0	1	1	0	0	0	1	0	1	1	0	0	1	0	0	0	0	1	0	1	1	0	0	0	3	31	18	8	5
903	0	17	2	0		1	0	1	1	1	0	1	1	0	1	1	0	1	1	1	1	0	0	1	0	1	0	0	0	0	0	1	0	0	0	1	19	63	36	18	9
904	0	25	4	1	2	0	1	0	0	1	0	1	1	1	1	1	0	0	1	0	1	0	0	1	1	1	1	0	0	0	0	1	1	0	0	0	14	32	19	6	7	32.9048	21.9722
905	0	30	4	1		0	0	0	0	0	0	0	0	0	1	0	0	0	1	0	1	0	0	0	1	0	0	0	0	1	0	1	1	0	0	0	4					4.40476	0
906	0	23	3	1		0	1	1	1	1	0	1	1	1	1	1	0	1	1	1	0	1	0	1	1	1	1	0	0	0	0	1	0	1	1	0	21	25	14	9	2	13.5714	24.5833
907	0	22	4	1	0	0	0	0	0	0	1	0	0	0	0	0	1	0	1	0	1	1	0	0	1	0	0	0	0	1	0	1	1	0	0	0	0	47	26	16	5	13.5714	3.88889
908	0	25	2	1	8	0	0	0	1	1	0	1	1	1	1	1	0	0	1	0	0	0	0	0	1	0	1	0	0	0	0	1	0	0	0	0	14
909	0	18	2	1		0	1	1	0	0	0	1	0	0	1	0	0	0	1	0	1	1	0	1	1	0	0	0	0	1	1	1	1	0	0	0	8					4.7619	1.38889
910	1	19	4	1		0	1	0	0	0	1	0	0	1	0	0	0	0	1	0	1	1	0	0	1	0	1	0	0	1	0	1	1	0	0	0	4
911	1	19	2	1		0	0	0	0	1	1	0	1	0	1	0	0	0	1	0	1	0	0	1	1	0	0	0	0	0	0	1	1	0	0	1	8					15.9524	13.6111
912	1	24		0		0	0	0	0	0	1	0	1	0	1	0	0	0	1	0	1	0	0	0	1	0	0	0	0	1	0	1	1	0	0	0	4
913	1	17	1	0		0	0	0	0	0	1	0	0	0	0	0	1	0	1	0	1	1	0	0	1	0	0	0	0	1	0	1	1	0	0	0	0					6.07143	0
914	1	19	1	0		0	0	0	0	0	0	0	0	0	0	0	0	0	1	0	1	1	0	0	1	0	1	0	0	1	0	1	1	0	0	0	3
915	0	51	4	0	24	0	0	1	1	0	0	1	0	0	1	0	0	0	1	0	1	0	0	0	1	0	0	0	1	0	0	1	1	0	0	1	10	58	30	18	10	51.9286	35.2778
916	1	42	3	0		0	0	0	0	0	1	0	0	0	0	0	1	0	1	0	1	1	0	0	1	0	0	0	0	1	0	1	1	0	0	0	0	35	21	10	4
917	1	19	1	0		0	0	0	0	0	1	0	0	0	1	0	0	0	1	0	1	1	0	0	1	0	0	0	0	1	0	1	1	0	0	1	3					27.2143	38.25
918	1	22	4	1	0	0	0	0	0	0	1	0	0	0	0	0	1	0	1	0	1	1	0	1	1	0	0	0	1	1	0	0	1	0	0	0	3	18	13	3	2	23	2.58333
919	1	22	4	1	2	0	0	0	0	0	0	0	0	0	1	0	0	0	1	0	1	0	0	0	1	0	0	0	0	1	0	1	1	0	0	0	4	29	13	12	4	19.7619	10.8333
920	1	20	2	1		0	0	0	0	0	1	0	0	0	0	0	1	0	1	0	0	1	0	0	1	0	0	0	0	1	0	1	1	0	0	0	1	30	17	12	1
921	1	21	2	1		0	0	0	0	0	1	0	0	0	1	0	1	0	1	0	0	1	0	0	1	0	0	0	0	1	0	0	1	0	0	0	3	23	11	7	5
922	1	17	1	0		0	1	1	1	1	1	1	1	0	1	0	1	0	1	1	1	0	0	0	1	0	1	0	0	0	0	1	1	0	0	0	11					21.8095	13.75
923	0	23	4	1	4	0	0	1	1	1	1	1	0	0	1	1	0	0	1	0	1	1	0	1	1	0	0	0	0	1	0	1	0	0	0	0	9	51	25	18	8	27.619	20
924	0	25	2	0		1	1	1	1	1	0	1	1	1	1	1	0	1	1	0	0	1	0	1	1	1	1	0	1	0	1	1	0	0	0	0	21	72	29	28	15	59.2381	26.5278
925	1	29	3	0	14	0	0	0	0	0	0	0	0	0	0	0	0	0	1	0	1	1	0	0	1	0	0	0	0	1	0	1	1	0	0	0	2	34	18	9	7	7.38095	0
926	0	20	4	1		0	0	0	0	1	0	0	1	0	0	0	1	0	1	0	1	1	0	1	1	0	1	0	0	1	0	1	1	0	0	0	5					39.7619	3.19444
927	1	19	1	0		0	0	0	0	0	1	0	0	0	0	0	0	0	1	0	0	0	0	1	1	0	0	0	0	1	0	1	1	0	0	0	4					4.7619	0
928	0	25	3	0		0	1	1	1	1	0	1	1	1	0	1	0	0	1	1	1	0	0	1	1	0	0	0	0	0	1	1	1	0	0	1	16	45	25	13	7
929	0	27	3	1	25	1	1	1	1	1	0	1	1	1	1	1	0	1	1	1	0	0	1	1	1	1	0	0	1	0	1	1	1	1	1	1	25	65	34	19	12
930	0	40	3	0	3	0	0	0	0	0	1	0	0	1	1	0	1	0	1	0	1	1	0	0	1	0	0	1	0	1	1	1	1	0	0	0	4	26	11	12	3
931	0	25	3	1	1	0	0	0	0	1	1	0	0	0	1	0	1	0	1	0	1	1	0	0	1	0	0	0	0	1	0	1	1	0	0	0	2	44	27	11	6	23.8571	3.61111
932	0	20	2	1		0	1	1	0	1	1	0	1	0	1	0	0	0	1	0	1	1	0	1	1	0	1	0	0	0	1	1	1	0	0	1	11					59.2857	36.9444
933	1	21	4	1	0	0	0	1	0	1	1	0	1	0	1	1	1	0	1	0	1	1	0	1	1	0	1	0	0	0	0	1	0	0	0	0	9	38	20	12	6	27.1429	10
934	1	49	3	1	1	0	1	1	1	0	0	0	1	0	1	1	1	0	1	1	1	1	0	1	0	1	1	0	0	1	0	1	1	0	0	0	12	60	28	16	16
935	1	50	3	1		0	0	0	0	0	1	0	0	0	0	0	0	0	1	0	0	1	0	0	0	0	0	0	0	1	0	1	1	0	0	0	3	20	7	13	0
936	1	23	3	0		0	0	0	0	0	1	0	0	0	1	0	1	0	1	0	1	1	0	0	1	0	0	0	0	0	0	1	1	0	0	0	2	38	21	8	9
937	1	29	3	0		0	0	0	0	0	0	0	0	0	1	0	0	0	1	0	0	0	1	0	1	0	0	0	0	0	0	1	1	0	0	1	8	57	30	18	9
938	0	25	3	0		0	1	1	1	1	0	1	1	1	1	1	0	0	1	1	0	0	0	1	0	1	1	0	0	0	1	1	0	0	0	1	22	48	23	18	7
939	1	20	2	1		0	0	0	0	0	0	0	0	0	0	0	1	0	1	0	1	0	0	1	1	0	0	1	0	1	0	1	1	0	0	0	4					15.9524	0
940	0	17	1	0	4	0	0	0	0	1	0	0	1	0	1	1	1	0	1	0	1	1	0	1	1	0	0	0	0	1	0	1	1	0	0	0	6	31	24	5	2
941	0	27	3	1		0	1	1	1	0	0	1	0	0	1	1	1	0	1	1	1	1	0	1	1	1	0	0	0	0	0	0	1	0	1	0	13	57	28	23	6
942	0	21	4	0	17	0	0	1	0	1	0	1	1	1	1	1	0	0	1	0	1	0	0	1	1	1	0	0	0	0	1	0	1	1	0	1	17	60	30	27	3
943	0	38	3	0	4	0	1	1	1	1	0	1	1	1	1	1	0	1	1	0	0	0	0	1	1	1	0	0	0	0	0	0	1	0	0	1	19	67	35	23	9	42.619	43.3333
944	0	30	3	1		0	0	1	0	0	1	0	0	0	1	0	1	0	1	0	1	1	0	1	1	0	0	0	0	1	0	1	1	0	0	0	3	47	26	13	8	4.7619	0.833333
945	0	19	4	1		1	1	1	1	1	0	1	1	1	1	1	0	1	0	1	0	0	1	1	0	1	1	1	1	0	0	0	0	1	1	1	30	77	46	16	15	68.5714	74.5278
946	1	24		0		0	0	0	0	0	1	0	1	0	1	0	1	0	1	0	1	1	0	1	1	0	1	0	0	1	0	0	1	0	0	0	5	47	28	16	3	18.619	9.80556
947	0	33	3	0	1	0	0	0	1	0	1	0	0	0	1	0	0	0	1	0	1	1	0	0	1	0	0	0	0	1	0	1	1	0	0	0	3	27	13	8	6
948	0	19	2	0		0	0	0	1	0	0	0	0	0	0	0	0	0	1	0	1	1	0	1	1	0	0	0	0	1	0	1	1	0	0	1	5	45	30	13	2
949	0	19	2	1		0	0	0	0	0	1	0	0	0	1	0	1	0	1	0	1	1	0	0	1	0	0	0	0	1	0	1	1	0	0	0	1					5.52381	0.416667
950	0	47	2	0	1	0	0	0	0	0	1	0	0	0	1	0	1	0	1	0	1	1	0	0	1	0	0	0	0	1	0	1	1	0	0	0	1	22	15	7	0	10.0714	5.36111
951	0	25	2	0		0	1	1	1	1	0	1	1	1	1	1	0	0	0	1	1	0	0	1	1	1	1	1	0	0	1	1	0	0	1	0	22					67.0476	67.5556
952	0	40	4	1		0	0	0	0	0	1	0	0	0	0	0	1	0	1	0	1	1	0	0	0	0	0	0	0	1	0	1	1	0	0	0	1					1.66667	0
953	0	17	2	1		0	0	0	0	0	0	0	0	0	0	0	0	0	1	0	1	0	0	0	1	0	0	0	0	1	0	1	1	0	0	0	3	67	38	19	10
954	0	20	2	1		0	1	1	0	0	0	1	0	0	1	0	0	0	1	0	0	0	0	1	0	0	1	0	0	1	0	1	1	0	0	0	11					46.9048	26.1111
955	0	58	2	0		0	1	1	1	1	0	0	0	0	1	0	0	0	0	0	1	0	0	1	1	0	0	0	0	0	0	1	1	0	0	1	12	87	43	26	18
956	0	23	4	1	1	0	0	0	0	0	1	0	0	0	0	0	1	0	1	0	0	1	0	0	1	0	0	0	0	1	0	1	1	0	0	0	1	51	29	13	9	13.8095	0
957	0	39	2	0	19	0	0	0	0	0	1	0	0	0	1	0	0	0	1	0	1	0	0	0	1	0	0	0	0	1	0	1	0	0	0	0	4	23	15	5	3	5.95238	0
958	0	49	2	0	2	0	1	1	1	1	0	1	1	1	1	1	0	1	1	1	0	0	0	1	0	1	1	1	1	0	1	0	0	1	1	0	27	57	31	20	6
959	0	44	2	0	8	0	0	0	0	1	0	1	0	0	1	0	0	0	1	0	1	0	1	0	1	0	0	1	0	0	1	1	1	0	0	0	10	53	27	17	9	23.8095	5.83333
960	0	40	3	0		0	0	0	0	0	1	0	0	0	0	0	1	0	1	0	1	1	0	0	1	0	0	0	0	1	0	1	1	0	0	1	1	62	37	17	8
961	0	41	2	0		0	1	1	1	1	0	1	1	0	1	1	0	1	1	1	0	0	0	1	1	1	1	0	0	1	1	1	0	0	0	1	20	66	32	26	8
962	0	50		0	21	1	0	0	0	0	0	1	0	0	1	1	0	0	1	0	0	0	0	0	0	0	0	0	0	0	1	1	1	0	0	1	12	65	34	20	11
963	0	17	2	0	5	1	0	0	0	0	1	1	0	1	1	0	1	0	1	0	1	1	0	0	0	0	0	0	0	1	0	1	1	0	0	0	5	53	27	17	9	25.0952	7.77778
964	0	34	3	1		0	0	0	0	0	1	1	1	0	1	1	1	0	1	0	1	0	0	0	1	0	0	0	0	1	0	1	1	0	0	1	6	68	38	22	8
965	0	39	3	0		0	0	0	0	0	1	0	0	0	0	0	0	0	1	0	0	1	0	0	1	0	0	0	0	1	0	1	1	0	0	0	2	33	16	13	4
966	0	37	2	0		0	0	0	0	0	1	1	1	0	1	1	1	0	1	0	1	1	0	0	1	0	0	0	0	0	0	1	1	0	0	0	5	49	22	23	4
967	0	33	3	0	1	0	1	1	1	1	0	1	1	1	1	1	0	1	1	1	1	0	1	1	1	1	1	0	1	0	1	1	0	1	0	1	24	43	31	8	4
968	0	23	4	1	1	0	0	0	0	0	1	0	0	0	0	0	1	0	1	0	1	1	0	0	0	0	0	0	1	1	0	1	1	0	0	0	2					15.2381	3.88889
969	0	20	2	0		0	0	0	1	1	1	1	0	0	1	0	0	0	1	0	1	0	0	1	1	0	1	0	0	1	0	1	1	0	0	0	8	58	43	9	6
970	0	25	3	0	9	0	1	1	1	1	0	1	1	1	1	1	0	1	1	1	0	0	0	1	0	1	1	0	0	0	1	0	0	0	1	0	24	61	35	22	4
971	1	30	4	1		0	0	0	0	0	0	0	0	0	0	0	1	0	1	0	1	0	0	0	1	0	0	0	0	1	0	1	0	0	0	0	3					4.30952	0
972	0	20	4	1		0	0	1	1	1	0	0	1	0	1	1	0	0	1	1	1	1	0	0	1	1	0	0	0	0	1	1	1	0	0	0	12	58	28	22	8	32.7381	26.1667
973	0	35	3	1		0	0	0	1	0	0	1	1	0	1	1	1	0	1	1	0	1	0	1	0	0	1	0	0	0	0	1	0	0	0	0	13	27	17	7	3
974	0	35	4	0	7	0	0	0	0	0	0	0	0	0	1	0	1	0	1	0	1	0	0	0	1	0	0	0	0	1	0	0	1	0	0	0	4					7.78571	0
975	0	25	4	0		0	1	1	1	1	0	1	1	1	1	1	0	1	1	1	0	0	0	1	0	1	1	0	1	0	1	1	1	0	0	1	23					43.0952	65.8333
976	0	88	2	0		0	0	0	0	0	1	0	0	0	0	0	0	0	1	0	1	1	0	0	1	0	0	0	0	1	0	1	1	0	0	0	1					0	0
977	0	56	4	0	5	0	0	0	0	0	0	0	0	0	0	0	0	0	1	0	1	0	0	0	0	0	0	0	0	0	0	1	1	0	0	0	5	42	23	12	7
978	0	28	3	0		0	0	0	0	0	1	0	0	0	0	1	0	0	1	1	1	1	0	0	1	0	0	0	0	1	0	1	1	0	0	1	4	29	20	1	8
979	0	41	3	0		0	0	0	0	1	0	1	1	1	1	1	0	0	1	0	0	0	0	1	0	1	1	0	1	0	0	1	0	0	0	0	17	42	23	12	7
980	0	36	2	0		0	1	0	0	0	0	1	1	0	1	1	0	1	1	1	0	0	0	1	0	1	0	0	0	0	0	0	1	0	0	1	17	79	40	26	13
981	0	30	4	0	10	0	0	0	0	0	1	0	0	0	0	0	1	0	1	0	1	1	0	0	1	0	0	0	0	1	0	1	1	0	0	0	0	75	32	27	16	19.7619	11.3889
982	0	19	2	0		0	1	1	1	1	0	1	1	1	1	1	0	1	0	1	1	0	0	1	1	1	1	1	0	0	1	0	0	1	1	1	26	52	31	13	8
983	1	45	2	0		0	0	0	0	1	0	1	1	1	1	1	0	0	1	0	0	1	0	1	1	0	1	0	0	0	1	1	1	0	0	0	13					14	7.13889
984	0	21	4	1		0	0	0	1	1	1	0	1	0	1	1	0	0	1	0	1	1	0	0	1	0	0	0	0	0	0	1	1	0	0	0	7	41	26	11	4	9.52381	5.55556
985	0	22	4	1	9	0	1	1	1	1	0	1	1	0	1	1	0	0	1	1	1	0	1	1	1	0	1	0	0	0	0	0	1	0	1	0	18	64	31	25	8	59.4762	42.9444
986	0	19	2	1		0	0	0	0	0	1	0	0	0	0	0	0	0	1	0	1	1	0	0	1	0	0	0	0	1	0	1	1	0	0	1	2					2.38095	7.5
987	0	46	2	0	4	0	0	1	1	1	0	1	1	1	1	1	0	1	1	1	0	0	0	1	0	1	1	1	0	0	1	1	0	0	0	0	22	67	30	24	13	65.9762	47.5833
988	1	32	3	0		0	0	0	0	0	1	0	0	0	1	0	1	0	1	0	1	1	0	0	1	0	0	1	0	0	0	1	1	0	0	0	3	32	22	5	5
989	0	25	4	0		0	0	1	0	1	0	1	1	0	1	1	1	0	1	1	0	0	0	1	1	1	1	0	0	0	0	1	1	0	1	0	15					49.9286	39.2778
990	1	35	3	1		0	0	0	0	0	1	0	1	0	0	1	1	0	1	0	0	1	0	0	1	0	0	0	0	0	0	1	1	0	0	0	4	27	20	0	7
991	0	35	3	0		0	0	1	1	1	0	1	1	0	1	1	0	1	1	0	1	0	0	1	1	0	0	0	0	0	1	1	1	0	0	0	14	50	24	17	9
992	0	21	4	1	3	0	0	0	0	1	0	0	1	1	1	0	0	0	1	0	1	0	1	1	1	0	0	0	0	1	0	1	1	0	0	0	9	45	27	10	8	32.1429	12.5
993	0	24	4	1	1	0	0	0	0	0	1	0	0	0	0	0	1	0	1	0	1	1	0	0	1	0	0	0	0	1	0	1	1	0	0	0	0	46	25	17	4	14.7619	0
994	1	34	3	0		0	0	0	0	0	1	0	0	0	1	0	0	0	1	0	1	0	0	0	0	0	0	0	0	1	0	1	1	0	0	0	4	38	25	9	4
995	1	28	4	0	5	0	0	0	0	0	1	1	1	0	1	0	0	0	1	0	1	0	0	0	1	0	0	0	0	1	0	0	1	0	0	0	6	42	20	15	7	18.8095	3.88889
996	1	32	4	0	7	0	0	0	0	0	1	0	0	0	1	0	0	0	1	0	1	0	0	0	1	0	1	0	0	1	0	1	1	0	0	0	4	51	27	16	8
997	1	54	3	0	4	0	0	0	1	0	1	0	1	0	0	0	0	0	1	0	1	0	1	0	1	0	0	0	0	1	0	1	1	0	0	0	5	26	17	9	0
998	0	21	2	1		0	0	0	0	1	1	1	1	0	0	0	0	0	1	0	0	1	0	0	0	0	0	1	0	1	0	1	1	0	0	0	7					17.1429	22.2222
999	0	20	2	1		0	0	0	0	0	1	0	0	0	0	0	1	0	1	0	1	1	0	0	1	0	1	0	0	1	0	1	1	0	0	0	1					9.54762	0
1000	0	19	2	1		1	0	0	0	1	1	1	1	0	1	1	0	0	1	0	1	1	0	0	1	1	0	0	0	0	0	1	1	0	0	1	10					38.3333	29.7222
1001	0	25	2	0		0	1	1	1	1	1	1	1	0	1	1	1	1	1	0	0	1	0	1	0	1	1	0	0	0	1	1	0	0	1	0	18					38.3333	53.6389
1002	0	30	4	0	25	0	0	0	0	0	1	0	0	0	0	0	0	0	1	0	1	1	0	0	1	0	0	0	0	1	0	1	1	0	0	0	1	26	14	9	3	0.714286	0
1003	0	21	2	1		0	1	1	0	1	1	1	1	1	1	1	0	0	1	1	0	0	0	1	1	0	1	0	0	0	1	1	1	0	1	0	17	25	18	2	5
1004	0	25	4	0		0	1	1	1	1	1	1	1	0	1	1	0	1	1	1	0	0	0	1	0	1	1	0	0	1	0	1	0	0	0	1	19					56.9048	29.1667
1005	0	26	2	0	25	0	0	0	1	0	0	0	0	0	0	0	0	0	0	1	1	0	0	1	1	0	0	1	0	1	1	1	1	0	0	1	10	55	23	25	7
1006	0	37	3	0		0	0	1	1	1	0	1	0	0	1	1	0	1	1	0	0	0	0	1	1	0	0	1	0	1	0	1	1	0	1	0	14	50	27	18	5
1007	0	17	2	0	20	0	1	0	0	1	0	0	1	0	1	1	0	1	1	0	1	0	0	1	1	0	0	0	0	1	0	0	1	0	0	1	12	69	36	25	8	64.2857	33.0556
1008	0	18	1	0		1	1	1	1	1	0	1	1	1	1	1	0	1	1	1	0	0	1	1	0	1	1	1	1	0	1	1	0	1	1	1	29					41.6667	13.8889
1009	0	16	2	1		0	0	0	0	1	1	1	0	0	1	0	1	0	1	0	1	1	0	0	1	0	0	0	0	1	0	1	1	0	0	0	3					17.9762	4.44444
1010	0	24	4	1	8	0	0	0	1	1	0	1	1	0	1	1	1	0	1	0	1	0	0	1	1	0	1	1	0	0	0	1	0	0	0	0	13					20.8333	27.2222
1011	0	30	3	1		0	0	0	0	0	1	0	0	0	0	0	0	0	1	0	1	1	0	0	1	0	0	0	0	1	0	1	1	0	0	0	1	43	30	10	3
1012	0	21	4	1		0	0	0	0	0	1	0	0	0	0	0	0	0	1	0	1	0	0	0	1	0	0	0	0	1	0	1	1	0	0	0	2					26.9048	1.38889
1013	0	47	3	0		0	1	0	0	0	1	0	0	0	1	0	1	0	1	0	1	1	0	1	1	0	0	0	0	0	0	1	1	0	0	1	5	66	31	24	11
1014	0	21	4	1	8	0	0	0	0	0	1	0	0	0	1	0	0	0	1	0	1	1	0	1	1	0	0	0	1	1	0	1	1	0	0	1	5	51	21	25	5	39.0476	12.7778
1015	0	25	2	0		0	1	1	1	1	0	1	1	1	1	1	0	1	0	1	0	0	0	1	0	1	1	1	0	1	1	1	0	0	1	1	25					56.5238	37.0833
1016	0	17	1	0		0	1	1	1	1	0	1	1	1	1	1	0	1	0	1	0	0	0	1	0	1	1	1	1	0	1	0	0	0	1	1	28					77.8571	53.8611
1017	0	25	4	1		0	0	0	0	1	0	1	1	0	1	1	1	0	0	0	1	0	0	0	1	1	0	0	0	0	0	0	0	0	0	0	12					38.8095	46.8056
1018	0	29	3	0	14	0	0	1	1	0	1	1	0	0	0	0	0	0	1	1	1	0	0	0	1	0	0	0	0	1	0	1	1	0	0	0	6	42	28	13	1
1019	0	31	3	0	21	0	0	0	0	0	1	0	0	0	0	0	0	0	1	0	1	1	0	0	1	0	0	0	0	1	0	1	1	0	0	0	1	19	14	4	1
1020	0	20	2	0	6	0	0	1	1	1	0	1	0	1	1	1	0	1	1	0	0	0	0	1	0	1	1	0	0	0	1	1	0	0	0	1	20	61	32	26	3
1021	0	19	2	0		0	1	1	1	1	0	1	1	1	1	1	0	1	1	0	0	0	0	1	0	1	1	0	0	0	0	0	0	0	0	1	22	47	23	19	5
1022	0	18	2	0	17	0	1	1	1	1	0	1	1	0	1	1	0	1	1	1	0	0	0	1	1	1	0	1	0	0	1	0	0	1	0	1	23	72	36	29	7	44.0952	16.9444
1023	0	19	2	1		0	0	0	0	0	1	0	0	0	1	0	0	0	0	0	1	0	0	0	1	0	1	1	0	1	0	1	1	0	0	0	6					15.119	0
1024	0	35	3	0	15	0	1	1	1	1	0	1	1	1	1	1	0	1	1	1	0	0	0	1	0	1	1	1	0	0	1	1	0	1	1	0	25	68	38	23	7
1025	0	17	1	0		1	0	0	1	1	0	1	1	1	1	1	0	1	0	1	0	0	0	1	1	1	1	0	0	0	1	0	1	1	0	1	23					34.7619	47.8611
1026	0	44	4	1		0	0	0	0	0	1	0	0	0	0	0	1	0	1	0	1	1	0	0	0	0	0	0	0	1	0	1	1	0	0	0	1					0	0
1027	1		2	1		0	0	0	0	0	1	0	0	0	1	0	1	0	1	0	1	1	0	0	1	0	0	0	0	1	0	1	1	0	0	0	1	56	28	15	13
1028	0	25	4	0		0	1	1	1	1	0	1	1	0	1	1	0	0	1	0	0	0	0	1	1	1	1	0	0	0	1	1	0	0	0	1	19					34.0714	25.75
1029	0	21	2	1		0	0	0	0	0	1	1	0	0	1	1	0	0	1	0	1	1	0	0	1	0	1	0	0	1	0	1	1	0	0	0	5					24.5714	4.02778
1030	0	36	2	0		0	1	1	1	1	0	1	1	1	1	1	0	1	1	1	0	0	0	1	0	1	1	1	1	0	1	1	0	1	1	0	26	46	20	15	11
1031	0	26	4	1		0	1	1	1	0	1	1	0	0	0	0	0	0	1	1	1	0	0	0	1	0	1	0	0	1	1	1	0	0	0	0	10					17.7381	20.5556
1032	0	23	4	1	9	0	0	0	1	1	1	1	1	1	1	1	0	1	1	1	1	1	0	1	0	1	1	1	0	0	1	1	0	0	1	0	19	29	14	12	3	38.3333	67.2222
1033	0	45	2	1		0	1	1	1	1	1	1	1	0	1	1	0	1	1	0	0	0	0	1	0	1	1	1	0	0	1	1	0	1	0	0	21					37.381	29.3056
1034	0	22	4	1		0	1	0	0	1	1	1	1	0	1	1	1	0	1	1	0	0	0	1	1	0	1	0	0	0	1	1	0	0	0	0	14					39.5476	52.7778
1035	0	17	2	1		0	1	1	1	1	0	1	1	1	1	1	0	1	0	1	0	0	1	1	1	0	1	1	0	0	1	0	1	0	0	1	24					54.7619	26.75
1036	0	20	2	1		0	1	1	1	1	0	1	1	1	1	1	0	0	1	1	0	0	0	1	0	1	1	1	0	1	1	0	0	1	0	1	24	58	30	19	9
1037	0	20	2	1		0	0	0	0	0	1	0	0	0	1	0	1	0	1	0	1	1	0	0	1	0	0	0	0	1	0	1	1	0	0	0	1					6.78571	0.277778
1038	0	21	2	1		0	0	0	0	0	1	0	0	0	1	0	0	0	1	0	1	0	0	1	1	0	0	0	0	1	1	1	1	0	0	1	6	58	28	22	8
1039	0	28	4	1		0	0	0	0	0	1	0	0	0	0	0	0	0	1	0	1	1	0	0	1	0	0	0	0	1	0	1	1	0	0	0	1					8.95238	0.0277778
1040	0	22	4	1		0	0	0	0	0	1	0	0	0	0	0	1	0	1	0	1	1	0	0	1	0	0	0	0	1	0	1	1	0	0	0	0					7.38095	0.555556
1041	1	22	4	1		0	0	1	0	1	1	0	0	0	0	1	0	0	1	0	1	0	0	1	1	0	0	0	0	1	0	1	1	0	0	0	6					11.7857	1.94444
1042	1	29		0	23	0	1	1	1	1	0	1	1	0	1	1	0	0	0	1	0	0	1	1	0	0	1	1	0	0	1	0	0	1	0	1	25
1043	1	35	3	0		0	0	0	0	1	1	0	0	0	1	0	1	0	1	0	1	1	1	0	1	0	0	0	0	1	0	1	1	0	0	0	3	40	27	6	7
1044	1	39	3	1		0	0	0	0	0	1	0	0	0	1	0	0	0	1	0	1	1	0	0	1	0	0	0	0	1	0	1	1	0	0	1	3	56	27	15	14
1045	1	18	1	1		0	0	0	0	0	1	0	0	0	1	0	1	0	1	0	1	0	0	0	1	0	0	0	0	1	0	1	1	0	0	0	2	55	26	22	7
1046	1	16	1	0		0	0	0	0	0	1	0	0	0	0	0	0	0	1	0	1	1	0	1	1	0	0	0	0	1	0	1	1	0	0	0	2					0.714286	0
1047	1	17	1	0		0	0	0	0	1	1	0	0	0	1	0	1	0	1	0	1	0	0	0	1	0	0	0	1	1	0	1	0	0	0	0	5					13.0952	0.138889
1048	1	19	2	0		0	1	1	1	0	0	1	1	0	1	1	0	0	1	1	1	0	1	1	1	1	1	0	1	0	0	1	0	0	0	0	18	40	26	8	6
1049	1	54	4	0		0	0	0	0	0	1	0	0	0	0	0	0	0	1	0	1	1	0	1	1	0	0	0	0	1	0	1	1	0	0	0	2					8.54762	0
1050	0	25	2	0		0	1	1	1	1	0	1	1	1	1	1	0	1	1	1	0	0	0	0	0	1	1	0	0	0	1	1	0	0	0	0	21					7.78571	0
1051	0	24	4	1	0	0	1	0	0	1	1	1	1	0	1	1	0	0	1	0	1	1	0	1	0	0	1	1	0	0	0	1	1	0	0	1	13	47	26	16	5	48.9048	48.0556
1052	0	16	1	1	20	0	0	0	0	1	1	0	0	0	1	1	1	0	1	0	1	1	0	0	1	0	0	0	0	1	0	1	1	0	0	1	4	58	35	15	8
1053	1	27	2	0	6	0	0	0	0	0	1	0	1	0	1	0	0	0	1	0	0	1	0	0	1	0	1	0	0	0	0	0	1	0	0	0	7
1054	0	21	2	1		0	0	0	0	1	0	1	0	0	1	0	1	0	1	0	1	1	0	0	1	0	0	1	0	0	0	1	0	0	0	1	8					31.0714	6.36111
1055	1	40	3	1	1	0	0	0	0	0	1	0	0	0	0	0	1	0	1	0	1	1	0	0	1	0	0	0	0	1	0	1	1	0	0	0	0	56	30	19	7
1056	1	23	2	1	0	0	0	0	1	0	1	0	0	0	0	1	1	0	1	0	1	1	0	0	1	0	0	0	0	1	0	1	1	0	0	1	3	21	14	7	0
1057	1	32	2	0	7	0	0	0	0	0	0	0	1	0	0	0	0	0	1	0	1	0	0	0	1	0	0	0	0	1	0	1	1	0	0	0	4	35	19	12	4
1058	0	22	4	0	10	0	1	0	1	1	0	1	1	0	1	1	0	0	1	1	0	0	0	1	0	1	1	0	0	0	1	1	1	1	1	1	21	58	35	19	4	48.9286	61.3889
1059	0	19	4	1	8	0	1	1	1	0	0	0	0	0	1	1	0	1	1	0	1	0	0	0	1	1	0	0	0	1	0	1	1	0	0	1	11	56	33	18	5	17.1429	15.9722
1060	0	21	2	1		0	0	0	0	0	1	0	0	0	0	0	1	0	1	0	1	1	0	1	1	0	0	0	0	1	0	1	1	0	0	0	1					22.619	0.833333
1061	0	23	4	0		0	0	1	0	0	1	0	1	0	1	1	0	0	1	1	1	1	0	0	0	0	0	1	0	0	0	1	1	0	0	1	10					35	19.1667
1062	0	22	2	1		0	0	1	1	1	0	1	1	1	1	1	0	1	1	1	1	1	0	1	1	0	1	1	0	0	0	0	0	1	0	1	20	49	30	14	5
1063	0	55	3	0		0	0	0	0	0	1	0	0	0	1	0	1	0	1	0	1	1	0	0	1	0	0	0	0	1	0	1	1	0	0	0	1	51	24	18	9
1064	0	29	3	0		0	1	1	1	1	0	1	1	1	1	1	0	1	1	1	0	0	1	1	0	1	1	1	0	0	1	1	0	1	1	0	26	64	31	28	5
1065	0	24	4	1	7	0	1	1	1	1	0	1	1	0	1	1	0	0	1	1	0	0	0	1	0	1	1	0	1	0	1	1	0	0	0	0	21	46	20	18	8
1066	0	25	2	0	16	0	0	0	1	1	0	1	1	1	1	1	0	1	1	1	0	0	0	1	0	1	1	0	1	0	1	1	1	0	1	1	22	47	24	13	10
1067	0	25	3	1	8	0	1	0	0	0	1	0	0	0	1	0	1	0	1	0	1	1	0	0	1	0	0	0	1	1	0	1	1	0	0	0	3	66	31	19	16
1068	0	34	3	0		0	0	0	0	0	1	0	0	0	1	0	1	0	1	0	1	1	0	0	1	0	0	0	0	1	0	1	1	0	0	0	1	41	22	17	2
1069	1	23	4	1	1	0	0	0	0	0	1	0	0	0	1	0	1	0	1	0	1	1	0	0	1	0	0	0	0	1	0	1	1	0	0	0	1	32	18	8	6	21.1429	1.72222
1070	0	20	2	1	1	0	0	0	0	0	1	1	0	0	1	0	1	0	1	0	1	1	0	0	1	0	0	0	0	0	0	1	0	0	0	0	4	47	23	20	4	16.6429	13.0556
1071	0	42	3	1		0	0	0	0	0	1	0	0	0	0	0	1	0	1	0	1	1	0	0	1	0	0	0	0	1	0	1	1	0	0	0	0	51	24	14	13
1072	0	26	4	0	5	0	0	1	0	0	1	1	1	0	0	0	0	0	1	0	1	0	0	1	1	0	0	0	0	1	0	1	1	0	0	1	7	54	32	15	7
1073	0	16	2	1		0	0	0	0	1	0	1	0	0	0	1	1	0	1	0	0	0	0	1	1	1	0	1	0	0	0	1	1	1	0	0	11					28.4524	19.7222
1074	0	15	1	0		0	0	1	0	0	1	1	1	0	1	1	0	0	1	0	1	0	0	1	1	0	0	0	0	1	0	1	1	0	0	1	9					28.5714	4.16667
1075	0	20	2	1		0	0	0	0	1	1	0	1	0	1	1	0	0	1	0	1	1	0	1	1	0	0	0	0	0	0	1	1	0	0	1	8	54	31	16	7
1076	0	28	3	1		0	0	1	0	0	0	1	1	0	1	0	1	0	1	0	1	0	0	0	1	0	0	1	1	0	1	1	1	0	1	1	12	50	30	12	8
1077	1	27	4	0	16	0	0	0	0	0	1	0	0	0	0	0	1	0	1	0	1	0	0	0	1	0	0	0	0	1	0	1	1	0	0	0	1	44	23	15	6
1078	0	24	3	1	5	0	0	0	0	0	1	0	0	0	0	0	1	0	1	0	1	1	0	0	1	0	0	0	0	1	0	1	1	0	0	0	0	52	26	18	8	10.1667	0.388889
1079	0	18	2	0	4	0	0	0	0	1	0	1	1	1	1	1	0	1	0	0	0	0	1	0	1	1	0	0	0	0	1	0	1	0	0	0	17	60	31	22	7	5.47619	8.63889
1080	0	26	4	1	3	0	1	0	1	1	0	1	1	0	1	1	0	1	1	1	0	0	0	1	0	1	1	0	0	0	1	1	0	0	0	0	20					34.5238	43.0556
1081	0	20	2	1		0	0	0	0	1	0	0	0	0	1	0	0	0	1	0	1	1	0	1	1	0	0	0	0	1	0	1	1	0	0	1	6					9.45238	0
1082	1	34	3	0		0	0	0	0	0	1	0	1	0	1	0	1	0	1	0	1	1	0	0	1	0	0	0	0	1	0	1	1	0	0	0	2	38	17	20	1
1083	1	20	2	1		0	0	0	0	0	1	0	0	0	1	0	1	0	1	1	1	1	0	1	0	0	0	0	0	1	0	1	1	0	0	0	4					8.2619	0
1084	0	16	1	0	0	0	1	0	1	1	0	1	1	1	1	1	0	0	1	1	0	1	0	1	1	1	1	0	0	0	0	1	1	0	0	0	16	37	16	14	7
1085	0	17	2	0		0	0	0	0	0	0	0	1	0	1	1	1	1	1	0	1	0	0	0	1	0	1	0	0	0	0	1	1	0	0	0	8	21	18	1	2
1086	0	23	4	1	2	0	0	0	0	0	1	1	0	0	1	1	1	0	1	1	1	1	0	0	1	0	1	0	0	0	0	1	1	0	0	0	6	22	8	11	3	11.8333	3.80556
1087	0	20	2	1		0	0	1	0	1	0	0	1	1	0	0	0	0	1	1	1	1	1	1	1	1	0	1	0	0	1	1	1	0	0	1	14	46	23	12	11
1088	0	55	3	0		0	0	1	1	1	1	1	1	1	1	1	0	0	1	0	1	1	0	0	0	0	0	0	0	0	1	1	1	0	0	1	13	73	36	25	12
1089	0		3	0		0	0	0	0	0	1	0	0	0	0	0	1	0	1	0	1	1	0	0	1	0	0	0	0	1	0	1	1	0	0	0	0	40	24	10	6
1090	0	33	3	0		0	0	0	0	0	1	0	0	0	0	0	1	0	1	0	1	1	0	0	1	0	0	0	0	1	0	1	1	0	0	0	0	39	24	9	6
1091	0	64	3	0		0	0	0	0	1	0	1	1	1	0	1	0	1	1	1	1	1	0	0	0	1	1	0	0	0	0	1	0	0	0	1	15	60	37	17	6	48.0476	36.5833
1092	1	28	2	0	10	0	0	0	1	1	0	1	1	0	1	0	0	0	1	0	1	0	0	0	1	0	0	0	0	0	0	1	1	0	0	0	9	62	27	24	11
1093	0	24	4	0	22	0	0	0	0	0	1	0	0	0	1	0	1	0	1	0	1	0	0	0	1	0	0	1	0	1	0	1	1	0	0	0	3	19	12	2	5	5.71429	1.94444
1094	0	65	3	0	16	1	1	1	1	1	1	1	1	1	1	1	0	1	1	1	0	0	1	1	1	1	1	1	1	0	1	1	0	1	1	1	27	79	38	27	14
1095	0	28	3	0		0	0	0	0	0	1	0	1	0	1	0	1	0	1	0	1	1	0	0	1	0	0	0	0	1	0	1	1	0	0	1	3	57	38	14	5
1096	0	23	2	1	0	0	0	0	0	0	0	1	0	0	1	0	0	0	1	0	1	1	0	1	1	0	0	1	0	0	1	1	1	0	0	0	8	45	22	17	6	15.8571	9.72222
1097	0	21	4	0		0	0	1	1	1	0	1	1	0	1	1	0	1	1	0	1	0	0	0	1	0	0	0	0	0	0	1	0	0	1	1	15					29.6429	20
1098	0	31	3	1		0	0	0	0	1	1	0	0	0	0	0	0	0	1	0	1	1	0	1	1	0	0	0	1	1	0	1	1	0	0	1	5	38	24	10	4
1099	1	21	2	1	6	0	1	0	0	0	1	0	0	0	1	0	1	0	1	0	1	1	1	0	1	0	0	0	0	0	0	1	1	0	0	0	4	27	15	8	4
1100	0	43	4	0		0	0	0	0	0	0	0	0	0	0	0	1	0	1	0	1	1	0	0	1	0	0	0	0	1	0	1	1	0	0	0	1					6.66667	0
1101	0	29	4	1	10	0	0	0	1	1	1	1	1	0	1	1	0	0	1	0	1	0	0	1	1	0	0	1	0	0	1	1	1	0	0	1	13					43.4524	32.2222
1102	0	44	2	0		0	0	0	0	1	1	1	0	0	1	0	0	0	1	0	0	1	0	1	1	0	0	0	1	0	0	1	1	0	0	0	8	49	29	15	5
1103	0	61	2	0		0	1	1	1	1	0	1	1	1	1	1	0	1	1	1	0	0	1	1	0	1	1	1	1	0	1	1	1	1	1	1	27	57	34	18	5
1104	0	25	2	0		1	0	0	0	1	1	0	0	0	1	0	0	0	1	0	1	0	0	0	1	0	0	1	1	0	0	1	1	0	0	0	8					13.6905	5.80556
1105	1	21	4	1	12	0	0	0	0	0	0	1	1	0	1	1	0	0	0	1	0	1	1	0	1	1	0	0	0	1	1	1	1	0	0	1	13	48	22	23	3
1106	1	34	2	0	8	0	0	0	0	0	1	0	0	0	0	0	1	0	1	0	1	1	0	0	1	0	0	0	0	1	0	1	1	0	0	0	0	17	9	5	3
1107	1	21	2	1		0	0	0	0	0	1	0	0	0	0	0	1	0	1	0	1	1	0	0	1	0	0	0	0	1	0	1	0	0	0	0	1					13.4524	0
1108	1	43	2	1		0	0	0	0	0	1	0	0	0	0	0	1	0	1	0	0	1	0	0	0	0	0	0	0	1	0	1	1	0	0	0	2	27	12	13	2
1109	1	42	4	0	0	0	0	0	0	0	1	0	0	0	0	0	1	0	1	0	1	1	0	0	1	0	0	0	0	1	0	1	1	0	0	0	0	20	12	6	2	7.97619	0
1110	0	25	4	0	10	0	0	0	1	1	0	0	0	0	1	1	0	0	1	0	1	0	0	0	1	0	0	0	0	1	0	0	1	0	0	0	8	40	19	14	7	12.381	1.94444
1111	0	36	4	0	18	0	0	0	0	0	1	0	0	0	0	0	0	0	1	0	1	0	0	0	1	0	0	0	0	1	0	1	1	0	0	0	2	49	27	13	9
1112	0	20		0		0	0	0	0	0	0	0	1	0	1	1	0	0	1	0	1	1	0	0	1	0	0	0	0	1	0	1	1	0	0	0	5	45	26	11	8	15.4762	7.36111
1113	0	35	3	1		0	0	1	1	0	0	1	1	0	1	1	0	0	1	1	1	0	0	1	1	0	1	0	0	0	1	0	0	0	1	0	17
1114	0	20	2	0		1	1	1	1	1	0	1	1	1	1	1	0	1	1	1	0	0	0	1	0	1	1	1	0	0	1	1	0	0	1	1	26	58	33	9	16
1115	1	42	4	0		0	0	0	0	0	1	0	0	0	1	0	1	0	1	0	0	0	0	0	1	0	0	0	0	1	0	1	1	0	1	0	4					2.28571	0.527778
1116	0	18	1	0		0	0	0	0	0	0	0	0	0	0	0	0	0	1	0	1	0	0	0	1	0	0	0	0	1	0	1	1	0	0	0	3					12.2619	9.97222
1117	1	47	2	0		0	0	0	0	0	1	0	0	0	1	0	1	0	1	0	1	1	0	0	1	0	0	0	1	1	0	1	1	0	0	0	2	47	18	12	17
1118	0	24	4	1		0	0	0	0	0	1	0	0	0	1	0	0	0	0	0	1	1	0	0	1	0	0	0	0	1	0	1	1	0	0	0	3
1119	0	19	4	0	5	0	0	0	0	0	0	0	0	0	0	0	0	0	1	0	0	0	1	0	1	0	0	0	0	1	0	1	1	0	0	1	6	42	31	9	2
1120	0	19	2	1	5	0	0	0	0	0	0	0	0	0	0	0	0	0	1	0	0	0	1	0	1	0	0	0	0	1	0	1	1	0	0	1	6	42	31	9	2
1121	0	24	3	1	2	1	1	0	1	1	1	1	1	1	1	1	1	1	1	1	1	1	0	1	0	1	1	1	1	0	0	1	0	0	1	0	20	44	23	16	5	60.9762	67.9722
1122	0	18	2	1		0	0	0	0	0	1	0	0	0	1	0	1	0	1	0	1	1	0	0	1	0	0	0	0	0	0	1	1	0	0	0	2					16.9286	5.36111
1123	0	38		0	2	0	0	0	0	1	0	0	0	0	1	0	0	0	1	0	0	0	0	0	0	1	1	0	1	1	1	1	1	0	0	1	12
1124	0	29	4	0	11	0	0	0	0	0	1	0	0	0	0	0	0	0	1	0	1	0	0	0	1	0	0	0	0	1	0	1	1	0	0	0	2	41	21	13	7	12.1429	8.33333
1125	0	56	4	1	25	0	0	0	0	0	1	0	0	0	0	0	0	0	1	0	1	1	1	0	1	0	0	0	0	1	0	1	1	0	0	0	2	37	21	12	4
1126	0	17	1	0		1	1	1	1	1	0	1	1	1	1	1	0	1	1	1	0	0	1	1	0	1	1	1	1	0	1	0	0	1	1	0	29					43.6905	71.3889
1127	0	20	4	1	3	0	0	0	0	0	1	0	0	0	0	0	0	0	1	0	1	0	0	0	1	0	0	0	0	1	0	1	1	0	0	0	2	27	16	7	4	8.69048	1.11111
1128	0	26	4	1	27	0	0	0	0	0	1	0	0	0	1	0	0	0	1	0	1	0	0	0	1	0	0	0	0	1	0	1	1	0	0	0	3	76	40	23	13	23.9286	0.833333
1129	0	23	4	0	6	0	0	0	0	1	1	1	1	1	1	1	0	1	1	1	1	1	0	1	1	1	1	0	0	0	0	1	0	0	0	0	14	56	33	18	5	42.7143	44.1111
1130	0	28	2	0		1	0	0	1	1	0	1	1	1	1	1	0	1	0	1	0	0	0	1	1	1	1	1	1	1	0	0	0	0	1	1	24	53	29	12	12
1131	0	20	2	1		0	0	0	0	0	1	0	0	0	1	0	1	0	1	0	0	1	0	0	1	0	0	0	0	1	0	1	1	0	0	0	2					22.7381	5.27778
1132	0	44	3	0		0	1	0	0	0	0	1	1	0	1	1	1	1	1	0	0	1	1	1	1	1	1	0	0	0	1	1	0	0	0	0	15	24	19	5	0
1133	0	21	4	1	4	0	0	0	0	0	1	0	0	0	1	0	1	0	1	0	1	1	1	0	1	0	0	0	0	1	0	1	1	0	0	0	2	55	35	14	6	13.381	3.19444
1134	0	27	4	1	4	0	0	0	0	0	1	0	0	0	1	0	1	0	1	0	1	1	0	0	1	0	0	0	0	1	0	1	1	0	0	0	1	32	21	9	2	26.381	0
1135	0	17	1	0		0	0	1	1	1	0	0	1	0	1	1	1	0	1	1	1	0	0	1	1	0	0	1	1	0	0	1	1	0	0	0	13					58.8095	33.4722
1136	0	18	2	0	5	0	0	0	0	1	1	1	0	0	1	1	1	0	1	0	1	1	0	0	1	0	0	0	0	1	0	1	1	0	0	0	4	57	31	18	8	33.381	23.3889
1137	0	24	4	1	5	0	0	0	0	1	1	1	1	0	1	0	0	0	1	0	1	0	0	1	1	0	0	0	0	1	0	1	1	0	0	0	7					31.4286	10
1138	0	19	2	1		0	0	0	0	0	1	0	0	0	1	0	0	0	1	0	1	0	0	0	0	0	0	0	0	1	0	1	1	0	0	0	4					15.1429	2.13889
1139	0	23	3	1	1	0	0	1	0	1	0	0	1	1	1	1	0	1	0	0	1	1	0	0	1	1	1	1	0	0	0	1	1	0	0	0	14	55	27	19	9	29.4048	7.22222
1140	0	29	2	0	12	0	1	1	1	1	0	1	1	1	1	1	0	1	0	1	0	0	1	1	0	1	1	1	1	0	1	0	0	1	1	1	30	47	20	24	3
1141	0	31	3	1		0	0	0	0	0	1	0	0	0	0	0	1	0	1	0	1	1	0	0	1	0	0	0	0	1	0	1	1	0	0	0	0	44	26	12	6
1142	0	30	3	1	1	0	0	0	0	0	1	0	0	0	0	0	1	0	1	0	1	1	0	0	1	0	0	0	0	1	0	1	1	0	0	0	0	9	8	1	0	5	0
1143	0	25	2	1		0	0	1	1	1	0	1	0	1	1	1	0	0	1	0	0	0	0	0	1	1	0	0	0	0	1	1	0	1	1	0	17					6.09524	0.416667
1144	0	25	2	1		0	0	1	1	1	0	1	1	0	1	1	0	0	1	0	1	0	1	1	1	0	0	1	0	0	1	1	1	0	0	0	15
1145	0	22	2	0	30	1	1	1	1	1	1	1	1	1	1	1	0	1	0	1	1	0	1	1	0	1	0	1	1	0	1	0	1	0	1	0	25	88	44	32	12	62.619	63.9722
1146	0	19	2	1	1	0	0	0	0	0	1	0	0	0	0	0	1	0	1	0	1	1	0	0	1	0	0	0	0	1	0	1	1	0	0	0	0	46	18	18	10
1147	0	26	3	0	5	0	1	1	1	1	0	1	1	1	1	1	0	1	1	1	0	0	0	1	0	1	1	1	1	0	1	0	0	1	1	1	28	46	23	16	7
1148	0	50	2	0	10	1	0	1	1	1	0	1	1	1	1	1	0	1	1	1	1	0	0	1	1	1	1	1	0	0	1	0	0	1	1	1	25	34	21	4	9	60.9524	71.6667
1149	1	17	1	0		0	1	0	0	1	1	0	1	0	1	1	1	0	1	0	1	1	0	0	1	0	0	0	0	0	0	1	1	0	0	1	7					17.2619	2.08333
1150	0	59	3	0		0	1	0	1	0	1	1	1	0	1	1	1	0	1	0	1	1	0	1	1	0	1	0	1	0	0	1	1	0	0	0	10	60	34	17	9
1151	1	21	2	0	6	0	0	1	1	1	0	0	0	0	1	0	0	0	1	0	1	0	0	1	1	0	0	0	0	1	1	1	1	0	0	0	9	20	13	6	1
1152	0	20	2	0		0	0	1	1	1	0	1	1	1	1	1	0	1	0	1	0	0	0	1	0	1	1	0	0	0	1	0	0	1	0	1	25	73	37	24	12
1153	0	30	3	0		0	0	0	0	0	0	0	0	0	0	0	0	0	1	0	1	1	0	0	1	0	0	0	0	1	1	1	1	0	0	0	3	41	21	19	1
1154	1	20	4	0	1	0	0	0	0	0	1	0	0	0	1	0	0	0	1	0	1	0	0	0	1	0	0	1	0	1	0	1	1	0	0	0	4	28	17	5	6	8.11905	0
1155	1	17	2	0	10	0	0	0	0	0	0	0	0	0	1	1	0	0	1	1	1	0	0	1	1	0	0	0	0	1	0	1	1	0	0	1	8	34	18	14	2	19.7619	0.416667
1156	1	17	2	1		0	0	0	0	0	1	0	0	0	1	0	0	0	1	0	1	0	0	0	1	0	0	0	0	1	0	1	1	0	0	0	3					19.6905	0.944444
1157	1	31	3	1	5	0	0	0	0	0	0	0	0	0	0	0	0	0	1	0	1	1	0	0	0	0	0	0	0	1	0	1	1	0	0	0	3	32	20	5	7	12.9762	0
1158	1	32	3	1		0	0	0	0	0	1	0	0	0	1	0	1	0	1	0	1	1	0	0	1	0	0	0	0	1	0	0	1	0	0	0	2	9	4	4	1
1159	1	50	3	0		0	0	0	0	0	1	0	0	0	0	0	1	0	1	0	1	1	0	0	1	0	0	0	0	0	0	1	1	0	0	0	1	44	26	11	7
1160	1	22	4	1		0	0	0	0	0	0	1	1	0	0	0	0	0	1	0	1	0	1	0	1	0	0	0	0	1	0	1	1	0	0	0	6	55	28	22	5	13.3333	4.16667
1161	0	30	2	0	18	0	0	0	0	0	1	0	0	0	0	0	0	0	1	0	1	0	0	0	1	0	0	0	0	1	0	1	1	0	0	0	2	60	28	25	7	25	2.22222
1162	0	18	1	0		0	0	0	1	0	0	1	0	0	1	0	0	0	0	0	0	0	0	1	1	0	1	1	0	1	1	1	1	0	0	0	12					10.7143	1.11111
1163	0	45	2	0		1	1	1	1	1	0	1	1	0	1	1	0	1	1	1	0	0	1	1	0	1	1	1	0	0	1	1	0	0	0	1	25					29.881	37.1944
1164	0	23	3	1	25	0	1	0	1	1	0	1	1	0	1	1	0	0	1	1	1	0	0	1	1	0	0	0	0	0	0	1	0	0	0	1	15	21	17	4	0	44.6429	56.3889
1165	0	23	4	1	1	0	1	0	0	0	1	0	1	1	1	1	1	0	1	1	1	1	0	0	1	1	1	0	0	0	0	1	1	0	0	0	9	47	24	20	3	42.619	17.5
1166	0	54	2	0		0	0	0	0	0	1	0	0	0	0	0	1	0	1	0	1	1	0	0	1	0	0	0	0	0	0	1	1	0	0	0	1	37	17	17	3
1167	1	48	3	0		0	0	0	0	0	1	0	0	0	1	0	0	0	1	0	1	1	0	0	1	0	0	0	1	1	0	1	0	0	0	0	4	28	19	5	4
1168	1	20	4	1	0	0	0	0	0	0	1	0	0	0	0	0	1	0	1	0	1	1	0	0	1	0	0	0	0	1	0	1	1	0	0	0	0	29	18	11	0
1169	1	18	2	0	21	0	1	1	1	1	0	1	1	0	1	1	1	0	1	1	0	0	1	1	0	0	0	0	1	0	1	1	1	0	0	0	18	28	19	8	1
1170	1	30	3	0	2	0	0	0	0	1	1	0	0	0	1	1	0	0	1	0	0	1	0	0	1	0	1	0	0	0	1	1	0	0	0	0	9					25.5952	19.8611
1171	0	21	4	1	2	0	0	0	0	0	1	1	1	0	1	0	0	0	1	0	1	1	0	0	1	0	0	0	0	0	0	1	1	0	0	0	5	45	22	20	3
1172	0	20	2	1		0	0	0	0	0	1	0	1	0	1	0	1	0	1	0	1	1	0	1	1	0	0	0	0	1	0	1	1	0	0	0	3					21.6667	2.80556
1173	0	44	3	1	13	0	0	0	0	0	1	0	0	0	1	0	1	0	1	0	1	1	0	0	1	0	0	0	0	1	0	1	1	0	0	0	1	40	22	10	8
1174	0	25	2	0		0	0	0	1	1	0	1	1	0	1	1	0	1	1	1	1	0	0	1	0	1	1	0	0	0	1	1	0	0	0	1	19					19.0476	8.05556
1175	0	25	2	0		1	1	1	1	1	0	1	1	1	1	1	0	1	0	1	1	0	1	1	0	1	1	1	0	0	1	0	0	1	0	1	28					74.1905	85.6944
1176	0	24	4	1	22	0	0	0	0	0	0	1	1	0	1	1	0	0	1	0	1	0	0	0	0	0	0	0	0	0	1	0	1	0	0	1	12	36	26	9	1
1177	0	26	4	1	13	0	1	1	1	1	0	0	1	0	1	1	0	0	1	0	1	0	0	1	1	0	0	1	0	0	0	1	1	0	1	1	15					49.5238	25.8333
1178	0	19	2	1		0	0	1	0	1	0	1	1	0	1	1	1	0	1	0	1	0	0	1	1	0	0	1	1	0	1	1	0	0	0	1	15					14.1667	10.9722
1179	0	25	2	1		0	1	1	1	1	0	1	1	1	1	1	0	1	1	1	0	0	0	1	0	1	1	0	0	0	0	0	0	0	0	0	22
1180	0	25	3	1		0	0	0	1	0	0	0	0	0	1	0	0	0	1	0	1	0	0	1	1	0	0	0	0	1	0	1	1	0	0	1	7	43	26	13	4
1181	1	18	2	1		0	0	0	0	0	1	0	0	0	0	0	1	0	1	0	1	0	0	0	1	0	0	0	0	1	0	1	1	0	0	0	1					20.0714	3.61111
1182	1	17	1	0		0	0	0	0	0	1	0	0	0	0	0	1	0	1	0	1	1	0	0	1	0	0	0	0	1	0	1	0	0	0	0	1					16.1905	0.555556
1183	1	18	2	0	8	0	0	0	1	0	0	1	0	0	1	0	0	0	1	0	1	0	0	1	1	0	0	0	1	0	0	1	1	0	0	1	10	47	24	21	2
1184	0	21	4	1	1	1	0	0	0	1	1	1	1	1	1	1	1	0	1	1	0	1	0	1	1	1	1	1	0	0	1	1	0	0	1	0	17	40	20	15	5	49.5476	52.9444
1185	1	16	1	0		0	0	0	0	0	1	0	0	0	0	0	0	0	0	0	1	0	0	0	1	0	0	0	0	1	0	1	0	0	0	0	4					18.8095	3.88889
1186	1	41	3	0		0	0	0	0	0	0	0	0	0	1	0	0	0	1	0	1	0	1	0	1	0	0	0	0	1	0	1	1	0	0	0	5	35	23	9	3
1187	1	29	3	0		0	0	0	0	0	0	0	1	0	1	1	0	1	1	0	1	0	0	1	1	0	0	0	0	0	0	1	1	0	0	1	10	26	17	8	1
1188	1	22	2	0	7	0	0	0	0	0	1	1	0	0	1	0	0	1	1	0	1	0	0	0	1	0	0	0	0	1	0	1	1	0	0	0	5	39	23	11	5	22.5	31.9444
1189	1	17	2	0	5	0	0	0	0	0	1	0	0	0	0	0	0	0	1	0	1	0	0	0	1	0	0	0	0	1	0	1	1	0	0	0	2	43	21	15	7	12.619	1.94444
1190	0	26	3	0		0	0	0	0	0	1	1	1	1	1	0	1	0	1	0	1	1	0	0	1	0	0	0	0	0	0	0	1	0	0	1	7
1191	0	29	4	0	1	0	0	0	0	0	0	1	1	0	1	1	0	0	1	0	1	0	0	1	1	0	0	0	0	0	0	1	1	0	0	1	10	41	18	20	3
1192	1	33	3	0		0	0	0	0	0	1	0	0	0	0	0	1	0	1	0	1	1	0	0	1	0	0	0	0	1	0	1	1	0	0	0	0	37	23	8	6
1193	1	18	1	0		0	0	1	0	0	1	1	0	1	1	0	1	0	1	0	1	1	0	1	1	0	0	0	1	1	1	1	1	0	0	1	8
1194	1	16	1	0		0	0	0	0	0	0	0	0	0	0	0	0	0	1	0	1	1	0	0	1	0	0	0	0	1	0	1	1	0	0	0	2					7.5	0
1195	0	22	4	1	9	0	1	1	1	1	0	1	1	0	1	1	0	1	1	1	0	0	0	1	0	1	1	0	0	0	0	0	1	0	0	1	21	55	30	16	9
1196	1	18	2	1		0	0	0	0	0	0	0	0	0	0	0	0	0	1	0	0	0	0	0	1	0	0	0	0	1	0	0	0	0	0	0	6					20.8333	3.05556
1197	1	17	2	0	7	0	0	0	0	1	1	0	1	0	1	0	1	0	1	0	1	1	0	1	1	0	0	0	0	1	1	1	1	0	0	1	6	64	31	25	8	12.9048	7.16667
1198	0	20	2	1		0	0	0	0	0	0	1	1	0	1	1	1	1	1	1	0	1	0	1	0	1	1	0	0	0	1	1	0	0	0	0	15					24.7619	21.9444
1199	1	21	4	1	2	0	0	0	0	0	0	0	0	0	0	0	0	0	1	0	1	1	0	0	1	0	0	0	0	1	0	1	1	0	0	0	2	33	22	10	1	5.97619	0
1200	0	19	2	0	3	0	1	1	1	1	1	1	0	0	1	1	0	0	0	0	1	0	0	0	0	0	0	1	0	0	0	1	0	0	0	1	15	69	33	25	11	32.619	44.8611
1201	0	17	1	0		0	0	0	0	0	0	0	1	0	1	0	0	0	1	0	1	0	0	1	1	0	0	0	0	0	0	1	1	0	0	1	8	67	34	26	7
1202	1	19	2	1		0	0	0	0	0	1	0	0	0	1	0	1	0	1	0	1	1	0	0	1	0	0	0	0	1	0	1	1	0	0	0	1					4.28571	0
1203	0	25	2	0		1	1	0	0	1	0	1	1	1	1	1	0	1	1	1	0	0	0	1	1	1	1	0	0	0	1	1	0	0	1	1	22					51.0238	44
1204	1	19	2	1	1	0	0	0	0	0	1	0	0	0	1	0	1	0	1	0	1	1	0	0	1	0	0	0	0	1	0	1	1	0	0	0	1	27	19	8	0
1205	1	30	3	1	9	0	0	0	0	0	1	0	0	0	0	0	1	0	1	0	1	1	0	0	1	0	0	0	0	1	0	1	1	0	0	0	0	45	21	19	5
1206	1	30	3	0		0	0	0	0	0	1	0	0	0	0	0	0	0	1	0	1	1	0	0	1	0	0	0	0	1	0	1	1	0	0	0	1	26	15	9	2
1207	0	19	2	0		0	0	1	1	1	0	1	1	0	0	1	0	0	1	0	1	1	0	0	1	0	0	0	0	0	0	1	1	0	0	0	9	60	34	16	10
1208	0	17	2	0	1	0	0	0	0	0	1	0	0	0	1	0	1	0	1	0	1	1	0	0	1	0	0	0	0	1	0	1	1	0	0	0	1	39	21	10	8	4.16667	0
1209	0	31	3	0	4	0	0	0	0	0	1	0	1	0	1	0	1	0	1	0	1	1	0	0	1	0	0	0	0	1	0	0	1	0	0	0	3	35	21	6	8	14.7857	2.97222
1210	0	46	3	0		0	0	0	0	0	1	0	0	0	1	0	1	0	1	0	1	1	0	0	1	0	0	0	0	0	0	1	1	0	0	0	2	51	28	19	4
1211	0	19	1	0		0	1	0	0	1	0	1	0	0	1	1	0	0	0	0	1	0	0	0	1	1	1	0	0	0	0	1	1	0	0	0	12					27.5714	22.8611
1212	0		3	1		0	1	0	0	1	1	1	0	0	1	1	0	0	1	1	1	1	0	1	1	1	1	0	0	1	0	1	0	0	0	0	11	27	12	10	5
1213	0	15	1	0		0	0	0	0	1	0	0	1	0	1	1	0	0	1	0	1	1	0	1	1	0	0	0	0	1	0	0	1	0	0	0	8					15.2381	7.5
1214	0	32	4	0		0	0	0	1	0	1	0	0	0	0	0	0	0	1	0	1	0	0	0	1	0	0	0	0	1	0	1	1	0	0	0	3	40	16	18	6	9.28571	0.555556
1215	0	20	2	1		0	0	0	0	0	0	1	0	0	1	0	0	0	1	0	0	0	0	1	0	0	0	0	0	0	0	1	1	0	0	0	9					34.5238	54.7222
1216	0	23	4	0	2	0	0	0	0	1	0	1	1	0	1	1	0	1	1	0	1	0	0	1	1	1	1	0	0	0	0	0	0	0	0	0	15	55	29	14	12	28.4524	27.0833
1217	0	20	2	1		0	0	0	1	0	0	1	1	0	1	1	0	0	1	0	1	1	0	0	1	0	0	0	0	0	0	1	1	0	0	0	8					11.9048	4.16667
1218	0	45	2	0		0	1	1	1	1	0	1	1	1	1	1	0	1	1	1	0	0	0	1	1	1	1	1	0	0	1	1	0	1	1	0	24	61	30	24	7
1219	0	31	3	0		0	0	0	0	0	1	0	0	0	0	0	0	0	1	0	1	1	0	0	1	0	0	0	0	0	0	1	1	0	0	0	2	40	21	16	3
1220	0	25	3	1	3	0	1	1	1	1	0	1	1	0	0	1	0	1	1	1	0	0	0	0	1	0	0	0	0	0	0	1	1	0	0	1	15	35	18	13	4
1221	0	17	1	0		0	0	0	1	1	0	1	0	0	1	1	0	0	1	0	1	1	0	1	1	0	0	0	0	0	1	1	1	0	0	0	10					15.6905	6.77778
1222	0	23	3	1	19	1	1	1	1	1	0	1	1	1	1	1	0	1	0	1	0	0	0	1	0	1	1	1	0	0	1	1	0	0	1	0	26	69	30	30	9
1223	1	26	3	0		0	0	0	0	0	0	0	0	0	1	0	0	0	1	0	1	1	0	1	1	0	0	0	0	1	0	1	1	0	0	1	5	52	23	21	8
1224	1	19	2	0	4	0	0	0	0	0	1	0	1	0	0	0	1	0	1	0	1	0	0	0	1	0	0	0	0	1	0	1	1	0	0	0	2	16	8	2	6	10.2381	1.38889
1225	1	28	3	0	1	0	0	0	0	0	1	0	0	0	0	0	1	0	1	0	1	1	0	0	1	0	0	0	0	1	0	1	1	0	0	0	0	71	33	27	11
1226	1	35	4	0	2	0	1	0	0	0	1	0	0	0	1	0	0	0	1	0	1	1	0	0	1	0	0	0	0	1	0	1	1	0	0	0	3	18	14	0	4	15.8333	0.555556
1227	1	21	2	1		0	0	0	0	0	0	0	0	0	0	0	1	0	1	0	1	1	0	0	1	0	0	0	0	1	0	1	1	0	0	0	1					7.83333	0.416667
1228	0	27	4	0		0	1	0	1	1	0	1	1	1	1	1	0	0	1	0	1	1	1	1	1	1	1	0	0	0	1	1	1	1	0	0	17
1229	1	25	3	1		0	0	1	0	0	1	0	1	0	1	0	0	0	1	0	1	0	1	0	1	0	0	0	0	1	0	1	1	0	0	0	6	44	28	13	3
1230	1	19	2	0	8	0	0	1	1	0	0	1	1	0	1	1	0	1	1	0	0	0	0	1	1	0	1	1	0	0	1	0	1	0	0	1	18	51	26	16	9	53.4524	22.6389
1231	0	37	2	0		0	0	0	1	1	0	1	1	1	1	1	0	1	1	0	1	1	0	1	1	0	1	1	1	0	0	1	1	1	0	0	16	44	25	14	5
1232	0	19		0		0	0	0	0	0	1	0	0	0	0	0	1	0	1	0	1	1	0	1	1	0	1	0	0	1	0	1	1	0	0	0	2	14	10	4	0	12.1905	0.694444
1233	0	22	4	1	4	0	0	0	0	1	1	1	1	0	1	0	1	0	1	0	1	1	0	1	1	0	1	1	0	1	0	1	0	0	0	0	8	36	18	13	5	19.7619	31.1111
1234	0	37	3	0		0	0	0	0	0	1	0	0	0	0	0	1	0	1	0	1	1	0	0	1	0	0	0	0	1	0	1	1	0	0	0	0	44	16	21	7
1235	0	34	3	0		1	0	1	1	1	0	1	1	1	1	1	0	1	1	0	1	0	0	1	1	1	1	1	1	0	1	0	0	0	0	1	23
1236	0	39	3	0	7	0	1	1	1	1	1	1	1	0	1	1	0	1	1	1	0	1	0	0	0	0	0	0	0	0	1	1	0	0	0	0	16	77	36	29	12
1237	0	33	3	1		0	0	1	0	0	0	1	0	0	1	0	0	0	1	0	1	1	0	0	0	0	0	0	0	0	0	1	1	0	0	1	8	80	38	28	14
1238	1	29	3	0	1	0	0	0	0	0	1	0	0	0	0	0	1	0	1	0	1	1	0	0	1	0	0	0	0	1	0	1	1	0	0	1	1	22	13	7	2	12.9762	0
1239	0	26	2	1		1	1	1	1	1	0	1	1	1	1	1	0	0	0	1	0	0	0	1	0	1	1	1	0	0	0	0	0	0	1	1	26	49	32	12	5
1240	0	19	4	1	13	1	1	1	1	1	0	1	1	1	1	1	1	1	1	1	0	0	1	1	0	1	1	1	1	0	0	1	0	0	1	1	26					56.9048	58.8889
1241	0	45		0	1	0	1	0	0	0	1	0	0	0	1	0	1	0	1	0	1	0	0	0	1	0	0	0	0	1	0	1	1	0	0	1	4
1242	0	35	2	0	20	0	0	0	0	1	1	0	0	0	1	0	0	0	1	0	1	0	0	1	1	0	0	0	0	1	0	1	1	0	0	0	5	52	28	20	4
1243	1	33	3	0		0	1	0	0	1	0	1	1	0	1	1	0	0	1	1	1	0	0	1	1	0	0	0	0	0	1	1	0	0	0	1	15	43	26	10	7
1244	1	36	2	0	2	0	0	0	0	0	1	0	0	1	0	0	1	0	1	1	1	1	0	1	1	0	0	1	1	0	1	1	1	0	1	0	8	46	24	14	8
1245	0	24	4	1		0	0	0	0	0	1	1	0	0	1	0	1	0	1	0	1	1	0	0	1	0	0	0	0	1	1	1	1	0	0	0	3					1.28571	2.83333
1246	1	32	2	0		0	1	0	0	0	0	1	1	0	1	1	1	0	1	0	1	0	0	1	1	1	0	0	0	0	1	1	1	0	0	1	12	38	27	11	0
1247	0	48		0		1	1	1	1	1	0	1	1	1	1	1	0	1	1	1	0	0	0	0	0	1	1	1	1	0	1	1	0	1	1	0	26
1248	0	21	4	0	3	0	0	0	0	0	0	0	0	0	1	1	0	0	1	0	1	0	0	1	1	0	1	0	0	0	0	1	1	0	0	0	8	36	26	4	6
1249	0	21	4	0	6	0	1	1	1	1	0	1	1	1	1	1	1	0	1	1	0	0	0	1	0	1	1	1	0	0	1	1	0	0	0	1	22	43	20	15	8	36.2619	30.5556
1250	1	38	3	0		0	0	0	0	0	1	0	0	0	0	0	1	0	1	0	1	1	0	0	1	0	0	0	0	1	0	1	1	0	0	0	0	31	21	0	10
1251	0	52	4	0	1	0	0	0	0	1	1	1	0	0	1	0	0	0	1	0	1	0	0	0	1	0	0	0	1	1	0	1	1	0	1	0	7	45	20	16	9	8.57143	13.0556
1252	0	27	2	1		0	0	0	0	0	1	0	0	0	0	0	0	0	1	0	1	1	0	0	1	0	0	0	0	0	0	1	1	0	0	1	3	50	31	8	11
1253	0	28	2	0	5	0	0	0	0	0	0	0	0	0	1	0	0	0	1	0	1	0	0	0	0	0	0	0	0	1	0	1	1	0	0	0	5					16.5476	0.833333
1254	0	43	3	1	0	0	0	0	0	0	1	0	0	0	0	0	1	0	1	0	1	1	0	0	1	0	0	0	1	1	0	1	1	0	0	0	1	59	33	18	8
1255	0	20	2	1		1	1	1	1	1	1	1	1	0	1	1	0	1	1	1	1	0	1	1	0	1	1	0	0	0	1	1	1	0	0	1	21					42.381	43.4722
1256	0	20	2	1		0	0	0	0	0	1	0	0	0	1	0	1	0	1	0	1	1	0	0	1	0	0	1	0	1	0	1	1	0	0	0	2					20.7143	0
1257	0	19	2	1		0	1	0	0	1	0	1	1	1	1	1	0	0	1	0	0	0	1	1	0	1	0	0	0	0	0	0	1	0	0	0	17					60.2381	19.1667
1258	1	20	2	0	5	0	0	0	0	1	1	1	0	0	0	1	1	0	1	0	1	0	0	0	1	0	0	0	0	0	1	1	0	0	0	0	7	34	20	8	6	43.5	13.4722
1259	1	28	2	0	7	0	1	0	1	0	1	0	1	0	1	0	1	0	1	0	1	0	0	0	1	0	0	0	0	1	0	1	0	0	0	0	6
1260	0	50	3	0		0	0	0	0	0	1	0	0	0	0	0	1	0	1	0	0	1	0	0	0	0	0	0	0	0	0	1	0	0	0	0	4	20	10	7	3
1261	0	25	4	0	4	0	1	0	0	1	0	1	1	1	1	1	0	0	0	1	1	0	0	1	0	1	1	1	0	0	0	0	0	0	1	0	21	48	25	16	7
1262	0	20	2	1		0	0	0	0	0	1	0	0	0	1	0	0	0	1	0	0	1	0	0	1	0	0	1	0	1	0	1	1	0	0	1	5					12.1429	0.555556
1263	0	22	2	0	4	0	0	0	0	0	0	1	1	0	1	1	0	0	1	0	1	0	0	1	1	1	0	0	0	0	0	1	1	0	0	0	10	46	20	19	7	43.381	22.3611
1264	1	23	2	0	13	0	0	0	0	0	0	0	0	0	0	0	1	0	1	0	1	0	0	0	1	0	0	0	0	1	0	1	1	0	0	0	2	29	17	6	6
1265	0	25	4	1		0	1	0	0	1	1	1	1	0	1	0	0	0	1	0	0	1	0	0	0	1	1	0	0	0	0	1	0	0	0	0	12					8.5	0
1266	0	29	3	0	22	0	1	1	1	1	0	0	1	0	1	1	0	0	1	0	0	0	0	0	1	1	1	0	1	0	0	1	0	0	0	1	17	77	37	24	16
1267	0	23	4	1	6	0	1	1	0	1	0	1	1	1	1	1	1	1	1	0	0	0	0	1	1	1	1	0	0	0	1	1	0	0	0	0	18	77	41	25	11	57.3571	60.6389
1268	0	23	4	1	0	0	0	0	0	1	1	0	0	0	1	0	1	0	1	0	1	1	0	0	1	0	0	0	0	1	0	1	1	0	0	0	2	56	32	16	8
1269	0	22	2	1		0	0	0	0	0	1	0	0	1	1	1	1	1	1	1	1	1	1	1	1	0	1	1	1	1	0	1	1	0	1	1	12					39.1667	13.0556
1270	0	26	2	0	4	1	1	1	1	1	0	1	1	1	1	1	0	0	1	1	1	0	1	1	0	1	1	0	0	0	1	1	1	1	1	0	23	54	32	8	14
1271	0	29	4	0		0	0	1	0	0	1	0	1	0	1	0	1	0	1	0	1	1	0	0	1	0	0	0	0	1	0	1	1	0	0	0	3					10.7381	8.36111
1272	1	37	3	1		0	1	0	0	0	0	0	1	0	1	1	0	0	1	0	1	1	0	1	1	0	1	0	0	0	0	1	1	0	0	1	10	55	33	15	7	36.9048	31.9444
1273	0	24	4	1	9	0	0	0	0	0	1	0	0	0	0	0	1	0	1	0	1	1	0	0	1	0	0	0	0	1	0	1	1	0	0	0	0	51	30	9	12	19.5238	0.555556
1274	0	35	2	0	2	0	0	0	0	0	1	0	0	0	0	0	1	0	1	0	1	1	1	0	1	0	0	0	0	1	0	1	1	0	0	0	1	47	21	23	3
1275	1	18	2	0	8	0	0	0	1	0	1	0	0	0	1	0	0	0	1	0	1	0	0	1	1	0	0	0	0	0	1	1	1	0	0	0	7	65	29	29	7	35.119	14.6389
1276	1	41	3	0		0	0	0	0	0	1	0	0	0	0	0	0	0	1	0	1	1	0	0	1	0	0	0	0	1	0	1	1	0	0	0	1	65	34	22	9
1277	0	27	3	1		0	0	0	0	0	1	1	1	0	1	1	1	0	1	0	0	1	0	1	1	0	0	0	0	0	0	1	1	0	0	1	8	26	10	14	2
1278	1	36	4	0	9	0	0	0	0	1	0	1	0	0	1	1	0	0	1	0	0	0	0	1	1	0	0	0	0	0	0	0	1	0	0	1	12	42	27	8	7
1279	0	21	2	1		0	1	1	1	1	0	1	1	1	1	1	0	1	0	1	0	1	0	1	0	1	1	0	0	0	0	1	0	1	0	0	22	42	28	10	4
1280	0	26	2	1	4	0	0	1	1	1	1	0	1	1	1	1	0	0	1	0	1	1	0	0	1	0	0	1	0	1	0	1	1	0	0	0	9	53	23	26	4	50.5238	17.8056
1281	0	40	3	0		0	0	0	0	0	0	0	0	0	1	0	0	0	1	0	1	1	0	1	1	0	0	0	0	1	0	1	1	0	0	1	5	35	24	8	3
1282	0	21	2	0		0	1	1	1	1	0	1	1	0	1	1	0	0	1	0	0	0	0	1	1	0	1	0	0	0	0	1	0	0	0	1	17					31.4524	22.7222
1283	0	18	1	0	15	1	0	0	1	1	0	1	1	0	1	1	0	0	0	0	0	0	0	1	1	0	1	0	0	1	0	0	0	0	0	1	17	72	34	29	9
1284	0		2	0		0	0	1	0	0	1	0	0	0	1	0	0	0	1	0	0	0	0	0	1	0	0	1	0	1	1	1	1	0	0	1	8	70	39	20	11
1285	0	21	4	1	2	0	1	1	1	1	0	1	1	0	1	1	0	0	0	1	0	1	1	0	1	1	1	0	0	0	1	1	0	0	0	1	20	43	22	17	4	43.1667	70.5556
1286	0	19	4	1	9	0	1	0	1	1	0	1	1	0	1	1	0	0	1	0	1	0	0	0	1	0	0	0	0	1	0	1	1	0	0	1	11	57	30	22	5	42.8571	9.16667
1287	1	26	4	1	1	0	0	0	0	0	1	0	0	0	1	0	1	0	1	0	1	1	0	0	1	0	0	0	0	1	0	1	1	0	0	0	1					15.5952	1.02778
1288	0	17	2	0	8	1	1	1	0	1	1	0	1	0	1	1	0	0	1	0	1	0	0	1	0	1	0	0	0	0	0	1	0	0	1	1	16	74	40	22	12	32.9762	16.8056
1289	0	19	2	0	3	1	1	1	1	1	0	1	1	0	1	1	0	1	0	1	1	0	0	1	0	1	1	1	0	0	1	0	0	0	0	1	25	54	36	12	6
1290	0	25	4	0	22	0	1	0	0	0	0	0	0	0	1	0	0	0	1	0	1	0	0	1	1	0	0	0	0	1	1	0	1	0	0	0	8	51	23	26	2	25.9048	2.08333
1291	0	21	4	1	6	0	0	0	1	0	1	0	0	0	0	0	1	0	1	0	1	0	0	1	1	0	0	0	0	1	0	1	1	0	0	0	3	26	22	3	1	5.97619	3.61111
1292	0	19	1	0		0	0	1	1	1	0	1	1	0	1	1	0	1	1	0	1	0	1	1	1	0	0	0	0	0	0	0	1	0	0	0	15					23.3333	9.02778
1293	0	23	2	1		0	0	0	0	0	1	0	0	0	1	0	0	0	1	0	1	1	0	1	1	0	0	0	0	1	0	1	0	0	0	0	4					16.9048	9.44444
1294	0	17	1	0		1	0	0	1	1	0	1	1	1	1	1	0	0	0	1	0	0	0	1	1	1	1	1	0	0	1	1	0	0	1	0	22					50.5952	34.1667
1295	0	20	2	1		0	1	1	1	1	0	1	1	0	1	1	0	1	1	1	1	0	1	1	1	1	1	1	0	0	0	1	0	0	0	0	20
1296	0	17	1	0		0	0	0	0	0	0	0	0	0	1	1	0	0	1	0	1	0	0	0	1	0	0	0	0	1	0	1	1	0	0	0	5	63	29	25	9
1297	0	24	4	1	0	0	0	0	0	0	1	0	0	0	0	0	1	0	1	0	1	1	0	0	1	0	0	0	0	1	0	1	1	0	0	0	0					4	0.527778
1298	0	22	4	1	3	0	0	0	0	0	0	1	1	0	1	0	0	0	1	0	1	1	0	0	1	1	0	1	0	0	0	1	0	0	1	0	10	33	20	9	4	32.1429	8.33333
1299	1		3	1		0	0	0	0	0	1	0	0	0	0	0	1	0	1	0	1	1	0	0	1	0	0	0	0	1	0	0	1	0	0	0	1	43	24	11	8
1300	0	38	3	1		0	1	0	0	1	1	1	1	1	1	1	1	0	1	0	0	1	0	0	1	0	1	1	0	0	0	1	0	0	0	0	12	55	25	22	8
1301	0	26	4	1	13	0	0	0	0	1	0	1	0	0	1	1	1	0	1	0	1	0	0	1	1	1	0	0	0	0	1	1	1	0	0	0	10					37.8571	29.8611
1302	1	26	2	0	3	0	0	0	0	0	1	0	0	0	1	0	1	0	1	0	1	1	0	0	1	0	0	0	0	1	0	1	0	0	0	0	2	39	20	11	8	3.57143	0.861111
1303	0	20	4	1	0	0	0	0	0	0	1	0	0	0	0	0	1	0	1	0	1	1	0	0	1	0	0	0	0	1	0	1	1	0	0	0	0	29	21	8	0
1304	0	17	1	0		0	0	1	1	1	0	1	1	1	1	1	0	1	1	1	0	0	1	1	1	1	0	0	1	0	0	1	1	0	1	0	20					61.4286	67.2222
1305	1	31	3	0	4	0	0	1	0	1	1	0	0	0	1	1	0	0	1	0	1	0	0	1	1	0	0	0	0	0	0	1	1	0	0	0	8	50	25	17	8
1306	0	33	3	0		0	0	1	1	1	0	1	1	1	1	1	0	1	1	1	0	0	0	1	1	1	1	0	0	0	1	0	0	0	1	1	23	67	30	27	10
1307	1	17	2	0	9	0	0	0	0	0	1	0	0	0	0	0	0	0	1	0	1	1	0	0	1	0	0	0	0	0	0	1	1	0	0	0	2	33	24	5	4	10.2143	2.22222
1308	0	18	1	0		0	0	0	0	0	1	0	0	0	1	0	1	0	1	0	1	1	0	0	1	0	0	0	0	1	0	1	1	0	0	1	2	51	28	12	11
1309	0	25	2	0		0	0	0	0	0	0	1	0	1	1	1	0	0	1	0	1	0	0	0	1	1	1	0	0	0	0	1	1	0	0	0	10					11.3095	10.5833
1310	0	34	2	0		1	1	1	1	1	0	1	1	1	1	1	0	1	1	1	0	0	1	1	0	1	0	1	1	0	1	0	0	1	1	1	29					73.0952	87.5
1311	0	30	2	0		0	0	0	1	1	0	1	1	0	1	1	1	1	1	0	1	0	0	0	0	0	1	0	0	0	0	1	1	0	0	0	12
1312	0	17	1	1		0	0	0	1	1	1	1	0	0	0	1	0	0	1	0	1	1	0	0	1	0	0	0	0	0	0	1	1	0	0	0	6	43	21	14	8
1313	1	21	2	0		0	0	0	0	0	1	0	0	0	1	0	0	0	1	0	1	1	0	0	1	0	0	0	0	1	0	1	1	0	0	0	2	21	17	4	0
1314	0	17	1	1		0	0	1	1	1	0	1	0	0	1	1	0	0	1	1	1	0	1	1	1	1	1	1	0	0	1	1	1	0	0	1	18					47.4524	36.75
1315	0	19	1	0		0	1	1	1	1	0	1	1	1	1	1	0	1	0	1	0	1	1	1	0	1	1	1	1	0	1	0	1	0	1	1	27
1316	0	30	3	0		0	0	0	0	0	1	0	0	0	0	0	0	0	1	0	1	1	0	0	1	0	0	0	0	0	0	1	1	0	0	0	2	38	15	18	5
1317	0	25	2	0		1	0	1	1	1	0	1	1	0	1	1	0	1	1	1	0	0	0	1	0	1	1	1	0	0	1	1	1	0	0	1	22	85	44	28	13
1318	0	22		0		0	0	1	1	1	0	1	1	0	1	1	0	0	0	1	1	0	0	0	1	1	0	0	0	0	1	0	0	0	0	1	18	46	24	16	6
1319	0	26	2	0	26	0	0	1	1	0	0	0	0	0	1	0	0	0	1	0	1	0	0	0	1	0	0	0	1	0	0	1	1	0	0	0	8	37	22	13	2	6.66667	0.75
1320	0	17	2	1	4	1	0	1	1	1	0	1	1	1	1	1	0	1	0	0	1	0	1	1	1	1	1	1	1	0	0	0	0	0	0	0	23	43	25	7	11
1321	0	20	2	0		0	0	0	0	0	1	0	0	0	0	0	1	0	1	0	1	1	0	0	1	0	0	0	0	1	0	1	1	0	0	0	0	66	33	23	10
1322	0	23	2	0		0	1	1	1	1	0	1	1	1	1	1	0	0	1	1	0	0	0	1	0	1	1	1	0	0	1	1	0	0	1	0	23	60	29	22	9
1323	0	33	3	0		0	0	0	0	0	0	0	0	0	1	0	0	0	1	0	1	1	0	1	0	0	0	1	0	0	0	1	1	0	0	0	7	54	32	14	8
1324	0	24	4	0	9	0	1	1	1	1	0	1	1	1	1	1	0	1	1	1	0	1	0	1	0	1	0	0	0	0	1	1	0	0	0	0	20	59	33	24	2	73.5714	34.7222
1325	1	22	4	1		0	0	0	1	0	0	1	1	1	1	1	0	0	1	0	0	1	0	1	0	0	1	0	0	0	1	1	0	0	1	0	16	24	17	4	3	38.3333	49.7222
1326	0	33	3	1		0	0	0	0	1	0	1	1	1	1	1	1	1	1	1	1	1	0	1	1	1	1	0	0	0	0	1	1	0	1	0	14	32	15	10	7
1327	0	29	4	1	0	0	0	0	0	0	1	0	0	0	0	0	1	0	1	0	1	0	0	0	1	0	0	0	0	1	0	1	1	0	0	0	1	35	19	9	7	44.0952	16.9444
1328	0	22	4	1	1	0	0	0	1	0	1	0	0	0	1	1	1	0	1	0	1	1	0	0	1	0	0	0	0	1	0	1	1	0	0	0	3	30	19	9	2	6.85714	2.5
1329	0	31	3	0	5	0	1	1	1	1	0	1	1	1	1	1	0	1	1	1	0	0	1	1	0	1	1	1	1	0	1	0	0	0	1	0	27	40	20	12	8
1330	0	26	4	1	3	0	0	0	0	0	1	0	0	0	0	0	1	0	1	0	1	1	0	0	1	0	0	0	0	1	0	1	1	0	0	0	0	50	26	15	9
1331	0	19	4	1		0	0	0	0	0	0	0	0	0	1	0	0	0	1	0	1	0	0	0	1	0	0	0	0	1	0	1	1	0	0	0	4					10.9524	0
1332	0	21	4	1		0	1	1	1	1	0	0	1	1	1	1	0	0	0	0	1	0	0	1	1	1	0	0	0	0	0	1	1	0	0	1	16	74	37	29	8	51.1905	22.3611
1333	0	21	4	1		0	0	0	0	0	0	1	1	0	1	1	0	0	1	0	1	0	0	0	0	0	0	0	1	0	0	0	1	0	0	1	12					49.2857	13.6111
1334	0	35	4	1		0	1	0	0	1	0	1	1	0	1	1	0	1	1	0	0	0	1	1	0	1	1	1	0	0	1	0	0	0	0	1	22					9.21429	0
1335	1	39	1	0		0	0	0	0	0	1	0	1	0	1	0	1	0	1	0	1	0	0	0	1	0	0	0	0	1	0	0	1	0	0	0	4	33	16	14	3
1336	0	21	2	1		0	0	1	1	1	1	1	1	0	1	1	1	0	1	1	1	1	0	1	1	1	1	1	0	1	0	1	1	0	0	1	13	49	32	15	2
1337	0	62	2	0	20	0	0	0	1	0	0	0	0	0	1	0	0	0	1	0	1	0	0	1	0	0	0	1	1	1	1	1	1	1	0	1	12	52	30	14	8
1338	1	40	3	1		0	0	0	0	0	1	0	0	0	0	0	0	0	1	0	1	1	0	0	1	0	0	0	0	1	0	1	1	0	0	0	1	18	7	11	0
1339	1	24	4	1		0	0	1	1	1	1	1	1	0	1	1	0	0	1	0	0	0	0	1	1	1	1	0	0	0	0	1	1	0	0	1	15					31.5238	19.1667
1340	1	18	1	0		0	0	0	0	0	0	1	1	0	1	0	0	0	1	0	1	0	0	1	1	0	0	0	0	1	0	1	0	0	0	0	8					9.42857	1.02778
1341	1	21	2	1	4	0	0	0	0	0	0	0	0	0	0	0	0	0	1	0	1	0	0	0	1	0	0	0	0	1	0	0	0	0	0	1	6					0.928571	0
1342	1	21	4	1	3	0	0	0	0	0	0	0	0	0	0	0	0	0	1	0	1	1	0	0	1	0	0	0	0	1	0	1	1	0	0	0	2	14	8	5	1	3.09524	0
1343	1	21	4	1	0	0	0	1	0	1	1	0	0	0	1	1	1	0	1	0	1	1	0	1	1	0	1	0	0	1	0	1	1	0	0	0	6	42	22	13	7	52.1429	17.7778
1344	1	17	2	1		0	1	1	0	0	1	0	0	0	0	0	1	0	1	0	1	1	0	0	1	0	0	0	0	0	0	1	1	0	0	0	3	42	23	12	7
1345	1	19	2	1		0	0	0	0	0	0	0	0	0	1	0	0	0	1	0	0	0	0	0	0	0	0	0	0	1	0	1	1	0	0	0	6					5	0.277778
1346	1	23	4	1	1	0	0	0	0	0	1	1	1	0	1	1	1	0	1	0	1	1	0	1	1	0	1	0	0	0	0	1	1	0	0	0	7	40	24	12	4	23.9286	12.5278
1347	1	22	4	1		0	0	0	1	0	1	0	1	0	1	0	0	0	1	0	1	0	0	0	1	0	1	0	0	1	0	1	1	0	0	1	7					11.0952	3.33333
1348	0	33	3	1		0	0	0	0	0	1	0	0	0	0	0	1	0	1	0	1	1	0	0	1	0	0	0	0	1	0	1	1	0	0	0	0	54	26	17	11
1349	1	17	2	1		0	0	0	0	0	1	0	0	0	1	0	1	0	1	0	1	1	0	0	1	0	0	0	0	1	0	1	1	0	0	0	1					15.4762	0
1350	1	18	2	0	2	0	0	0	0	0	1	0	0	0	0	0	1	0	1	0	1	1	0	0	1	0	0	0	0	1	0	1	1	0	0	0	0	25	16	8	1	13.3095	1.38889
1351	1	34	3	0		0	0	0	0	0	1	0	0	0	1	0	0	0	1	0	1	0	0	1	1	0	0	0	0	0	0	1	0	0	0	0	6	45	24	14	7
1352	1	19	1	0		0	0	0	0	0	0	0	0	0	1	0	0	0	1	0	1	1	0	0	1	0	0	0	0	1	0	1	1	0	0	0	3					20.119	8.88889
1353	1	21	2	1	2	0	0	0	0	0	1	0	0	0	0	0	1	0	1	0	1	1	0	0	1	0	0	0	0	1	0	1	0	0	0	0	1	22	11	4	7
1354	1	30	3	0		0	0	0	0	1	1	1	0	0	1	1	1	0	1	0	1	1	0	1	1	0	0	0	0	0	0	1	1	0	0	1	7	19	11	4	4
1355	1	30	4	0		0	0	0	1	0	1	0	0	0	1	0	0	0	1	0	1	1	0	0	1	0	0	0	0	1	0	1	1	0	0	0	3					10.4762	0
1356	0	25	1	0	17	1	0	1	1	1	0	1	1	1	1	1	0	1	0	1	0	0	1	1	0	1	1	1	1	0	1	0	0	0	1	0	28	61	27	30	4
1357	0	17	2	0		1	0	1	1	1	0	1	1	1	1	1	0	1	0	1	0	0	1	1	1	1	1	1	1	0	0	0	1	1	0	1	26					93.3333	59.5278
1358	1	25	4	1	4	0	0	0	0	0	0	1	1	0	1	1	1	0	1	0	0	1	0	0	1	0	1	0	0	0	0	1	1	0	0	0	8	9	6	3	0
1359	1	17	2	0	5	0	0	0	0	0	0	0	0	0	0	0	1	0	1	0	1	0	0	0	1	0	0	0	0	1	0	1	1	0	0	0	2	34	19	14	1	5.71429	0
1360	0	25	4	0		1	1	1	1	1	0	1	1	1	1	1	0	1	1	1	0	0	0	1	0	1	1	1	0	0	1	0	0	1	0	1	27					61.1667	30.9167
1361	0	24	4	1	3	0	0	0	0	0	1	1	0	0	0	0	1	0	1	0	1	1	0	1	1	0	0	0	0	1	0	1	1	0	0	0	2	59	36	11	12	17.7381	35.2778
1362	0	39		0		0	1	1	1	1	0	1	1	1	1	1	0	0	1	1	0	0	0	1	0	1	1	1	0	0	1	1	0	1	1	0	24					45.4524	71.1389
1363	1	21	2	1		0	0	0	0	0	1	0	0	0	0	0	1	0	1	0	1	1	0	0	1	0	0	1	0	1	0	1	0	0	0	0	2					7.42857	1.80556
1364	0	23	2	1		0	0	0	0	0	1	0	0	0	1	0	1	0	1	0	0	1	0	1	0	0	0	0	0	1	0	1	1	0	0	1	5	51	25	20	6
1365	0	27	4	0	22	0	0	1	0	0	1	1	0	0	1	0	0	0	1	0	1	0	0	0	1	0	0	0	0	1	1	1	1	0	0	1	7	63	34	20	9	12.1429	24.1667
1366	0	35	2	1		0	0	0	0	0	1	0	1	0	1	0	1	0	1	0	1	1	0	0	1	0	0	0	0	1	0	1	1	0	0	0	2					11.1905	0.833333
1367	1	65	2	0		0	0	0	0	0	1	0	0	0	0	0	0	0	1	0	0	0	1	0	1	0	0	0	0	1	1	1	1	0	0	0	5	36	27	4	5
1368	1	35	3	0		0	0	0	0	1	1	0	0	0	1	1	0	0	1	0	1	1	0	1	1	0	1	0	0	0	0	1	1	0	0	1	8	52	28	12	12
1369	0	22	2	0	6	0	1	1	1	1	0	1	1	1	1	1	0	1	1	1	0	0	0	1	0	0	1	0	0	0	0	1	0	1	1	0	22	57	34	21	2	51.7857	50.1944
1370	0	29	3	0		0	1	1	1	1	0	1	1	0	1	1	0	1	1	0	0	0	0	1	1	1	1	0	0	0	1	1	1	0	0	0	18	67	25	28	14
1371	1	37	2	0		0	1	0	0	0	1	0	0	0	1	0	1	0	1	0	1	1	0	0	1	0	0	0	0	0	0	1	1	0	0	0	3	34	13	14	7
1372	0	25	4	0		0	1	1	1	1	0	1	1	1	1	1	0	0	1	1	1	0	0	1	1	1	1	1	0	0	1	0	0	0	1	0	22					9.71429	0
1373	0	21	2	1		0	0	0	0	0	0	0	0	0	1	0	0	0	1	0	1	1	0	0	1	0	0	0	0	0	0	1	1	0	0	0	4					11.3571	4.72222
1374	0	18	1	0		0	0	1	1	1	0	1	1	0	1	1	0	1	1	1	0	0	0	1	0	0	1	0	0	0	1	0	1	0	0	0	19					57.8571	39.4444
1375	1	17	2	0	4	0	0	0	0	0	1	0	0	0	1	0	1	0	1	0	1	0	0	0	1	0	0	0	0	1	0	1	1	0	0	0	2	31	20	7	4	11.9048	3.05556
1376	0	22	4	1	0	0	0	1	0	0	1	0	0	0	0	0	1	0	1	0	1	1	0	0	1	0	0	0	0	1	0	1	1	0	0	0	1	26	19	7	0	20.2381	3.05556
1377	1	26	3	1		0	1	0	0	0	0	1	1	0	1	1	0	0	1	0	1	1	1	1	1	0	0	0	0	0	1	1	1	0	0	0	11	46	27	13	6
1378	0	17	2	0		0	0	0	1	1	0	1	1	0	1	0	1	0	1	0	1	0	0	1	1	1	0	0	0	1	1	1	1	0	0	1	11					7.78571	0
1379	1	21	2	1		0	0	0	0	0	1	0	0	0	0	0	1	0	1	0	0	0	0	0	1	0	0	0	0	1	0	1	1	0	0	0	2					8.38095	0
1380	0	30	3	0	1	0	0	0	0	0	1	0	0	0	0	0	1	0	1	0	0	1	0	0	0	0	0	0	0	1	0	1	1	0	0	0	2	27	20	4	3
1381	1	17	2	0	1	0	0	0	1	1	1	0	0	0	0	0	1	0	1	0	1	0	0	0	1	0	1	0	0	1	0	1	1	0	0	1	5	43	22	13	8	1.30952	0
1382	1	26	3	0		0	0	0	0	0	1	1	0	0	1	0	0	0	1	0	1	0	0	0	1	0	0	0	0	1	1	1	1	0	0	0	5	60	30	18	12
1383	1	33	3	0		0	0	0	0	0	0	0	0	0	0	0	0	0	1	0	1	0	0	0	1	0	0	0	0	1	0	1	0	0	0	0	4	16	14	0	2
1384	1	41	3	0		0	0	0	1	0	0	1	1	1	1	1	0	0	1	0	1	1	0	0	1	0	1	1	0	1	1	1	0	0	0	0	12	29	14	11	4
1385	1	37	3	1		0	0	0	0	0	1	0	0	0	0	0	1	0	1	0	1	1	0	1	1	0	0	0	0	1	0	1	1	0	0	0	1	37	23	11	3
1386	1	25	4	0		0	0	0	0	0	0	1	0	0	1	1	1	0	1	0	1	0	1	1	1	0	0	0	0	1	0	1	1	0	0	0	7					21	7.94444
1387	0	35	2	0		0	0	0	0	0	0	0	0	0	0	0	1	0	1	0	0	1	0	0	0	0	0	0	0	0	0	1	0	0	0	0	5					7.78571	0
1388	0	40	3	1	0	0	1	0	0	1	0	1	1	0	1	1	0	0	1	0	0	0	0	1	1	1	1	1	0	0	1	1	1	0	1	1	18	54	27	15	12
1389	0	31	3	0	5	0	0	0	0	1	1	0	0	0	0	0	1	0	1	0	1	1	0	0	1	0	0	0	0	1	0	1	1	0	0	0	1	52	24	20	8	15.2381	0
1390	0	18	1	0		1	1	1	1	1	0	1	1	1	1	1	0	1	1	1	0	0	1	1	0	1	1	1	1	0	1	1	0	0	1	1	28					83.0952	33.3333
1391	0	25	4	1		0	0	0	0	0	0	0	0	0	0	0	0	0	1	0	0	1	0	0	1	0	0	0	0	0	0	0	1	0	0	0	5
1392	0	18	1	0		0	1	0	1	1	0	1	1	0	1	1	0	0	1	0	0	0	0	1	1	1	0	0	0	0	0	1	1	0	0	0	14	28	14	10	4
1393	0	23	4	1		0	0	0	0	1	1	1	1	0	1	1	1	0	1	0	1	1	0	0	1	0	0	0	0	0	0	1	1	0	0	0	6					32.7381	18.9167
1394	0	19	2	1		0	0	0	0	0	0	0	0	0	1	0	1	0	1	0	1	1	0	1	1	0	1	0	0	1	0	1	1	0	0	0	4					37.381	3.33333
1395	0	20	2	1	3	0	0	0	0	0	0	0	0	0	0	0	0	0	1	0	1	0	0	0	1	0	0	0	0	1	0	1	1	0	0	0	3	51	31	13	7	3.21429	0
1396	0	26	2	0	8	0	0	0	0	0	1	0	0	0	0	0	1	0	1	0	1	1	0	0	1	0	0	0	0	0	0	1	1	0	0	0	1	81	38	29	14	32.5	12.7778
1397	0	17	2	0		0	0	0	0	1	0	1	1	0	1	1	0	1	1	0	1	0	0	0	0	1	0	0	0	0	0	0	1	0	0	0	13					20.4762	12.3611
1398	1	43	3	0	7	0	0	0	0	0	1	0	0	0	0	1	1	0	1	1	1	1	0	1	1	0	0	0	0	0	0	1	1	0	0	1	5	52	27	16	9
1399	1	22	2	1	1	0	0	0	0	0	0	0	0	0	0	0	1	0	1	0	1	1	0	0	1	0	0	0	0	1	0	1	1	0	0	0	1					5.95238	0
1400	1	20	4	1	2	0	0	0	0	0	1	0	0	0	1	0	1	0	1	0	1	1	0	0	1	0	0	0	0	0	0	1	1	0	0	0	2	29	19	4	6	1.66667	0.277778
1401	0	22	4	1	5	0	1	1	1	1	0	1	1	0	1	1	0	1	1	0	1	0	0	0	0	0	0	0	0	0	0	0	1	0	0	0	15	61	26	21	14	36.1905	13.8889
1402	0	27	4	1	4	0	0	0	0	1	0	0	0	0	1	0	0	0	1	0	1	1	0	0	1	0	0	0	0	1	0	1	1	0	0	0	4	38	25	6	7	17.9762	0.277778
1403	0	25	3	1		1	1	0	1	1	0	1	1	1	1	1	0	1	1	1	0	1	0	1	0	1	1	1	0	0	1	1	0	0	1	0	23	68	30	27	11
1404	0	21	4	0	2	0	0	0	0	0	1	0	0	0	0	0	1	0	1	0	1	1	0	0	1	0	0	0	0	1	0	1	1	0	0	0	0	25	12	9	4	9.04762	0.277778
1405	0	24	2	1		0	0	0	0	0	1	0	0	0	1	0	0	0	1	0	1	1	0	0	1	0	0	0	0	0	0	1	1	0	0	0	3	55	29	19	7	16.0714	0
1406	1	32	3	0	1	0	0	0	0	0	1	0	0	0	1	0	0	0	1	0	1	0	0	0	1	0	0	0	0	1	0	1	1	0	0	1	4	39	17	15	7
1407	1	18	2	1		0	0	0	0	0	0	0	0	0	1	0	0	0	1	0	0	0	0	1	1	0	0	0	1	0	0	0	0	0	0	1	11					3.57143	0
1408	0	28	3	0	23	0	0	0	0	0	1	0	0	0	0	0	0	0	1	0	1	0	0	0	1	0	0	0	0	1	0	1	0	0	0	0	3	64	34	19	11	30.7143	22.7778
1409	0	30	3	1		0	1	0	1	1	0	1	1	0	1	1	0	0	1	1	1	0	0	1	1	0	1	0	0	0	1	1	0	0	0	0	16	39	24	10	5
1410	1	35	3	0		0	0	0	0	0	1	0	0	0	0	0	1	0	1	0	0	1	0	0	1	0	0	0	0	1	0	1	1	0	0	0	1	27	13	6	8
1411	1	35	2	0		0	0	0	0	0	1	0	0	0	0	0	1	0	1	0	1	1	0	0	1	0	0	0	0	1	0	1	1	0	0	0	0					8.45238	0
1412	0	44	3	0	6	0	1	1	0	1	1	1	0	0	0	0	0	0	1	0	1	1	0	0	0	0	0	0	0	0	0	1	1	0	0	0	7	56	32	13	11
1413	1	23	2	1		0	0	0	0	1	1	1	1	1	1	1	1	0	1	0	0	1	0	1	1	0	0	1	0	0	0	1	1	0	0	0	10					48.1429	35.3056
1414	1	26	3	0		0	0	0	0	0	1	0	0	0	1	0	0	0	1	0	1	1	0	0	1	0	0	0	0	1	0	1	1	0	0	0	2	35	13	15	7
1415	0	40	4	0	4	0	0	0	0	0	1	0	0	0	0	0	1	0	1	0	0	1	0	0	0	0	0	0	0	1	1	1	1	0	0	0	3	34	20	9	5
1416	0	18	2	1	10	0	0	1	0	1	0	1	1	1	1	1	0	0	1	0	1	0	1	0	0	0	0	0	0	0	0	1	1	1	0	0	14	60	33	18	9
1417	1	34	2	0	4	0	1	0	1	0	1	1	0	0	1	0	0	0	1	0	1	1	0	0	1	0	0	0	0	1	0	1	1	0	0	0	5	40	16	14	10
1418	1	19	1	0		0	1	0	1	0	0	0	0	0	1	0	0	0	1	0	1	0	0	1	1	0	1	0	0	1	0	1	1	0	0	0	8
1419	1	18	2	1		0	0	0	0	0	1	0	0	0	1	0	1	0	1	0	1	1	0	0	1	0	0	0	0	1	0	1	1	0	0	1	2					18.0952	6.11111
1420	1	27	4	0	3	0	0	0	0	0	1	1	0	0	0	0	1	0	1	0	1	1	0	0	1	0	0	0	0	1	0	1	1	0	0	0	1	43	18	17	8	13.5476	1.41667
1421	1	53	2	0		0	0	0	0	0	1	0	0	0	1	1	0	0	1	0	1	1	0	1	1	0	0	0	0	1	0	1	1	0	0	0	4	33	19	7	7	21.9048	5.30556
1422	1	34	1	0		0	0	0	0	0	1	0	0	0	0	0	1	0	1	0	0	1	0	0	1	0	1	0	0	0	0	1	1	0	0	1	4	38	22	10	6
1423	0	20		0	29	0	0	1	1	1	0	1	1	0	1	1	0	0	1	0	0	0	0	1	0	0	1	1	1	0	1	1	1	0	0	1	19
1424	0	31	4	1		0	0	0	0	0	1	0	0	0	0	0	0	0	1	0	1	0	0	0	1	0	0	0	0	1	0	1	1	0	0	0	2					0	0
1425	0	24	4	1	3	0	0	0	0	0	1	0	0	0	0	0	1	0	1	0	1	1	0	0	1	0	0	0	0	1	0	1	1	0	0	0	0	33	14	15	4	19.0476	0
1426	0	35	3	0		0	0	0	0	0	1	0	0	0	1	0	0	0	1	0	1	1	0	0	1	0	0	0	0	1	0	1	1	0	0	0	2	47	19	21	7
1427	0	35	3	0	4	0	0	0	0	0	1	0	0	0	1	0	0	0	1	0	1	1	0	0	1	0	0	0	0	1	0	1	1	0	0	0	2	48	22	19	7
1428	0	21	2	0		0	0	1	0	0	1	1	0	0	1	0	1	0	1	0	1	1	0	0	1	0	0	0	0	0	0	1	1	0	0	0	4	46	29	10	7
1429	0	18	1	0		0	0	0	0	0	1	0	0	0	0	0	1	0	1	0	0	1	0	0	1	0	0	0	0	1	0	1	1	0	0	0	1					10.4762	0
1430	0	44	3	0		0	0	0	0	1	0	0	0	0	1	0	0	0	1	0	1	0	0	0	0	0	0	0	0	1	0	1	1	0	0	0	6	64	26	27	11
1431	0	23	4	1	1	0	0	0	0	0	1	0	0	0	0	0	1	0	1	0	1	1	0	0	0	0	0	0	0	1	0	1	1	0	0	0	1					16.9048	0.555556
1432	0	20	2	1		0	0	0	0	1	0	1	1	0	1	1	0	1	1	0	0	0	0	1	1	0	0	0	0	0	0	1	1	0	0	0	12	36	15	15	6
1433	0	23	4	1	0	0	0	0	0	0	1	0	0	0	0	0	1	0	1	0	1	1	0	0	1	0	0	0	0	1	0	1	0	0	0	0	1					0	0
1434	0	69	2	1		0	1	1	0	0	1	0	0	0	1	0	0	0	1	0	1	1	1	0	1	0	0	0	0	1	0	1	1	0	0	0	5	50	26	14	10
1435	0	23	3	0	3	0	0	1	0	0	1	1	0	0	1	1	1	0	1	0	1	1	0	0	1	0	0	0	0	1	0	1	1	0	0	0	4	42	21	17	4
1436	1	30	4	0	3	0	0	0	0	0	0	0	0	0	0	0	0	0	1	0	1	1	0	0	1	0	0	0	0	0	0	1	1	0	0	0	3	28	16	10	2	29.2857	7.5
1437	1	29	4	1		0	0	0	0	0	0	0	0	0	1	0	0	0	0	0	0	0	0	0	1	0	0	0	0	0	0	1	1	0	0	0	7					10.9524	7.13889
1438	1	26	4	1	4	0	0	0	0	0	1	1	0	0	0	0	1	0	1	0	1	0	0	0	1	0	0	0	0	0	0	1	1	0	0	0	3	40	21	16	3
1439	0	19	2	1		0	0	0	0	0	0	0	0	0	1	0	0	0	1	0	0	1	0	0	0	0	0	0	0	1	0	1	1	0	0	0	5					9.7619	10.4167
1440	1	37	3	1		0	1	0	1	1	1	0	1	0	1	1	1	0	1	0	1	1	0	1	1	0	1	0	0	0	0	1	1	0	0	0	9	38	22	15	1
1441	0	56	2	0		0	0	0	0	0	0	0	0	0	0	0	1	0	1	0	0	1	0	0	1	0	0	0	1	1	0	1	1	0	0	1	4	35	21	10	4
1442	1	22	2	0	5	0	0	0	0	0	0	1	0	0	1	0	0	0	1	0	0	1	0	0	0	0	0	0	0	1	0	1	1	0	0	1	7
1443	1	52	2	0		0	1	0	0	1	1	1	0	0	1	1	0	1	1	0	1	0	0	1	1	0	0	0	0	0	0	1	0	0	0	0	11					33.9048	32.5
1444	0	17	2	1		0	0	0	0	1	0	0	0	0	0	0	0	0	1	0	1	0	0	0	1	0	0	0	0	0	0	1	0	0	0	0	6					19.0476	7.5
1445	0	35	3	0		0	1	1	1	1	0	1	1	0	1	1	0	0	1	1	0	0	0	1	1	0	0	1	0	0	1	0	1	0	0	1	19	55	28	19	8
1446	0	26	3	1	26	0	0	0	0	0	1	0	0	0	0	0	0	0	1	0	1	1	0	0	1	0	0	0	0	1	0	1	1	0	0	0	1	49	32	12	5
1447	1	18	2	1		0	0	0	0	0	0	0	0	0	1	0	0	0	1	0	1	1	0	0	1	0	1	0	0	1	0	1	1	0	0	0	4					24.881	0.833333
1448	0	87	2	0		0	1	1	1	1	0	0	1	1	1	1	0	1	0	1	0	0	0	1	1	1	1	1	0	0	1	0	0	1	1	1	26
1449	0	24	3	1	6	0	0	0	0	0	1	1	0	0	1	0	1	0	1	0	1	0	0	0	1	0	0	1	0	0	1	1	1	0	0	0	6	37	22	13	2
1450	0	32	2	0	2	0	0	1	0	1	1	1	1	0	1	1	1	0	1	1	0	0	1	1	1	0	1	1	0	0	1	1	0	0	0	1	17	49	33	9	7
1451	1	37	3	0		0	0	1	0	0	1	1	0	0	1	0	0	0	1	0	1	1	0	0	1	0	0	1	0	1	0	1	1	0	0	1	6	48	28	15	5
1452	1		3	0		0	0	0	0	0	1	0	0	0	0	0	0	0	1	0	0	0	0	0	1	0	0	0	0	1	0	1	1	0	0	0	3	32	19	11	2
1453	0	47	4	1	22	0	0	0	0	0	1	0	0	0	0	0	1	0	1	0	1	1	0	0	1	0	1	0	0	1	0	1	1	0	0	0	1	43	24	13	6	3.57143	0
1454	0	21	2	1		0	0	0	0	1	1	0	1	0	1	1	0	0	1	0	1	0	0	0	1	0	1	0	0	0	0	1	1	0	0	1	9	28	17	9	2
1455	0	25	2	1		0	0	0	0	0	1	0	0	0	1	0	1	0	1	0	1	1	0	0	1	0	0	0	0	1	0	1	1	0	0	0	1
1456	0	27	2	0		0	1	1	1	0	0	1	1	0	1	1	1	1	1	1	0	0	0	1	0	0	1	0	0	0	0	1	1	0	0	0	16
1457	0	22	4	1	2	0	0	0	0	0	1	0	0	0	0	0	0	0	1	0	1	1	0	0	1	0	0	0	0	1	0	1	1	0	0	0	1	25	13	9	3	4.64286	0
1458	0	28	3	0	18	0	1	1	1	0	0	1	1	0	1	1	0	0	1	0	1	0	0	1	0	1	0	0	0	0	1	1	1	1	1	0	17	48	19	27	2	47.1429	33.3333
1459	0	39		0		0	1	1	1	0	0	1	0	0	1	1	0	0	1	1	1	0	1	1	1	0	1	1	0	0	1	1	0	0	0	0	17
1460	0	42	2	0	25	0	0	0	0	0	1	0	0	0	0	0	0	0	1	0	1	1	0	0	1	0	0	0	0	1	0	1	1	0	0	0	1	36	27	5	4	1.33333	0.0277778
1461	1	20	2	1		0	0	0	0	0	1	1	0	0	1	0	0	0	1	0	0	1	0	0	0	0	0	0	0	0	0	1	1	0	0	0	6					26.4286	5.27778
1462	0	32	3	0	27	0	0	0	0	0	1	0	0	0	1	0	0	0	1	0	1	1	0	0	1	0	0	0	0	1	0	1	1	0	0	0	2	70	30	30	10
1463	1	37	4	1		0	0	0	0	0	1	0	0	0	0	0	0	0	1	0	1	1	0	0	1	0	0	0	0	1	0	0	1	0	0	0	2					6.66667	1.38889
1464	0	33	3	1	9	0	1	1	1	1	0	1	1	0	1	1	0	1	1	1	0	0	0	0	1	0	0	1	0	0	1	1	1	0	0	1	18	67	35	19	13
1465	1	25	4	1		0	0	0	0	0	1	0	0	0	0	0	1	0	0	0	1	1	0	0	1	0	0	0	0	1	0	1	1	0	0	0	1					3.07143	0
1466	1	33	2	0	3	0	0	0	0	0	0	0	0	0	0	0	1	0	1	0	1	1	0	0	1	0	0	0	0	1	0	1	1	0	0	0	1	52	23	18	11
1467	0	35	4	0		0	0	0	0	0	0	0	0	0	0	0	0	0	1	0	1	0	0	0	1	0	0	0	0	1	0	0	1	0	0	0	4					9.21429	0
1468	0	18	2	0	9	0	0	1	1	0	0	1	1	0	1	1	0	1	1	0	0	0	1	1	1	1	1	0	0	0	0	1	0	0	0	1	18	25	16	9	0	42.381	40
1469	0	19	4	1	13	0	1	1	1	1	0	1	1	1	1	1	1	1	1	1	0	0	0	1	0	1	0	1	0	0	0	1	1	0	0	1	20	42	22	14	6	53.3333	38.0556
1470	1	59	3	0		0	0	0	0	1	0	0	1	0	1	1	0	0	1	0	1	1	0	0	1	1	0	0	0	1	0	1	1	0	0	1	8	59	33	16	10
1471	0	29	4	1	8	0	1	1	1	1	1	1	1	1	1	1	0	1	1	1	1	0	0	0	1	0	1	0	0	0	0	1	0	0	0	1	17					36.6667	20.8333
1472	1	26	4	0	0	0	0	0	0	0	1	0	0	0	1	0	1	0	1	0	1	1	0	1	1	0	0	0	0	1	0	1	1	0	0	0	2	35	23	8	4	20.8333	8.05556
1473	0	25	4	1		0	0	0	0	0	1	0	0	0	0	0	1	0	1	0	0	1	0	0	1	0	0	0	0	1	0	1	1	0	0	0	1	33	14	12	7	0.714286	0
1474	1	21	2	0		0	0	0	0	0	1	0	0	0	1	0	1	0	1	0	1	1	0	0	1	0	0	0	0	1	0	1	1	0	0	0	1	26	16	4	6
1475	1	40		0	2	0	0	0	0	0	1	0	0	0	0	0	1	0	1	0	0	1	0	0	0	0	0	0	0	1	0	1	0	0	0	0	3	31	16	13	2
1476	1	51	2	0		0	0	0	0	0	1	0	0	0	0	0	1	0	1	0	0	1	0	0	1	0	0	0	0	1	0	1	1	0	0	0	1	28	15	11	2
1477	1	30		0	1	0	0	0	0	0	1	0	0	0	0	0	1	0	1	0	1	1	0	0	1	0	0	0	0	1	0	1	1	0	0	0	0
1478	1	27	4	0		1	1	0	1	0	1	1	1	0	0	1	0	1	1	0	1	0	0	1	0	1	0	1	1	1	1	1	1	1	0	1	17					18.5714	15.4722
1479	0	23	2	1		0	1	1	1	1	0	1	1	1	1	1	0	1	1	1	1	0	0	1	1	1	1	0	0	0	0	0	0	0	1	0	21	41	23	12	6
1480	0	32	1	0	3	0	0	1	1	1	0	1	1	1	1	1	0	1	1	1	1	0	1	1	1	0	0	1	0	0	1	1	1	0	1	1	20	45	30	9	6
1481	0	18	2	0	17	1	0	1	1	1	0	1	1	1	1	1	0	1	0	1	0	0	0	1	0	1	0	1	1	0	0	1	0	0	0	1	24	54	31	17	6	49.2857	6.66667
1482	1	17	1	0		0	0	0	0	0	1	0	0	0	0	0	1	0	1	0	1	1	0	0	1	0	0	0	0	1	0	1	1	0	0	0	0					11.6667	0
1483	0	29	4	0	9	0	0	1	1	0	0	1	1	0	1	0	0	0	1	0	0	1	0	0	1	1	1	0	0	0	0	1	1	0	0	0	11					31.3333	12.0278
1484	0	71	2	0		0	0	0	0	0	1	0	1	0	0	0	1	0	1	0	1	1	0	0	1	0	0	0	0	1	0	1	1	0	0	0	1	46	26	9	11
1485	0	33		0		0	1	1	1	1	0	1	1	0	1	1	0	0	1	0	1	0	0	1	1	1	0	1	0	0	1	1	1	0	0	1	17	71	36	30	5
1486	0	25		0		0	0	0	0	0	1	0	0	0	0	0	1	0	1	0	0	1	0	0	0	0	0	0	0	1	0	1	0	0	0	0	3
1487	0	45	2	1		0	0	0	0	0	1	0	0	0	0	0	1	0	1	0	1	1	0	0	1	0	0	0	0	1	0	1	1	0	0	0	0	10	5	3	2
1488	0	21	4	0		0	0	1	1	0	1	1	0	0	1	0	0	0	1	0	1	0	0	0	1	0	0	0	0	1	0	1	1	0	0	0	6	53	26	18	9	22.0238	20.9722
1489	0	45	2	0		0	1	1	0	1	0	1	1	1	1	1	1	1	1	1	0	0	0	1	1	1	0	1	0	0	1	1	1	0	1	1	20	51	24	18	9
1490	1	18	2	1		1	0	1	0	1	0	1	0	1	0	1	0	1	0	1	0	1	0	1	0	1	0	1	0	1	0	1	0	1	0	1	19					8.97619	0
1491	0	25	2	0		0	1	0	1	0	0	1	0	1	1	1	0	0	1	1	1	1	0	1	1	0	0	0	0	0	0	1	0	0	0	0	12					15.7619	11.0556
1492	1	42	3	1	3	0	0	0	0	0	1	0	0	0	0	0	1	0	1	0	1	1	0	0	1	0	0	0	0	1	0	1	1	0	0	0	0	28	19	5	4
1493	0	17	1	0		0	0	1	0	1	1	1	1	1	1	1	1	1	1	0	1	1	0	1	1	0	1	1	0	0	1	1	0	0	0	0	14					23.5952	21.6389
1494	0	27	4	1		0	0	0	0	0	1	0	0	0	0	0	1	0	1	0	1	1	0	0	0	0	0	0	0	1	0	1	1	0	0	0	1
1495	0	18	1	0		0	0	0	0	0	1	0	0	0	1	0	0	0	1	0	1	0	0	0	1	0	0	0	0	1	0	1	1	0	0	0	3					8.80952	0
1496	0	27	3	0	2	0	0	0	0	0	1	0	0	0	0	0	1	0	1	0	1	0	0	0	1	0	0	0	0	1	0	1	1	0	0	0	1
1497	1		4	0	1	0	0	0	0	0	1	0	0	0	0	0	1	0	1	0	1	1	0	0	1	0	0	0	0	1	0	1	1	0	0	0	0	10	5	4	1	29.0714	9.75
1498	0	53	2	0		0	1	1	1	1	0	1	0	1	1	0	0	0	1	0	1	1	0	0	1	0	0	1	0	1	1	1	1	0	0	0	11	49	23	18	8
1499	0	18	2	1		0	0	0	0	0	1	0	0	0	0	0	1	0	1	0	1	1	0	0	1	0	0	0	0	1	0	1	1	0	0	0	0					13.3333	0
1500	0	19	2	0	25	0	0	0	1	0	0	1	0	0	1	0	0	0	1	0	1	0	0	1	1	0	0	0	0	0	1	1	1	0	0	1	10	45	30	12	3
1501	1	26	4	1		0	1	0	1	0	0	1	1	0	1	1	0	0	1	0	0	0	0	0	0	0	1	0	0	0	1	0	0	0	0	0	16					36.1905	13.3333
1502	1	30	3	1	0	0	0	0	0	0	1	0	0	0	0	0	1	0	1	0	1	1	0	0	1	0	0	0	0	1	0	1	1	0	0	0	0	16	13	3	0	13.9762	0.277778
1503	0	21	4	1	8	0	0	0	0	1	1	0	0	0	1	0	0	0	1	0	1	0	0	0	1	0	0	0	0	1	0	1	1	0	0	1	5	27	20	5	2
1504	0	18	1	0		0	1	0	0	0	0	0	0	0	0	0	0	0	1	0	1	0	0	0	1	0	0	0	0	1	0	1	1	0	0	0	4					5.2619	4.16667
1505	0	23	2	0	24	1	1	0	1	1	0	1	1	0	1	1	0	1	1	0	1	0	0	1	0	1	1	1	1	0	1	1	0	0	0	1	22	55	31	20	4	45.9524	42.3611
1506	1	37	4	1		0	0	0	0	0	1	0	0	0	0	0	0	0	1	0	0	1	0	0	1	0	0	0	0	1	0	1	0	0	0	0	3
1507	0	58	3	1	6	0	0	0	0	0	1	0	0	0	1	0	0	0	1	0	1	1	0	0	1	0	0	0	0	1	0	1	1	0	0	0	2	42	18	13	11
1508	0	40	3	0	13	0	0	0	0	1	1	1	0	0	1	1	0	0	1	0	0	1	1	1	0	0	0	1	0	0	0	1	1	0	0	0	11	57	28	21	8	34.3095	11.75
1509	1	40	4	0		0	1	0	0	0	1	0	0	0	1	0	1	0	1	0	1	1	0	0	1	0	0	0	0	1	0	1	1	0	0	0	2					24.881	5.88889
1510	1	25	4	1		0	0	0	1	0	1	0	0	0	0	0	0	0	1	0	1	0	0	1	1	0	0	0	0	1	0	1	1	0	0	0	4					14.5238	3.61111
1511	1	30	4	0	1	0	0	0	0	0	0	0	0	0	1	0	0	0	1	0	1	1	0	0	1	0	0	0	0	1	0	1	1	0	0	1	4	11	6	3	2
1512	0	25	2	1		0	0	1	1	1	0	1	1	0	1	1	0	1	1	1	1	0	1	1	0	1	1	0	0	0	1	1	1	0	0	1	20					46.4048	47.5
1513	0	33	3	0	1	0	1	1	1	1	0	1	1	0	1	1	0	1	1	1	1	1	0	1	1	0	1	1	0	0	0	1	1	0	0	0	16	57	26	17	14
1514	0	39	2	0		1	1	1	1	1	1	1	1	1	1	1	0	0	1	1	1	0	1	1	1	1	1	1	0	1	1	1	1	0	0	0	19	73	36	27	10
1515	1	22	2	0		0	1	1	0	1	1	0	0	1	1	0	1	0	0	1	1	1	0	0	1	1	0	0	1	1	1	0	0	1	1	0	14	28	19	7	2
1516	1	32	2	0		0	1	0	0	1	1	1	1	0	1	1	0	0	1	0	1	1	0	0	1	1	0	0	1	0	0	1	1	0	0	1	11	58	30	23	5
1517	1	30	4	1		0	0	0	0	0	0	0	0	0	1	0	0	0	1	0	1	0	0	0	1	0	0	0	0	0	0	0	1	0	0	0	6	45	24	17	4	21.9048	11.3056
1518	0	29	4	0	9	0	1	1	0	0	0	1	0	0	1	1	0	0	1	0	1	0	0	0	1	0	0	0	0	0	0	1	1	0	0	0	9	46	21	21	4
1519	0	20	2	1		0	0	1	0	0	0	1	0	0	0	0	0	0	1	0	0	1	0	0	0	0	1	0	0	0	0	0	1	0	0	1	10					18.3095	0.972222
1520	0	21	2	1		1	1	1	1	1	0	1	1	1	1	1	0	1	1	1	0	1	0	1	1	1	1	1	0	0	1	1	0	0	0	0	22	47	26	11	10
1521	1	25	2	1		0	0	0	0	0	1	0	0	0	1	0	1	0	1	0	0	1	0	0	0	0	0	0	0	1	0	1	0	0	0	0	4					5.95238	0.555556
1522	0	28	4	0		0	0	1	1	0	0	1	0	0	0	0	0	0	1	0	1	0	0	0	1	0	0	0	0	1	0	1	1	0	0	0	6					10.3571	0
1523	1	41	3	1		0	0	0	0	0	0	0	0	0	0	0	0	0	1	0	0	0	0	0	1	0	0	0	0	1	0	1	1	0	0	0	4	21	14	5	2
1524	1	17	2	1		0	0	0	0	0	0	0	1	0	0	0	1	0	0	0	1	0	0	1	1	0	0	0	0	0	0	1	1	0	0	0	6					16.9048	1.38889
1525	0	25	2	1	1	0	0	0	0	0	1	0	0	0	0	0	1	0	1	0	1	1	0	0	0	0	0	0	0	0	0	1	1	0	0	0	2					10.5	2.63889
1526	0	21		0		0	0	0	0	0	1	0	0	0	0	0	1	0	1	0	1	1	0	0	1	0	0	0	0	1	0	1	1	0	0	0	0	51	31	13	7	16.9048	8.61111
1527	0	18	2	0	7	0	0	1	1	1	1	1	1	1	1	1	0	0	1	0	1	0	0	1	1	0	0	0	0	0	0	1	1	0	1	0	13	45	19	17	9	35.5714	46.1111
1528	0	21	2	1		0	0	0	0	0	0	0	0	0	1	0	0	0	1	0	1	1	0	0	1	0	0	0	1	1	0	1	1	0	0	1	5	24	21	2	1
1529	0	24	2	1		0	0	1	0	0	1	1	1	1	1	1	1	0	1	1	1	0	1	1	0	1	1	1	0	0	0	1	0	0	0	0	16	31	23	4	4
1530	1	41	3	1	7	0	1	0	0	1	1	1	1	0	1	1	1	1	1	1	1	1	0	1	1	0	0	0	0	0	0	1	1	0	1	0	11	49	27	13	9	32.1905	38.5278
1531	0	28	3	0		0	0	0	0	0	1	0	0	0	1	0	0	0	1	0	1	0	0	0	0	0	0	0	0	1	0	1	1	0	0	0	4	38	15	21	2
1532	0	36	3	1	1	0	0	0	0	0	1	0	0	0	0	0	1	0	1	0	1	1	0	0	1	0	0	0	0	1	0	1	1	0	0	0	0	26	16	8	2
1533	0	33	2	1		0	0	0	0	0	1	1	0	0	0	0	0	0	1	0	1	1	1	0	1	0	0	0	0	1	1	1	1	0	0	0	4	19	9	6	4
1534	0	23	4	1	1	0	0	0	0	0	1	0	0	0	0	0	1	0	1	0	1	1	0	0	1	0	0	0	0	1	0	1	1	0	0	0	0	47	28	11	8	3.66667	0
1535	0	24	4	1		0	0	0	0	1	0	1	1	0	1	1	1	0	1	0	1	1	0	0	1	0	0	0	0	0	0	1	1	0	0	0	7	34	16	11	7	32.7381	18.9167
1536	1	17	1	0		0	0	0	1	1	0	1	0	0	0	1	0	0	1	0	1	0	0	0	1	0	1	0	0	0	0	0	0	0	0	0	11					25	4.72222
1537	0	27	3	1		0	0	0	0	0	1	0	0	0	1	0	1	0	1	0	0	1	0	0	1	0	0	0	0	1	0	1	1	0	0	1	3	45	31	7	7
1538	0	33	3	0		0	0	0	0	1	0	1	0	0	0	0	0	0	1	0	1	1	0	1	1	0	0	0	0	1	0	1	1	0	0	1	6	35	16	16	3
1539	0	17	2	1		0	1	1	1	1	0	1	1	0	0	1	0	0	0	0	1	0	0	1	1	0	0	1	0	0	1	0	1	0	0	0	16					39.881	20.9444
1540	0	39	2	0		0	0	0	0	1	0	0	1	0	1	0	0	0	1	0	1	0	0	1	1	0	0	0	0	0	1	1	1	0	0	1	10	35	19	12	4
1541	0	21	2	0		1	1	0	1	1	0	1	1	1	1	1	0	0	1	0	0	0	0	1	0	1	1	0	0	0	0	0	1	0	1	1	21
1542	1	26	4	1	10	0	0	0	0	0	1	0	0	0	0	1	1	0	1	0	0	1	0	0	1	1	0	0	0	1	0	1	1	0	0	1	4	56	28	16	12	48.8095	13.8889
1543	0	30	3	1	7	0	1	0	0	1	0	0	1	0	1	1	0	0	1	0	1	1	0	1	1	0	0	1	0	1	0	1	1	0	0	0	9	49	23	19	7	29.381	22.3611
1544	0	17	1	0	3	0	1	0	0	0	1	0	0	0	1	1	0	0	1	0	1	1	0	0	1	0	1	0	0	0	0	1	1	0	0	0	6	27	14	10	3	14.6429	4.16667
1545	0	20	4	1		0	0	0	0	1	1	0	0	0	0	1	1	0	1	0	0	1	0	0	1	0	1	0	0	0	0	1	1	0	0	0	5	67	39	22	6	29.2857	3.05556
1546	0	33	3	0		0	0	0	0	0	1	1	0	0	1	0	0	0	1	0	1	1	0	0	1	0	0	0	0	0	0	1	1	0	0	1	5	42	24	13	5
1547	0	30	2	0		1	1	1	1	1	0	1	1	1	1	1	0	1	1	1	0	0	0	1	0	1	1	1	0	0	0	1	0	0	0	1	24	73	36	22	15
1548	0	29	2	0		0	0	0	0	0	0	0	0	0	1	0	0	0	1	0	0	0	0	0	1	0	0	0	0	1	1	1	1	0	0	0	6	57	27	26	4
1549	0	25	2	0		0	0	1	1	1	0	1	1	0	1	1	0	1	1	1	0	0	0	1	0	1	1	1	0	0	1	1	0	0	0	0	21	57	32	14	11
1550	0	51	3	1		0	0	0	0	0	1	0	0	0	1	0	1	0	1	0	1	1	1	0	1	0	0	0	1	1	0	1	1	0	0	0	3	41	24	7	10	16.0714	1.11111
1551	0	32	2	0		0	0	1	1	1	0	0	1	0	1	1	1	1	1	1	1	1	0	1	1	0	0	1	0	0	0	1	0	0	0	1	14	43	30	7	6
1552	0	51	2	1		1	0	1	0	1	0	0	1	0	1	0	0	0	1	0	1	0	0	0	1	0	0	0	1	0	1	1	1	0	0	0	11	67	29	25	13
1553	0	23	4	0	19	0	0	0	0	0	1	0	0	0	1	0	0	0	1	0	1	0	0	0	0	0	0	0	0	0	1	1	1	0	0	0	6	40	25	9	6	10.5952	3.88889
1554	0	21	4	1		0	0	0	0	0	1	0	0	0	0	0	1	0	1	0	1	1	0	0	1	0	0	0	0	1	0	1	1	0	0	0	0	35	19	14	2	18.381	8.58333
1555	1	35	3	0	19	0	1	1	1	0	0	1	1	0	1	1	0	1	1	1	0	0	0	1	1	0	0	0	0	0	0	0	1	0	0	1	17	46	23	16	7
1556	1	24	2	0		0	1	0	1	1	0	1	1	0	1	0	0	0	1	0	1	0	0	1	1	0	1	1	0	0	0	0	1	0	0	0	14	37	17	18	2
1557	1	30	4	0		0	1	0	0	0	1	0	1	0	1	1	0	0	1	0	1	0	0	1	1	0	1	0	0	0	0	1	1	0	0	1	10					36.3333	45
1558	0	27	4	0		0	0	0	0	0	1	0	0	0	0	0	1	0	1	0	1	1	0	0	1	0	0	0	0	1	0	1	1	0	0	0	0					7.28571	1.11111
1559	0	29	4	1		0	0	1	1	1	0	1	1	1	1	1	0	0	0	0	0	0	1	0	0	1	0	0	0	0	0	0	0	1	1	0	21	79	42	26	11	47.9524	56.9444
1560	1	20	2	1		0	0	0	0	0	1	0	0	0	0	0	0	0	1	0	0	1	0	0	0	0	0	0	0	0	0	0	0	0	0	0	6					2.97619	0
1561	1	25	2	1	2	0	1	0	1	1	1	1	1	0	0	1	0	0	0	1	1	0	0	1	1	0	1	0	1	0	0	1	1	0	0	0	14
1562	1	21	4	1	11	0	0	0	0	0	1	0	0	0	0	0	0	0	1	0	1	1	0	1	1	0	0	0	0	1	0	1	1	0	0	0	2	47	23	18	6
1563	0	22	4	1		0	1	0	0	1	0	0	1	0	1	1	1	0	1	0	1	0	0	0	1	0	1	0	0	0	0	1	1	0	0	0	9					8.97619	0
1564	0	28	4	1		0	0	0	0	0	0	0	0	0	1	0	0	0	1	0	0	1	0	0	0	0	0	0	0	1	0	0	1	0	0	0	6	54	29	11	14	4.66667	0
1565	0	20	2	0	5	0	1	1	1	1	0	1	1	1	1	1	0	0	1	1	0	0	1	1	1	1	1	1	0	0	1	1	0	0	0	1	23	70	35	30	5
1566	1	17	2	1		0	0	0	0	0	1	0	0	0	0	0	1	0	1	0	1	1	0	0	1	0	0	0	0	1	0	1	1	0	0	0	0					4.88095	0
1567	0	23	4	1		0	1	1	1	1	0	1	1	0	1	1	1	0	1	1	1	0	0	1	1	0	1	0	0	0	0	1	0	0	0	1	16					48.8095	43.3333
1568	0	33	4	1	1	0	0	0	0	0	1	0	0	0	1	0	1	0	1	0	1	1	0	0	0	0	0	0	0	1	0	1	1	0	0	0	2	67	29	19	19	19.7619	0.277778
1569	0	33	3	0		1	0	1	1	1	0	1	1	0	1	1	0	1	0	1	0	0	0	1	0	1	1	1	1	0	1	1	0	1	1	0	26	64	26	26	12
1570	1	36	3	0		0	0	0	0	0	1	0	0	0	1	0	1	0	1	0	1	1	0	0	1	0	0	0	0	1	0	1	1	0	0	0	1	36	19	12	5
1571	0	37	2	0		0	1	1	1	1	0	1	1	0	1	1	0	0	1	0	1	0	1	1	1	0	1	1	0	1	1	1	1	0	0	0	16
1572	1	27	4	1	4	0	0	0	0	0	0	0	0	0	1	0	1	0	1	0	1	0	0	0	1	0	0	0	0	0	0	1	1	0	0	0	4	39	23	11	5	7.38095	0.694444
1573	0	21	4	1	1	0	0	0	0	1	1	0	0	0	1	0	1	0	1	0	1	1	0	0	1	0	0	0	0	1	0	1	1	0	0	0	2	42	25	10	7	34.881	15
1574	0	22	2	0		0	1	1	1	1	0	1	1	1	1	1	0	1	1	1	0	0	0	1	1	1	0	1	0	0	0	1	1	0	0	1	20	43	33	9	1
1575	0	29	3	1		0	0	0	0	0	1	0	0	0	0	0	0	0	1	0	1	0	1	0	1	0	0	0	0	0	0	1	1	0	0	0	4	23	14	5	4
1576	0	34	4	1		0	0	0	0	0	1	0	0	0	0	0	1	0	1	0	1	1	0	0	1	0	0	0	0	1	0	1	1	0	0	0	0					3.54762	0.0277778
1577	1	18	1	0		0	1	1	1	0	1	1	0	0	1	1	1	1	1	0	1	1	0	1	0	0	1	1	1	0	0	1	1	0	0	1	14	42	23	19	0
1578	1	17	2	1		0	0	0	1	1	1	0	0	0	1	1	0	0	1	0	1	1	0	1	1	1	0	0	0	0	0	1	0	0	0	1	10	36	29	5	2
1579	0	19	1	0		0	1	1	0	1	0	1	1	0	1	0	1	0	1	0	1	0	0	1	1	0	0	1	0	1	1	1	1	0	1	0	12					42.619	49.7222
1580	1	21	4	1	1	0	0	0	0	0	1	0	0	0	0	0	1	0	1	0	1	1	0	0	1	0	0	0	0	1	0	1	1	0	0	1	1					10	0
1581	1	25	2	0		0	0	0	0	0	1	0	0	0	0	0	0	0	1	0	1	1	0	0	1	0	0	0	0	1	0	1	0	0	0	0	2
1582	0	27	3	0		1	1	1	1	1	0	1	1	1	1	1	0	1	1	1	0	0	0	1	0	1	1	0	0	0	1	0	0	0	1	1	26	18	9	9	0
1583	1	34	4	1	1	0	0	0	0	0	1	0	1	0	1	0	1	0	1	0	1	1	0	1	1	0	0	0	0	1	0	1	1	0	0	0	3					17.381	9.72222
1584	0	30	3	0		1	0	1	1	1	1	1	1	1	1	1	1	1	0	1	0	0	0	1	0	1	1	1	0	0	1	1	0	0	0	1	23	52	28	22	2
1585	1	33	3	1	1	0	0	0	0	0	1	0	0	0	0	0	0	0	1	0	1	1	0	0	1	0	0	0	0	1	0	0	1	0	0	0	2	21	12	3	6
1586	0	21	2	1		0	0	0	0	0	1	0	0	0	0	0	1	0	1	0	1	1	0	0	1	0	0	0	0	1	0	1	1	0	0	0	0					0.238095	0
1587	0	22	2	1		0	1	1	1	1	0	1	1	0	1	1	1	1	1	1	0	0	0	1	1	0	1	0	0	0	1	1	0	0	0	0	18	56	34	18	4
1588	0	21	2	0	0	0	0	0	0	0	0	1	1	0	1	1	1	0	1	0	1	1	0	0	1	0	0	0	0	1	0	1	1	0	0	0	5	41	22	15	4
1589	0		3	0		0	0	0	0	0	1	0	0	0	1	0	0	0	1	0	0	1	0	0	0	0	0	0	0	1	0	1	1	0	0	1	5	59	30	17	12
1590	0	20	4	1		0	0	0	0	1	1	0	1	0	1	1	1	0	1	0	1	0	0	0	1	0	0	0	0	1	0	1	1	0	0	0	5					30	12.7778
1591	1	30	3	0		0	0	0	0	0	1	0	0	0	0	0	0	0	1	0	1	1	0	0	0	0	0	0	0	1	0	1	1	0	0	0	2	37	21	10	6
1592	1	24	2	1	0	0	0	0	0	0	1	0	0	0	1	0	1	0	1	0	1	1	0	0	1	0	0	0	0	0	0	1	1	0	0	1	3	22	13	5	4
1593	0	28	3	0		0	1	0	0	0	1	0	0	0	0	0	0	0	1	0	1	1	0	0	1	0	0	0	0	1	0	1	1	0	0	0	2	42	23	14	5
1594	0	29	4	0		0	0	0	0	1	1	0	0	0	0	0	0	0	1	0	1	0	0	0	1	0	0	0	0	1	0	1	1	0	0	0	3					35.9762	37.4167
1595	0	25	2	0		0	0	1	1	1	0	1	1	1	1	1	0	1	1	1	0	0	0	1	0	1	1	1	1	0	1	0	0	0	1	1	26					80.119	78.3333
1596	0	20	4	1		0	0	0	0	0	0	0	0	0	0	0	0	0	1	0	1	0	0	0	1	0	0	0	0	1	0	1	1	0	0	0	3					14.5238	2.77778
1597	0	25	2	0		0	0	0	0	0	0	1	0	0	1	0	1	0	1	0	1	1	0	1	1	0	0	0	0	0	1	1	1	0	0	1	7					9.14286	0
1598	1	21	4	1	0	0	0	0	0	0	1	0	0	0	0	0	1	0	1	0	1	1	0	0	1	0	0	0	0	1	0	1	1	0	0	0	0	25	20	2	3	11.3095	0
1599	0	31	3	0	1	1	0	0	0	1	1	1	1	0	1	1	0	0	1	0	1	1	0	0	1	0	1	0	1	0	0	1	0	0	0	0	11	22	16	3	3
1600	1	41	4	1		0	0	0	0	0	1	0	0	0	1	0	1	0	1	0	1	1	0	0	1	0	0	0	0	1	0	1	1	0	0	0	1					9.88095	0
1601	0	21	2	1	13	0	1	1	1	0	1	0	0	0	1	1	0	0	1	0	1	0	1	1	1	0	0	0	0	1	0	1	1	0	0	1	10	69	35	24	10
1602	0	19	4	1	0	0	0	0	0	1	0	1	1	0	1	1	0	0	1	0	1	1	0	1	1	1	0	0	0	0	0	1	1	0	0	1	11	23	16	5	2
1603	0	21	2	1		1	1	1	1	1	0	1	1	1	1	1	0	1	1	1	0	1	1	1	0	1	0	0	1	1	1	0	1	1	0	1	24	51	34	7	10
1604	0	24	4	0	8	0	0	0	0	0	1	0	0	0	1	1	1	0	1	0	1	1	0	0	1	0	0	0	0	1	0	1	1	0	0	0	2	52	30	16	6	42.8095	29.4722
1605	0	25	3	1		0	0	0	0	0	1	0	0	0	0	0	1	0	1	0	1	1	0	1	1	0	0	0	1	1	0	1	1	0	0	1	3	32	20	7	5
1606	1	18	1	0		0	0	0	0	0	0	0	0	0	1	0	0	0	1	0	1	1	0	1	1	0	1	0	0	0	1	0	1	0	0	0	8	43	30	12	1
1607	1	25	4	1		0	0	0	0	0	0	0	0	0	0	0	0	0	1	0	1	1	0	0	1	0	0	0	0	1	0	1	1	0	0	0	2					9.40476	5.97222
1608	0	41	3	0		0	0	0	0	1	1	1	1	0	1	1	1	1	1	0	0	1	0	1	1	0	0	0	0	1	1	1	1	0	0	0	9	43	22	16	5
1609	1	21	2	1	2	0	0	0	0	0	1	0	0	0	1	0	1	0	1	0	1	1	0	0	1	0	0	0	0	0	0	1	1	0	0	0	2	31	17	9	5	24.4048	4.16667
1610	1	20	2	0		0	1	1	1	1	0	1	1	0	1	1	0	1	1	1	1	1	1	1	0	1	1	0	1	0	0	1	0	0	0	0	20	34	20	5	9
1611	0	27	3	1		0	0	1	0	1	1	0	0	0	1	0	1	0	1	0	1	1	0	1	1	0	0	0	0	1	0	1	1	0	0	1	5	59	28	22	9
1612	0	25	2	0		0	1	0	1	1	0	1	1	0	1	1	0	0	0	1	0	0	1	1	0	1	0	0	0	0	1	0	0	0	0	0	21					10.1667	0
1613	0	53	3	0		0	0	0	0	0	1	0	0	0	0	0	1	0	1	0	1	1	0	0	1	0	0	0	0	1	0	1	1	0	0	0	0	64	29	25	10
1614	0	22	4	1	5	0	0	0	0	0	0	0	0	0	1	1	0	0	1	0	0	0	0	0	1	0	0	0	0	0	0	1	1	0	0	0	7	57	29	17	11	22.5	5.19444
1615	0	24	4	1		0	0	0	0	0	1	0	0	0	1	0	1	0	1	0	1	1	0	0	1	0	0	0	0	1	0	1	1	0	0	0	1	27	17	8	2	4.52381	0.416667
1616	1	28	3	0		0	1	0	1	0	1	1	1	0	1	0	0	0	1	1	1	1	0	0	1	0	0	0	0	0	0	1	1	0	0	1	9	43	21	15	7
1617	1	18	1	0		0	0	0	0	0	1	0	0	0	1	0	1	0	1	0	1	1	0	0	0	0	0	0	0	1	0	1	0	0	0	0	3					31.9286	0.805556
1618	0	20	2	1		0	0	0	0	0	0	0	0	0	1	0	1	0	1	0	0	1	0	0	1	0	1	0	0	1	0	1	1	0	0	0	4					21.5952	0
1619	0	16	2	0		0	0	0	0	1	1	0	0	0	1	1	1	0	1	0	1	1	0	0	1	0	0	0	0	1	0	1	1	0	0	0	3	42	23	14	5
1620	1	27	3	1	0	0	0	0	0	0	1	0	0	0	0	0	1	0	1	0	1	1	0	1	1	0	0	0	0	1	0	1	1	0	0	0	1	9	5	2	2	17.5952	0.0555556
1621	1	23	4	1	9	0	0	0	1	0	0	1	0	0	1	0	0	0	1	0	1	0	0	1	0	0	0	0	0	0	0	1	1	0	0	0	9	47	28	12	7	23.119	23.5556
1622	0	23	2	0	1	0	0	0	0	0	0	0	0	0	0	0	0	0	1	0	1	0	0	0	1	0	0	0	0	1	0	1	1	0	0	0	3	22	12	9	1
1623	0	65	2	0	2	0	0	0	0	0	1	0	0	0	0	0	0	0	1	0	1	1	0	0	1	0	0	0	0	1	0	1	1	0	0	0	1	46	26	12	8
1624	0	23	3	1		0	1	1	1	0	1	1	0	0	1	1	1	0	1	0	1	1	0	1	1	0	1	0	0	0	0	1	0	0	0	0	10	47	25	20	2
1625	0	31	3	0		0	0	0	0	0	1	0	0	0	0	0	0	0	1	0	1	1	0	0	1	0	0	0	0	1	0	1	1	0	0	1	2	52	29	21	2
1626	0	35	1	0		0	0	0	0	0	1	0	0	0	0	0	1	0	1	0	0	1	0	0	1	0	0	0	0	1	0	1	0	0	0	0	2					8.33333	2.77778
1627	1	34	3	1		0	0	0	0	0	1	1	0	0	1	0	1	0	1	0	1	1	0	1	1	0	0	0	0	0	0	1	0	0	0	1	6	39	24	10	5
1628	1	38	2	1		0	0	1	0	1	0	1	1	1	1	0	1	0	1	0	0	1	0	1	0	1	1	0	0	0	0	1	1	0	0	1	14	43	25	11	7
1629	1	21	4	1	0	0	0	0	0	0	1	0	0	0	1	0	1	0	1	0	1	1	0	0	1	0	0	0	0	1	0	1	1	0	0	0	1	42	20	15	7	13.0952	0
1630	0	38	4	0	9	0	0	0	0	0	1	0	0	0	1	0	0	0	1	0	1	1	0	0	0	0	0	0	0	1	0	1	1	0	0	0	3	80	37	27	16	37.619	4.44444
1631	0	32	4	1		0	1	1	1	0	0	0	0	0	0	1	0	0	1	1	1	0	0	0	1	0	1	0	0	0	1	1	1	0	0	1	12					1.19048	13.0556
1632	1	21	2	1		0	0	0	0	0	1	0	0	0	0	0	0	0	1	0	1	1	0	0	1	0	0	0	0	1	0	0	0	0	0	0	3					3.07143	0.138889
1633	0	17	1	0		1	0	0	0	1	0	0	1	1	1	1	0	0	0	0	1	0	0	0	1	1	1	1	1	1	0	1	1	0	1	0	15					63.2143	57.7778
1634	1	20	4	1	2	0	0	0	0	0	1	0	0	0	0	0	1	0	1	0	0	1	0	0	0	0	0	0	0	1	0	1	1	0	0	0	2	14	11	2	1	3.90476	0
1635	0	25	4	0	4	0	0	0	1	1	0	1	1	1	1	1	0	1	1	1	1	0	0	1	1	1	1	1	1	0	0	1	0	0	0	0	19
1636	0	50	2	0	4	0	0	0	0	0	1	0	0	0	1	1	0	0	1	0	1	1	1	0	1	0	0	0	0	0	0	1	1	0	0	0	5	35	26	4	5	11.6905	0
1637	0	43	2	0	4	0	0	0	0	0	1	0	0	0	0	0	1	0	1	0	1	1	0	0	1	0	0	0	0	1	0	1	1	0	0	0	0
1638	0	47	2	0	1	0	1	1	0	1	1	1	1	0	1	1	1	1	1	1	1	0	0	1	1	1	1	1	0	0	1	1	1	0	0	0	16	51	31	11	9
1639	1	77	2	0		0	0	0	0	0	1	0	0	0	0	0	0	0	1	0	1	1	0	0	1	0	0	0	0	1	0	1	1	0	0	0	1	16	10	3	3
1640	0	52	2	0		0	1	1	1	0	0	0	0	0	1	0	0	1	1	0	0	0	0	1	1	0	0	0	1	1	1	0	1	0	0	1	14					31.6667	22.2222
1641	0	14	1	0		0	1	1	1	1	0	1	1	1	1	1	0	1	0	1	1	0	0	1	1	1	1	1	1	0	1	1	0	0	1	0	24	36	17	11	8
1642	0	25	3	1		0	0	0	0	0	0	1	0	0	0	0	0	0	1	0	1	0	0	1	1	0	0	0	0	0	0	1	1	0	0	0	6	44	24	15	5
1643	1	40	3	0		0	0	0	0	0	1	0	1	0	1	0	1	0	1	0	1	1	0	0	1	0	0	0	0	1	0	1	1	0	0	0	2	55	32	16	7
1644	0	20	2	0		0	0	0	0	0	1	0	0	0	0	0	0	0	1	0	1	1	0	0	1	0	0	0	0	1	0	1	1	0	0	0	1	58	26	25	7
1645	1	25	3	0		0	0	0	0	0	1	0	0	0	1	0	0	0	1	0	1	0	0	0	1	0	0	1	0	0	1	1	1	0	0	0	6	45	21	15	9
1646	1		2	0		0	0	0	0	0	0	0	1	0	0	0	0	0	1	0	1	1	0	0	1	0	0	0	0	0	0	1	1	0	0	1	5	38	22	12	4
1647	0	52	2	1		0	0	0	0	0	1	0	0	0	1	0	0	0	1	0	1	1	0	0	1	0	0	0	0	0	0	1	1	0	0	0	3	29	17	9	3
1648	0	20	2	0	7	0	0	0	0	0	1	1	0	0	1	1	1	0	0	0	1	1	1	0	1	0	0	0	0	1	0	1	1	0	0	1	6	39	21	10	8	37.2143	24.7222
1649	0	18	1	1		0	0	0	0	1	0	0	1	0	1	1	0	0	1	0	0	1	0	0	1	1	0	0	1	0	0	1	1	0	0	1	11	41	22	17	2
1650	0	23	4	1		0	0	0	0	1	1	0	0	0	1	1	0	0	1	0	1	1	0	0	1	0	0	0	0	0	1	1	1	0	0	0	6					22.1429	10.2778
1651	0	16	2	0		0	0	0	0	0	1	0	0	0	0	0	1	0	1	0	1	1	0	0	1	0	0	0	0	1	0	1	1	0	0	0	0	14	8	5	1
1652	1	18	4	1		0	0	0	1	1	0	1	0	0	1	1	0	0	1	0	1	0	0	1	1	0	0	0	0	1	0	1	1	0	0	1	10	20	6	10	4	30.0714	1.41667
1653	0	22	4	1		0	0	0	0	0	1	0	0	0	0	0	1	0	1	0	1	1	0	0	1	0	0	0	0	1	0	1	1	0	0	0	0					8.02381	0
1654	0	17	2	0		0	0	0	1	1	0	0	0	0	1	1	0	0	1	0	1	0	0	1	1	0	1	0	0	0	1	1	1	0	0	1	12					8.02381	0
1655	0	17	1	1		0	1	1	1	1	0	1	1	1	1	1	0	1	1	1	0	0	1	1	0	1	1	0	0	0	1	1	1	0	1	0	23	38	19	11	8
1656	0	25	4	0	22	0	0	0	0	0	1	0	0	0	1	0	0	0	1	0	1	0	0	0	1	0	0	1	0	1	0	1	1	0	0	0	4	42	25	10	7
1657	0	28	2	0		0	0	0	0	0	0	1	1	0	1	0	0	0	1	0	1	1	0	1	1	0	0	0	0	1	1	1	1	0	0	1	8	30	19	7	4
1658	0	22	2	1		0	0	0	1	1	0	1	1	0	1	0	0	0	1	0	1	0	0	1	1	0	0	0	0	0	0	1	1	0	0	0	10	44	30	4	10
1659	0	17	1	0	3	0	0	0	0	0	1	0	0	0	0	0	1	0	1	0	1	0	0	0	1	0	0	0	0	1	0	1	1	0	0	0	1	27	13	14	0
1660	0	19	4	1	28	0	1	1	1	1	0	1	1	1	1	1	0	0	1	0	0	0	0	0	0	0	0	1	1	0	1	1	1	0	0	1	19	68	35	27	6	43.3333	61.9444
1661	0	23	4	1		0	0	0	0	0	1	0	0	0	1	0	1	0	1	0	1	1	0	1	1	0	0	0	0	1	0	1	1	0	0	0	2					27.619	0
1662	0	18	2	0	4	0	0	0	0	1	0	1	1	0	1	1	0	0	1	0	1	0	0	1	1	0	1	0	0	1	0	1	1	0	0	1	11	43	22	11	10	50.0714	53.7222
1663	0	18	1	0		0	1	0	1	1	1	1	1	0	1	1	0	1	1	1	1	0	0	1	0	0	1	1	1	0	1	1	1	0	0	1	19	68	26	32	10
1664	0	19	1	0		0	0	0	0	0	0	0	0	0	1	0	0	0	1	0	1	1	0	0	1	0	0	0	1	1	0	0	1	0	0	0	5
1665	0	22	4	0	22	0	0	1	1	0	1	0	0	0	0	0	0	0	1	0	1	1	0	0	1	0	0	0	1	1	1	1	1	0	0	0	5	52	27	18	7	18.7619	2.08333
1666	0	18	1	0		0	1	0	0	1	0	1	1	0	1	1	1	0	1	1	1	0	0	1	1	1	0	0	1	0	0	1	1	0	0	1	14					24.5238	11.1111
1667	0	24	4	0		0	0	1	1	0	1	0	0	0	0	0	0	0	1	0	1	0	0	0	1	0	0	0	0	1	0	1	0	0	0	0	5					12.1667	3.30556
1668	0	20	2	1		0	0	0	0	0	1	0	0	0	0	0	1	0	1	0	1	1	1	0	1	0	0	0	0	1	0	1	1	0	0	0	1					24.5238	1.38889
1669	0	30	4	0		0	1	0	1	1	0	1	1	1	1	1	0	1	0	0	1	0	0	1	1	1	1	0	0	0	1	0	0	0	1	1	22					51.9048	25.8333
1670	0	25	4	0		1	1	1	1	1	1	1	1	1	1	1	0	1	1	0	1	0	1	1	0	1	0	1	0	0	1	1	0	0	1	1	23					68.6905	22.2222
1671	0	20	2	1		0	0	0	0	0	1	0	0	0	1	0	1	0	1	0	1	1	0	0	1	0	0	0	0	1	0	1	1	0	0	0	1					18.2143	3.88889
1672	0	34	2	0	17	0	0	1	1	1	1	1	0	1	1	0	1	0	1	0	1	0	0	0	1	0	0	1	1	1	1	1	1	0	1	1	12	68	34	21	13	40.119	33.8889
1673	0	22	2	0	1	0	1	1	1	1	0	1	1	1	1	1	0	0	1	0	1	0	0	1	1	1	1	0	0	0	1	1	0	0	0	1	19	41	23	13	5	58.9286	31.6667
1674	0	27	4	0		0	0	0	0	0	0	1	1	0	1	1	0	0	1	0	1	0	0	1	1	0	0	0	0	1	1	1	1	0	0	1	10					21.0714	12.2222
1675	0	32	4	0	28	0	1	0	0	0	1	1	0	0	0	0	1	0	1	0	1	0	0	0	1	0	0	0	1	1	1	1	1	0	0	0	5	55	28	22	5	5.71429	5
1676	0	37	3	0	25	0	0	0	0	0	1	0	0	0	1	0	0	0	1	0	1	0	1	0	1	0	0	0	0	0	0	1	1	0	0	0	5	56	26	22	8
1677	0	18	2	0	9	0	0	0	0	1	0	1	1	0	1	1	0	0	1	1	0	0	0	1	1	1	0	0	0	0	0	1	1	0	0	1	14	43	26	10	7	35	16.9444
1678	0	17	1	0		0	0	0	1	1	0	1	1	0	1	1	0	1	0	0	0	0	0	1	0	0	1	0	0	1	0	0	1	0	0	1	17					9.04762	1.66667
1679	0	32	3	1		0	0	0	0	0	1	0	0	0	0	0	1	0	1	0	1	1	0	0	1	0	0	0	0	1	0	1	1	0	0	0	0	13	11	1	1
1680	0	29	3	1	26	0	0	0	0	0	0	0	0	0	0	0	0	0	1	0	1	1	0	0	1	0	0	0	0	1	0	1	1	0	0	0	2	48	26	20	2	10.7619	0
1681	0	21	2	1		0	0	0	0	0	1	0	0	0	1	0	1	0	1	0	1	1	0	0	1	0	0	0	0	1	0	1	1	0	0	0	1	44	19	24	1
1682	0	17	1	0		0	0	0	0	0	1	0	0	0	1	0	0	0	1	0	0	1	0	0	1	0	0	0	0	1	0	1	1	0	0	0	3	59	26	23	10
1683	0	18	2	0	20	0	0	1	1	1	0	1	1	1	1	1	1	1	1	1	0	0	0	1	0	1	0	1	1	0	0	1	1	1	0	1	21	60	34	22	4	52.9762	43.6111
1684	0	18	1	0		0	0	0	0	0	0	0	0	0	1	0	1	0	1	0	1	0	0	0	1	0	0	0	0	1	0	1	0	0	0	0	4	58	34	15	9
1685	0	19	2	1		0	0	0	0	0	1	1	0	0	1	0	1	0	1	0	1	1	0	1	1	0	0	0	0	1	0	1	1	0	0	0	3					16.6905	2.58333
1686	0	18	1	0		0	1	1	1	0	0	0	0	1	1	1	0	0	1	0	0	0	0	1	1	1	1	0	0	0	0	1	1	0	0	1	15					32.1429	23.3333
1687	0	29	2	0		0	0	0	0	0	1	0	0	0	1	0	1	0	1	0	1	1	0	1	1	0	0	0	0	1	1	1	1	0	0	0	3	41	19	13	9
1688	0	23	3	1		0	0	0	0	0	1	0	0	0	1	0	0	0	1	0	1	1	0	0	1	0	0	0	0	1	0	1	1	0	0	1	3	42	23	16	3
1689	0	22	4	1	3	0	0	0	0	0	1	0	0	0	0	0	1	0	1	0	1	1	0	0	0	0	0	0	0	1	0	1	1	0	0	0	1	39	23	12	4
1690	0	24	3	0	1	0	1	1	1	1	0	1	1	1	1	1	0	0	1	0	0	0	0	1	1	1	1	0	0	0	1	1	0	0	1	0	20	50	24	22	4	61	17.4722
1691	0	25	2	0		0	0	0	1	1	0	1	1	1	1	1	0	0	1	0	1	1	0	0	1	0	0	1	1	1	0	1	1	0	0	1	12					9.69048	0
1692	1	25	4	0		1	1	1	1	1	1	1	1	1	1	1	0	1	1	1	0	1	0	1	1	0	1	1	0	0	1	1	0	0	0	0	20					33.381	35.4167
1693	1	21	2	1		0	0	0	0	0	0	0	0	0	1	0	0	0	1	0	1	0	0	0	0	0	0	0	0	1	0	1	1	0	0	0	5					10.2381	0
1694	0	25	4	0		0	0	0	0	1	0	0	0	0	0	0	1	0	1	0	1	1	0	0	1	0	0	0	0	1	0	1	0	0	0	0	3					1.33333	3.75
1695	1	24	3	0		0	0	0	0	0	1	1	0	0	1	0	1	1	1	1	1	1	1	0	1	0	0	1	0	0	1	1	1	0	0	1	9	34	19	12	3
1696	1	21	2	1		0	0	1	0	0	1	0	0	0	1	1	1	0	1	0	1	1	0	0	1	0	0	0	0	1	0	1	1	0	0	0	3					14.881	1.94444
1697	0	17	1	0		1	1	1	1	1	0	1	1	1	1	1	0	1	0	1	0	0	0	1	0	1	1	1	1	0	1	0	0	1	1	0	29					83.1429	67.9167
1698	1	23	4	0		0	1	0	0	0	1	0	1	0	1	0	1	0	1	0	1	0	0	0	1	0	0	0	0	1	0	1	1	0	0	0	4					26.6667	10.8333
1699	1	32	2	1		0	0	0	0	0	0	0	0	0	0	0	1	0	1	0	1	1	0	0	1	0	0	0	0	1	0	1	0	0	0	1	3	21	8	8	5	11.2143	6.55556
1700	0	53	2	0		0	0	1	1	1	0	1	1	0	1	1	0	0	1	1	0	0	0	1	0	0	1	0	1	0	1	1	0	1	0	0	20	64	31	23	10
1701	0	21	4	0	12	0	0	1	1	1	0	1	1	1	1	1	1	0	0	0	0	0	0	1	1	1	0	0	0	0	1	1	1	0	0	1	17	74	39	29	6
1702	1	29	3	0	3	1	0	0	0	1	1	0	1	0	1	1	1	0	1	0	1	1	0	0	1	0	0	1	1	0	0	1	1	0	0	0	8	59	31	19	9	31.1905	2.36111
1703	0	21	2	1	1	0	1	1	1	1	0	1	1	1	1	1	0	0	1	1	1	0	0	1	1	1	1	0	0	0	1	1	0	0	0	1	20					35.7143	33.6111
1704	0	20	4	0	11	0	0	0	1	0	0	0	1	0	1	1	0	0	0	0	1	0	1	1	1	0	0	0	0	1	0	0	1	0	0	0	11	31	13	14	4	33.6429	10.1389
1705	1	18	2	1		0	0	0	0	0	1	0	0	0	1	0	0	0	0	0	1	0	0	0	1	0	0	0	0	1	0	1	1	0	0	0	4					19.2857	3.05556
1706	0	26	2	0		0	0	0	0	0	1	0	0	0	1	0	1	0	1	0	1	1	0	0	1	0	0	0	0	1	0	1	0	0	0	1	3	65	36	19	10
1707	1	21	4	1	5	0	0	0	0	0	0	1	1	0	0	1	0	0	1	0	0	1	0	1	1	0	1	1	0	0	1	0	0	0	0	0	13	37	23	13	1	30.3571	14.8611
1708	1	23	2	1	10	0	0	0	0	0	0	0	0	0	0	0	1	0	1	0	1	1	0	0	0	0	0	0	0	1	0	1	1	0	0	0	2	53	33	13	7
1709	1	28	4	1		0	0	0	0	0	1	0	0	0	0	0	1	0	1	0	1	1	0	0	1	0	0	0	0	1	0	1	1	0	0	0	0					6.19048	0.555556
1710	1	19	2	1		0	1	1	1	0	1	1	0	0	0	0	0	1	1	1	0	0	0	1	1	1	0	0	0	0	0	1	1	0	0	0	12					41.6667	16.9444
1711	1	23	4	1		0	0	0	0	0	1	0	0	0	1	0	0	0	1	0	1	0	0	0	1	0	0	0	0	0	0	1	1	0	0	0	4					0.952381	0.138889
1712	1	34	2	0		0	0	0	0	1	0	1	1	0	1	0	1	0	1	0	0	1	1	1	1	0	0	0	0	0	0	1	0	0	0	0	10	38	19	11	8
1713	1	25	3	1		0	0	0	0	0	1	0	0	0	0	0	1	0	1	0	1	1	0	0	1	0	0	0	0	1	0	1	1	0	0	0	0	43	25	10	8
1714	1	19	2	1		0	0	0	0	0	1	0	0	0	0	0	1	0	1	0	1	1	0	0	1	0	0	0	0	1	0	1	1	0	0	0	0					5	0
1715	1	34	3	1	1	0	0	0	0	0	1	0	0	0	1	0	1	0	1	0	1	1	0	0	1	0	0	0	0	1	0	1	1	0	0	0	1	48	21	16	11	13.119	0.138889
1716	1	18	2	0	5	0	1	0	1	1	0	1	0	0	1	0	0	0	1	1	1	0	0	0	1	0	1	0	0	0	1	1	1	0	0	1	13	46	25	15	6	32.2619	5.83333
1717	1	16	1	0		0	0	0	0	0	1	0	0	0	0	0	1	0	1	0	1	0	0	0	1	0	0	0	0	0	0	1	1	0	0	0	2					11.7619	0
1718	0	24	4	0		0	0	0	0	0	0	0	0	0	0	0	0	0	1	0	1	0	0	1	1	0	0	0	0	1	0	0	1	0	0	0	5					21.1905	29.7222
1719	1	20	2	1		0	0	0	1	0	1	1	1	0	0	0	0	0	1	0	0	1	1	1	1	0	1	0	0	0	0	1	1	0	0	1	10					34.119	12.3889
1720	1	26	4	1		0	0	0	0	0	0	0	1	0	0	0	0	0	1	0	1	0	0	0	1	0	0	0	0	1	1	0	1	0	0	0	6					14.2857	3.22222
1721	1	21	4	1	0	0	0	0	0	0	0	0	0	0	1	0	0	0	1	0	1	1	0	1	1	0	0	0	0	0	0	1	1	0	0	0	5	18	10	6	2	10.9524	7.77778
1722	0	25	4	0		0	1	1	1	1	1	1	1	1	1	1	1	0	1	1	1	1	0	1	1	1	1	0	0	0	0	1	0	1	0	0	16					9.92857	0
1723	1	19	2	1		0	0	0	0	0	1	0	0	0	1	0	1	0	1	0	1	1	1	0	1	0	1	0	0	1	0	1	1	0	0	0	3					20.9524	13.8889
1724	0	25	4	0		1	0	1	1	1	0	1	1	0	1	1	0	0	1	0	1	0	0	1	1	1	0	1	1	0	1	1	0	0	0	1	19					67.8571	44.7222
1725	0	17	1	0		0	0	0	0	0	1	0	0	0	1	0	1	0	1	0	1	1	0	0	1	0	0	0	1	1	0	1	1	0	0	0	2					18.0952	0.833333
1726	0	33	4	0	12	0	0	0	0	0	1	0	0	0	1	0	0	0	1	0	0	0	0	0	0	0	0	1	0	0	0	1	1	0	0	0	7	37	20	13	4	26.9048	12.5
1727	0	55	2	0	5	0	0	0	0	1	1	1	0	0	0	0	0	0	1	0	1	0	0	0	1	0	1	1	0	0	1	1	1	0	0	0	8	53	27	19	7
1728	0	25	2	1		1	0	0	1	1	1	1	1	0	1	1	1	0	1	1	0	1	0	1	1	1	0	0	0	0	0	1	1	0	0	1	13					8.97619	0
1729	0	21	4	1	2	0	0	0	0	0	1	0	0	0	1	0	1	0	1	0	1	1	0	0	1	0	0	0	0	1	0	1	1	0	0	0	1	53	27	22	4	23.5714	8.05556
1730	0	27	4	1	0	1	1	0	1	0	0	1	1	0	1	1	0	1	1	1	1	0	1	1	1	1	1	0	0	0	1	1	0	0	0	0	19	33	20	10	3
1731	0	30	3	0	7	0	1	1	1	1	0	1	1	1	1	1	0	1	1	1	0	0	0	1	0	1	1	0	0	0	1	1	0	1	1	1	25	55	27	21	7	75.5952	57.9167
1732	1	31	3	1		0	0	0	0	0	1	0	0	0	0	0	1	0	1	0	1	1	0	0	1	0	0	0	0	1	0	1	1	0	0	0	0	39	23	12	4
1733	1	25	2	1		0	0	0	0	0	1	0	0	0	1	0	1	0	1	0	1	1	0	0	1	0	0	0	0	1	0	1	1	0	0	0	1	16	11	0	5
1734	0	25	4	1		0	1	1	1	1	0	1	1	1	1	1	0	1	1	0	0	1	0	1	0	1	1	0	1	0	0	0	1	0	1	1	22					44.5714	52.6944
1735	0	24	4	1	22	0	0	0	0	0	1	0	0	0	0	0	0	0	1	0	1	1	0	0	1	0	0	0	0	1	0	1	1	0	0	0	1	45	33	9	3	0	0
1736	0	21	4	1	5	1	1	1	1	1	0	1	1	1	1	1	0	1	0	1	0	0	1	1	0	1	1	1	1	0	0	1	1	1	1	0	27
1737	0	21	2	1		0	0	0	0	0	1	0	0	0	0	0	1	0	1	0	1	1	0	0	1	0	0	0	0	1	0	1	1	0	0	0	0	28	18	4	6
1738	0	25	3	1		0	0	1	1	1	0	0	0	0	1	1	0	0	1	0	1	1	0	1	1	1	1	1	0	0	0	1	1	0	0	0	12	17	10	3	4
1739	0	20	2	1		0	0	0	0	1	1	0	0	0	1	0	1	0	1	0	0	1	0	1	0	0	0	0	0	0	0	1	1	0	0	0	6					18.2143	0.555556
1740	1	37	3	0	20	0	0	0	1	0	0	1	0	0	1	0	0	0	1	0	0	0	0	1	1	0	0	0	0	0	0	1	1	0	0	1	10	60	26	24	10
1741	1		2	0		0	0	0	0	0	1	0	0	0	0	0	1	0	1	0	1	1	0	0	1	0	0	0	0	1	0	1	1	0	0	0	0	18	17	0	1
1742	0	27	2	1		0	0	1	1	1	0	1	1	0	1	1	0	1	1	1	0	1	0	1	1	1	1	0	0	1	0	0	1	0	0	1	17	59	37	10	12
1743	0	22	4	1	1	0	0	0	0	0	1	0	1	0	1	0	1	0	1	0	1	1	0	0	1	0	0	0	0	1	0	1	0	0	0	0	3					20.5952	4.86111
1744	0	19		0		0	0	0	0	0	1	1	0	0	1	0	1	0	1	0	1	1	1	0	1	0	0	0	0	1	0	1	1	0	0	1	4					20.4286	4
1745	0	17	2	1		0	0	0	1	0	1	0	1	0	1	1	0	0	1	0	1	0	0	1	1	0	0	1	1	1	1	1	1	0	0	1	11					12.119	4.27778
1746	0	21	4	1		0	0	1	0	0	1	1	0	0	1	0	1	0	1	0	1	1	0	0	1	0	0	0	0	1	0	1	1	0	0	0	3					16.9048	10.8333
1747	1	19	2	1		0	1	0	0	0	1	0	0	0	1	0	1	0	1	0	1	1	0	0	1	0	0	0	1	0	0	1	1	0	0	0	4					8.33333	4.16667
1748	0	23	2	1		0	0	0	0	0	1	1	0	0	1	1	1	0	1	0	1	1	0	0	1	0	0	1	0	1	0	1	1	0	0	0	4	33	23	8	2
1749	1	18	1	0		0	0	0	0	0	0	1	0	0	1	0	1	0	1	0	1	1	0	0	0	0	0	0	0	0	0	1	1	0	0	0	5					14.2857	9.72222
1750	0	18	2	1	13	0	0	1	0	0	1	1	0	0	1	1	0	0	1	0	0	0	0	0	1	0	0	0	0	0	0	1	1	0	0	0	8	46	19	19	8
1751	0	22	4	1	2	0	0	0	0	0	1	0	0	0	1	0	1	0	1	0	1	1	0	0	0	0	0	0	0	1	0	1	1	0	0	0	2	45	25	13	7
1752	1	44	4	1	2	0	0	0	0	0	1	0	0	0	0	0	1	0	1	0	1	1	0	0	1	0	0	0	0	1	0	1	1	0	0	0	0	38	22	10	6
1753	0	21	4	1		0	0	0	0	0	0	0	0	0	0	0	1	0	0	0	1	1	0	0	1	0	0	0	0	1	0	1	1	0	0	0	2					18.6905	0.277778
1754	0	24	2	0		0	1	1	1	1	0	1	1	1	1	1	0	1	1	1	0	0	0	1	0	1	1	1	0	0	1	1	0	0	1	1	25	67	38	21	8
1755	0	18	2	1		0	0	0	0	1	0	1	1	0	1	0	1	0	1	0	1	0	0	0	1	0	0	0	0	0	0	1	1	0	0	0	7					17.8571	5
1756	1	18	1	0		0	0	0	0	1	0	1	1	1	1	1	1	1	1	0	0	0	1	0	1	1	1	0	0	0	0	0	1	0	0	0	15					65.9048	63.3333
1757	0	41	3	0	19	0	1	1	0	0	1	0	0	0	1	1	1	0	1	0	1	1	0	1	1	0	0	0	0	1	0	1	1	0	0	1	6	53	24	20	9
1758	0	22	4	1		0	0	0	0	0	0	0	0	0	1	0	0	0	1	0	1	0	0	0	1	0	0	1	0	1	1	1	1	0	0	0	6					34.6429	11.1111
1759	0	15	1	0		0	0	1	1	1	0	1	1	0	1	1	0	1	1	0	0	0	0	0	1	1	1	0	0	0	1	1	1	0	0	1	17					15.119	4.47222
1760	0	22	2	0	17	0	1	0	1	0	0	1	1	0	1	1	0	0	1	1	0	0	0	1	0	0	0	0	0	0	1	0	0	0	0	1	18	60	30	28	2
1761	0	19	2	1		0	0	0	0	0	0	0	0	0	1	0	0	0	1	0	1	1	0	0	1	0	0	0	0	1	0	1	1	0	0	0	3					23.3333	11.6667
1762	0	25	3	1		0	0	0	0	0	1	0	0	0	1	0	1	0	1	0	1	0	0	0	1	0	0	0	0	1	0	0	1	0	0	0	3	35	27	6	2
1763	0	20	2	1		1	1	0	1	1	0	1	1	1	1	1	0	1	0	1	0	0	0	1	1	1	1	0	0	0	0	1	1	0	0	1	21	47	32	10	5
1764	0	21	2	1		0	0	0	0	1	1	0	0	0	1	0	0	0	1	0	1	1	0	1	1	0	1	1	0	1	0	1	0	0	0	0	7					45.3571	16.5278
1765	1	65	2	0		0	0	0	0	0	1	0	0	0	0	0	1	0	1	0	1	1	0	0	1	0	0	0	0	1	0	1	1	0	0	0	0	52	26	20	6
1766	0	24	3	1		0	0	0	0	0	1	0	0	0	1	0	0	0	1	0	1	1	0	0	1	0	0	0	0	1	0	1	1	0	0	0	2	58	34	19	5
1767	0	34	4	0	11	0	0	0	0	0	0	1	1	0	1	1	0	0	1	0	1	1	0	1	1	0	0	0	0	0	0	1	1	0	0	1	9	36	24	6	6
1768	0	33	2	0		0	0	0	1	1	0	1	1	0	1	1	0	0	1	0	1	0	0	1	1	1	1	1	0	0	0	1	0	0	0	1	16	48	28	12	8
1769	0	25	4	1	0	0	0	0	0	0	1	0	0	0	0	0	1	0	1	0	1	1	0	0	1	0	0	0	0	1	0	1	1	0	0	0	0	56	29	18	9	4.04762	1.88889
1770	0	23	4	1	1	0	1	0	0	1	0	0	0	0	1	1	0	0	1	0	1	1	0	1	1	0	0	0	0	1	0	1	1	0	0	0	7	51	28	17	6
1771	1	17	1	0	1	0	0	0	0	0	1	0	0	0	0	0	1	0	1	0	1	1	0	0	1	0	0	0	0	1	0	1	1	0	0	0	0	27	13	7	7
1772	0	32	2	1		1	0	0	0	1	1	1	1	1	1	1	1	0	1	0	0	1	0	0	0	1	1	0	0	0	0	1	1	0	0	1	13	49	29	14	6
1773	0	25	4	0	5	0	0	0	1	0	1	0	0	0	1	0	0	0	1	0	1	0	0	0	1	0	0	1	0	1	0	1	1	0	0	0	5	46	21	20	5	6.83333	5
1774	0	28	3	0	1	0	0	0	0	0	1	0	0	0	0	0	0	0	1	0	1	1	0	1	1	0	0	0	0	1	0	1	1	0	0	1	3	28	16	11	1	13.119	0.555556
1775	0	20	4	1		0	0	0	0	0	1	1	1	0	1	1	1	0	1	0	1	1	0	1	1	0	1	0	0	0	0	1	1	0	0	0	7					11.1905	11.3611
1776	0	52	3	1		0	0	1	0	0	0	0	0	0	1	0	0	0	1	0	1	1	0	0	1	0	0	0	0	1	0	1	1	0	0	0	4	39	22	13	4
1777	0	26	4	1		0	0	0	0	0	0	0	1	0	1	0	0	0	1	0	1	0	0	0	1	0	0	0	0	0	0	1	1	0	0	0	6					24.7619	6.11111
1778	0	19	1	0		1	1	1	1	1	0	1	1	1	1	1	0	1	0	1	0	0	1	1	0	1	1	1	0	0	1	0	1	1	0	1	28	85	41	31	13
1779	0	31	3	0	26	0	0	0	0	1	0	0	0	0	1	0	0	0	1	0	1	0	0	0	1	0	0	0	0	1	0	1	1	0	0	0	5	46	21	20	5
1780	0	25	4	1		0	0	0	0	0	0	0	0	0	1	0	0	0	1	0	1	1	0	0	1	0	0	0	0	1	0	1	1	0	0	0	3					9.33333	0.194444
1781	0	22	2	1		0	0	0	0	0	1	0	0	0	1	0	0	0	1	0	1	1	0	1	1	0	0	0	0	1	0	1	1	0	0	0	3					20.4286	4
1782	0	22	2	1		0	0	1	1	1	0	1	1	1	1	1	0	1	1	1	0	0	1	1	0	1	1	1	1	0	1	1	0	1	1	1	27	53	38	13	2
1783	0	16	2	1		0	0	0	0	1	1	1	1	0	1	1	1	1	0	0	0	0	0	0	1	0	0	0	0	0	0	1	1	0	0	1	11					26.1905	4.30556
1784	0	37	3	0		0	1	1	1	1	0	1	1	1	1	1	0	1	1	1	0	0	0	1	1	1	1	0	1	0	1	1	0	0	1	0	23	63	35	21	7
1785	0	23	3	1		0	1	1	1	1	1	1	1	1	1	1	1	1	1	1	0	0	0	1	0	1	0	1	1	0	1	1	1	0	0	1	21	73	39	25	9
1786	0	28	4	0	21	0	1	1	1	1	0	1	1	1	1	1	0	1	0	1	0	0	1	0	0	1	1	1	0	0	1	0	0	0	1	0	26	58	31	24	3	68.5714	73.0556
1787	0	18	1	0		0	0	0	0	0	1	0	0	0	0	0	1	0	1	0	1	0	0	0	1	0	0	0	0	1	0	1	1	0	0	0	1					4.64286	0.277778
1788	0	25	2	0		0	1	0	0	1	0	1	1	1	1	1	1	1	1	1	1	0	0	1	1	1	1	0	0	0	0	1	0	0	1	0	17					47.619	35.8333
1789	0	18	1	0		0	1	0	1	1	0	1	1	0	1	1	0	1	1	1	1	0	0	1	1	1	1	1	0	1	1	0	0	0	1	0	20					46.9048	28.0556
1790	0	25	4	0		0	0	1	1	1	0	1	0	0	1	1	0	1	1	0	0	0	0	1	1	1	1	0	0	0	1	0	0	0	0	0	18					63.0952	53.0556
1791	0	25	3	1	2	0	0	0	0	0	1	0	0	0	0	0	0	0	1	0	1	1	0	0	1	0	0	0	0	1	0	1	1	0	0	0	1	16	5	7	4	7.61905	0.555556
1792	0	26	2	0		1	1	1	1	1	0	1	1	1	1	1	0	1	0	1	0	0	0	1	1	1	1	1	1	0	1	1	0	1	0	0	26					69.2857	62.6389
1793	0	24	4	1	0	0	0	0	0	0	1	0	0	0	0	0	1	0	1	0	0	1	0	0	1	0	1	0	0	1	0	1	1	0	0	0	2	49	29	9	11	8.16667	0.277778
1794	0	28	3	1	2	0	1	1	1	1	0	1	1	1	1	1	1	1	1	1	0	1	0	1	0	1	0	0	0	0	1	1	0	0	1	0	20	23	14	8	1
1795	0	23	2	1	2	0	0	0	0	0	1	0	0	0	0	0	1	0	1	0	1	1	0	0	1	0	0	0	0	1	0	1	1	0	0	0	0	41	26	7	8
1796	0	26	2	1		0	0	0	0	1	1	0	0	0	1	0	1	0	1	0	1	1	0	1	1	0	0	0	0	1	0	1	1	0	0	0	3	36	29	4	3
1797	0	18	1	0		0	1	1	1	1	0	1	1	1	1	1	0	1	1	1	0	0	0	1	0	1	0	0	1	0	1	1	0	0	0	1	23					44.2857	49.4444
1798	0	31	3	0		0	1	0	0	1	0	1	1	0	1	1	0	0	1	1	0	0	0	1	1	0	0	0	0	0	1	1	0	0	0	0	15	56	31	17	8
1799	0	31	2	0		0	1	0	1	0	1	1	1	1	1	1	0	1	1	1	1	1	0	1	1	1	1	0	0	0	0	1	1	0	0	1	15	45	26	15	4
1800	0	39	2	1	6	0	1	1	1	0	1	1	1	0	1	1	0	0	1	0	0	1	0	0	1	1	1	1	0	1	1	1	1	0	0	0	13	63	37	17	9
1801	0	20	2	1		0	1	0	1	1	1	1	1	0	1	1	0	0	1	1	1	0	0	1	1	1	1	0	0	0	0	1	0	0	0	1	16					43.8095	30.5556
1802	1	23	2	0	17	0	0	0	0	0	1	0	0	0	0	0	1	0	1	0	1	1	0	0	0	0	0	0	1	1	0	1	1	0	0	0	2	38	31	4	3
1803	0	21	2	1		0	1	1	1	1	0	1	1	1	1	1	0	1	0	1	0	0	1	1	0	1	1	1	1	0	1	0	0	1	1	0	29	39	30	5	4
1804	0	47	3	1	4	0	0	0	0	0	1	0	0	0	0	0	1	0	1	0	1	1	0	0	1	0	0	0	0	1	0	1	1	0	0	0	0	43	20	17	6
1805	0	24	2	1		0	0	0	0	0	1	0	0	0	1	0	1	0	1	0	1	1	0	0	1	0	0	0	0	1	0	0	1	0	0	0	2	35	19	9	7
1806	0	32	4	0		0	0	0	0	0	1	0	1	0	1	0	1	0	1	0	1	0	1	0	1	0	0	1	0	1	0	1	1	0	0	0	5					7.71429	4.27778
1807	0	32	4	0		0	0	0	0	1	1	0	0	0	1	0	0	0	1	0	0	1	0	0	0	0	0	0	0	1	0	1	1	0	0	0	5					5.71429	1.52778
1808	0	29	3	0		0	0	1	1	0	0	1	1	0	1	1	0	0	1	0	1	0	0	1	1	0	0	0	0	0	1	1	1	0	0	1	13	42	23	10	9
1809	0	19	4	1	27	0	0	1	0	1	0	0	0	1	1	1	0	1	1	0	1	0	0	0	1	1	0	1	1	1	0	1	1	0	0	1	13	68	38	16	14	52.381	29.0278
1810	1	30	4	1		0	0	0	0	0	1	0	1	0	1	0	0	0	1	0	0	0	0	0	0	0	0	1	0	0	1	0	1	0	0	1	11					11.3095	1.97222
1811	0	23	3	1		0	0	0	0	0	1	0	1	0	0	0	1	0	1	0	1	1	0	0	1	0	0	0	0	1	0	1	1	0	0	0	1	37	22	10	5	19.7619	7.91667
1812	1	20	4	1	3	0	0	0	0	0	1	0	0	0	0	0	1	0	1	0	1	0	0	0	1	0	0	0	0	1	0	1	1	0	0	0	1	33	21	6	6
1813	1	32	3	0	4	0	0	0	0	0	1	0	0	0	0	0	0	0	1	0	1	1	0	0	1	0	1	0	0	1	0	1	1	0	0	0	2	30	18	7	5	12.4286	0.416667
1814	1	19	2	1		0	0	0	0	1	1	0	0	0	1	0	1	0	1	0	0	1	0	0	0	0	1	0	0	1	0	1	1	0	0	0	5					10.9524	9.86111
1815	1	31	3	0		0	1	0	0	0	1	0	0	0	1	0	0	0	1	0	1	0	0	0	1	0	0	0	0	1	0	1	1	0	0	1	5	30	12	10	8
1816	0	23	3	1	2	0	1	0	0	0	1	0	0	0	1	0	1	0	1	0	1	1	0	0	0	0	0	0	0	1	0	1	1	0	0	0	3	38	23	13	2	8.92857	0.527778
1817	1	40	3	0		0	0	0	0	0	1	0	0	0	0	0	0	0	1	0	0	0	0	1	1	0	1	1	0	1	0	1	1	0	0	0	6	49	27	19	3
1818	0	22	2	0		0	0	0	0	0	0	0	0	1	1	1	1	0	1	0	1	0	0	0	0	0	0	0	0	1	0	1	1	0	0	0	6	61	35	19	7
1819	1	18	2	1		0	0	0	0	0	1	0	0	0	1	0	0	0	1	0	1	1	0	0	1	0	0	1	0	1	0	1	1	0	0	1	4					23	4.30556
1820	0	65	4	0	27	1	1	0	1	0	0	1	1	0	1	0	0	0	1	0	0	0	1	1	1	0	0	1	1	1	1	1	1	1	0	1	17	65	32	20	13	22.1429	3.19444
1821	0	33	2	0		0	0	0	0	0	1	0	0	0	1	0	1	0	1	0	1	1	0	0	1	0	0	0	0	0	0	1	0	0	0	1	4	51	30	15	6
1822	0	22	4	1	3	0	0	0	0	0	1	0	0	0	0	0	1	0	1	0	1	1	0	0	1	0	0	0	0	1	0	1	1	0	0	0	0	19	17	2	0
1823	1	31	4	0		0	0	0	0	0	0	1	1	0	1	1	0	0	1	0	1	1	0	0	1	0	1	0	0	0	0	1	0	0	0	0	9					21.0714	4.16667
1824	1	22	2	0	12	0	1	1	1	1	0	1	1	1	1	1	0	0	1	1	0	0	0	1	1	0	1	1	1	0	1	0	0	1	1	1	25	60	31	24	5	70.119	80.8333
1825	1	16	1	0		0	0	0	0	0	1	0	0	0	0	0	0	0	1	0	1	0	0	0	1	0	0	0	0	1	0	1	1	0	0	0	2					19.9762	13.75
1826	1	17	2	1		0	0	0	0	0	1	0	0	0	0	0	1	0	1	0	1	0	0	0	1	0	0	0	0	1	0	1	1	0	0	0	1					0.714286	0
1827	1	18	1	0		0	0	0	0	1	0	1	0	0	1	1	0	0	1	0	1	0	0	0	1	1	0	0	0	0	0	1	1	0	0	0	9					28.6429	2.33333
1828	1	19	1	0		0	0	0	0	0	1	0	0	0	1	0	0	0	1	0	1	1	0	0	1	0	0	0	0	0	0	1	1	0	0	0	3					10.2381	0.833333
1829	1	21	4	1	1	0	0	0	0	0	1	0	0	0	0	0	1	0	1	0	1	1	0	1	1	0	0	0	0	1	0	1	1	0	0	0	1	45	25	12	8	20.119	0
1830	1	30	2	0	8	0	0	0	0	0	0	0	0	0	1	0	0	0	1	0	1	0	0	0	1	0	0	1	1	1	0	1	1	0	0	0	6	40	26	10	4	18.4524	4.38889
1831	1	20	2	0		0	0	0	0	1	1	1	1	0	1	1	1	0	1	1	1	1	0	0	1	0	0	0	0	0	0	1	1	0	0	1	8	44	17	19	8
1832	0	26	4	1		0	0	1	0	1	0	1	1	0	1	1	1	0	1	1	0	1	0	1	0	0	0	0	0	0	0	1	1	0	0	1	13					25.119	13.4722
1833	0	27	3	1		0	0	0	0	0	1	0	0	0	0	0	0	0	1	0	1	0	0	0	1	0	0	0	0	1	0	1	0	0	0	0	3	30	18	9	3
1834	1	32	3	0		0	1	1	1	0	1	0	0	0	0	0	0	0	1	0	1	0	0	1	1	0	1	0	0	0	0	1	1	0	0	1	9	38	17	17	4
1835	0	20	4	1	5	1	1	0	1	1	1	1	1	1	1	1	1	1	1	0	0	1	1	1	1	1	1	1	0	0	1	1	0	0	0	0	19	54	29	15	10	47.9286	44.25
1836	1	27	3	0		0	1	1	0	1	1	1	1	0	1	1	1	1	1	1	1	0	0	1	1	0	0	0	0	0	1	1	0	0	0	0	14	55	28	18	9
1837	0	27	3	0		0	0	0	0	1	0	0	0	0	1	0	0	0	1	0	1	0	0	1	1	0	0	0	1	1	0	0	1	0	0	0	8
1838	0	22	2	1		0	1	0	1	1	0	0	1	0	1	1	0	0	1	0	1	0	0	1	1	0	0	0	0	1	0	1	1	0	0	0	10	49	34	7	8
1839	1	25	2	1		0	1	0	1	1	0	1	1	0	1	1	1	1	1	1	0	0	0	1	1	0	1	0	0	0	1	1	0	0	0	1	18
1840	0	53	2	0		0	0	0	0	0	0	0	0	0	0	0	0	0	1	0	1	1	0	0	1	0	0	0	0	1	0	1	0	0	0	0	3	54	24	24	6
1841	0	34	3	0	15	0	1	1	1	1	0	1	1	1	1	1	0	1	0	1	0	0	0	1	1	1	1	1	0	0	1	0	0	0	0	1	25	65	29	27	9	71.0476	90.75
1842	0	50	2	1		0	1	1	1	1	1	1	1	1	1	1	0	1	1	1	1	0	0	1	0	1	1	1	1	0	1	1	1	0	1	0	22	45	30	7	8
1843	0	33		0		0	1	1	1	1	0	1	1	1	1	1	0	1	1	0	1	0	1	0	1	0	0	1	0	0	1	1	1	0	0	0	17					31.4286	35.8333
1844	1	24	4	1		0	0	0	0	0	1	0	0	0	0	0	1	0	1	0	0	1	0	0	1	0	0	0	0	1	0	1	1	0	0	0	1					4.09524	3.08333
1845	0	38	3	0	7	1	1	1	1	1	0	1	1	1	1	1	0	1	1	1	0	0	1	1	0	1	1	1	0	0	1	0	0	1	1	0	28	53	34	15	4
1846	1	17	2	1		0	0	0	0	0	0	0	0	0	1	0	1	0	1	0	1	1	0	0	1	0	0	0	0	1	0	1	1	0	0	0	2					10.7143	0
1847	0	36	2	0		0	1	1	1	1	0	1	1	1	1	1	0	0	1	1	1	0	0	1	0	1	1	0	1	0	0	1	0	0	0	0	20	61	35	15	11
1848	0	20	2	1		0	0	0	0	0	1	0	0	0	0	0	1	0	0	0	1	1	0	1	0	0	0	0	0	1	0	1	1	0	0	0	3					5.95238	0.833333
1849	0	28	4	0		0	0	0	1	1	0	1	1	0	1	1	0	0	1	0	1	0	0	0	1	0	0	0	0	0	0	1	1	0	0	0	10					15.381	9.91667
1850	0	25	4	0		0	0	0	1	1	0	1	1	1	1	1	1	0	1	0	1	1	0	1	1	1	1	1	0	0	0	1	0	0	0	0	14					7.61905	9.58333
1851	0	36	2	0	9	1	1	1	1	1	1	1	1	1	1	1	0	0	1	1	0	1	0	1	0	1	1	0	1	0	0	1	1	0	1	1	21	57	32	21	4
1852	1	14	1	0	16	0	0	0	0	0	0	0	0	0	1	0	0	0	1	0	1	0	0	0	1	0	0	0	0	1	0	0	1	0	0	0	5	39	18	16	5
1853	0	21		0		0	0	1	1	1	0	1	1	1	1	1	0	1	1	1	0	0	1	1	0	1	1	1	0	0	0	0	1	0	0	0	22	51	29	11	11	64.4762	36.3333
1854	0	50	3	1		0	0	0	0	0	1	0	0	0	0	0	0	0	1	0	1	1	0	0	1	0	0	0	0	0	0	1	1	0	0	0	2	48	26	17	5
1855	0	31	3	0		1	0	1	1	1	0	1	0	0	1	1	0	1	1	1	0	0	0	1	0	1	1	1	0	0	1	1	1	1	0	1	22	58	29	19	10
1856	0	25	2	1		0	1	0	1	1	0	1	1	1	1	1	0	1	1	1	0	1	1	1	1	1	1	0	0	0	0	1	0	0	0	1	20	43	24	16	3
1857	0	29	2	0	4	0	0	1	1	0	0	1	1	1	1	1	0	0	1	1	0	0	0	1	0	1	1	1	0	0	1	0	0	0	1	0	22	30	16	11	3
1858	1	41	3	0	2	0	0	0	0	0	1	0	0	0	1	0	1	0	1	0	1	1	0	0	1	0	0	0	0	1	0	1	1	0	0	0	1
1859	0	25	2	0		0	1	1	1	1	0	1	1	1	1	1	0	1	0	1	0	0	0	1	0	1	1	1	0	0	1	0	0	1	1	0	27					9.90476	0
1860	0	23	4	0	1	0	0	0	0	0	0	0	0	0	0	0	1	0	1	0	1	1	0	0	1	0	0	0	0	1	0	1	1	0	0	0	1	19	11	5	3
1861	0	40	3	0	0	0	0	0	0	0	1	0	0	0	1	0	1	0	1	0	1	1	0	0	1	0	0	0	0	1	0	1	1	0	0	0	1	45	30	10	5
1862	0	30	3	0		0	0	0	0	0	1	0	0	0	0	0	0	0	1	0	1	1	0	0	0	0	0	1	0	1	0	1	0	0	0	1	5	66	32	23	11
1863	0	19	4	1	18	0	0	1	0	0	1	0	0	0	1	0	0	0	1	0	1	0	1	0	1	0	0	1	1	1	1	1	1	0	0	0	8	54	26	19	9	38.3333	15.8333
1864	0	22	4	0	3	0	0	1	1	1	0	1	1	0	1	1	0	1	1	1	0	0	0	1	1	0	1	1	0	0	1	0	0	0	0	0	20	34	20	12	2	37.5238	40.5556
1865	0	67	3	1		0	0	0	0	1	1	1	0	0	1	1	1	0	1	0	1	1	0	1	1	1	1	0	0	1	0	1	0	0	0	0	8	15	10	5	0	27.6667	12
1866	0	38	3	0		0	1	1	1	1	0	1	1	1	1	1	0	1	1	1	0	0	1	1	0	1	1	0	0	0	0	1	0	1	0	0	23	38	27	8	3
1867	0	23	4	1		0	0	0	0	0	1	0	0	0	1	0	1	0	1	0	1	1	0	0	1	0	0	0	0	1	0	1	1	0	0	0	1					19.2857	6.66667
1868	0	27	4	0	16	0	0	0	0	1	0	1	1	0	1	1	1	1	1	0	0	0	0	1	0	1	0	1	0	0	1	0	1	0	0	1	17					59.7619	41.3889
1869	0	22	2	1		0	0	0	0	1	0	0	1	0	1	0	0	0	1	0	0	0	0	1	1	0	0	0	0	0	0	1	0	0	0	0	10					20	3.33333
1870	1	43	3	1		0	0	0	0	0	1	0	0	0	0	0	1	0	1	0	0	1	0	0	1	0	0	0	0	1	0	1	1	0	0	0	1	20	15	5	0
1871	0	75	3	0	21	0	0	1	0	0	1	1	0	0	0	0	0	0	1	0	1	0	0	0	0	0	0	1	0	1	1	1	1	0	0	0	7	42	17	11	14
1872	0	25	2	1		0	0	0	0	0	0	0	0	0	1	0	0	0	1	0	1	1	0	1	1	0	0	0	0	1	0	1	1	0	0	0	4
1873	0	22	2	1		0	0	0	1	1	0	1	1	1	1	1	0	0	1	1	1	0	0	1	1	1	0	0	0	0	1	1	1	0	0	0	15					25.4762	28.6111
1874	0	50	3	0		0	0	0	0	0	1	0	0	0	1	0	1	0	1	0	1	1	0	0	1	0	0	0	0	1	0	1	1	0	0	1	2	57	33	15	9
1875	0	55	4	0	5	0	1	1	1	0	1	0	1	0	1	1	1	0	1	0	0	1	0	1	1	0	1	0	0	0	1	1	1	1	1	1	14	60	36	17	7
1876	0	19	2	1		0	0	0	0	1	1	0	0	0	1	0	1	0	1	0	0	1	0	0	1	0	0	0	0	1	0	1	1	0	0	0	3					33.4762	10.6389
1877	0	17	1	1		0	0	1	1	1	1	1	1	0	1	1	1	0	1	1	1	0	0	1	1	1	0	0	0	0	0	1	1	0	0	1	13	51	26	15	10
1878	1		3	0		0	0	0	0	0	1	0	1	0	0	0	0	0	1	0	1	0	0	0	1	0	0	0	0	0	1	1	1	0	0	0	5	42	17	20	5
1879	1	24	3	1	2	0	0	0	0	0	1	0	0	0	0	0	0	0	1	0	1	1	0	0	1	0	0	0	0	0	0	0	1	0	0	0	3	8	7	0	1	5.78571	0
1880	0	20	2	1		0	1	1	1	0	1	0	1	0	1	0	0	0	1	0	1	0	1	0	1	0	0	1	0	1	0	1	1	0	0	0	9
1881	0	26	4	0	1	0	0	0	0	0	1	0	0	0	0	0	1	0	1	0	1	1	0	0	1	0	0	0	0	1	0	1	1	0	0	0	0	30	16	12	2	10.4762	0
1882	0	25	4	1		0	0	0	0	0	1	0	0	0	0	0	1	0	1	0	1	1	0	0	1	0	0	0	0	1	0	1	1	0	0	0	0					8.02381	0
1883	0	57	2	0		1	0	1	0	1	1	1	1	1	1	1	1	1	1	0	0	1	0	1	1	0	0	1	0	1	1	1	0	0	0	1	15	58	29	19	10
1884	0	19	2	1		0	0	0	0	0	0	0	1	0	1	1	1	0	0	1	1	0	0	1	1	0	0	0	0	0	0	1	1	0	0	1	10	35	18	16	1
1885	0	19	2	1		0	0	0	0	0	1	0	0	0	0	0	0	0	1	0	1	1	0	0	1	0	0	0	0	1	0	1	1	0	0	0	1					8.57143	1.11111
1886	0	22	2	1		0	0	0	1	0	0	1	0	0	1	0	0	0	1	1	1	0	0	1	0	1	0	1	0	1	0	1	1	0	0	1	12					20.4762	11.9444
1887	0	56	2	1		0	0	0	0	1	1	0	0	0	1	0	1	0	1	0	1	1	0	0	1	0	0	0	0	1	0	1	1	0	0	0	2	70	41	18	11
1888	0	25	3	0	3	0	1	1	1	1	0	1	1	1	1	1	0	1	0	1	0	0	0	1	0	1	1	1	0	0	0	1	0	0	1	0	24	56	37	14	5	41.119	38.6944
1889	0	37	3	0	4	0	0	0	0	0	1	0	0	0	0	0	1	0	1	0	1	1	0	0	1	0	0	0	0	1	0	1	1	0	0	0	0	42	25	8	9
1890	1	41	3	0	11	0	0	0	0	0	0	0	0	0	1	0	1	0	1	0	1	1	0	0	1	0	0	0	1	1	0	0	1	0	0	0	4	42	17	19	6	14.5	13.1389
1891	0	25	2	0		0	0	1	0	1	0	1	1	0	1	1	0	0	0	0	1	1	0	1	1	1	0	0	0	0	0	0	1	0	0	1	14					34.6905	10.4167
1892	1	55	3	1		0	0	0	0	0	1	0	0	0	1	0	1	0	1	0	1	1	0	0	1	0	0	0	0	1	0	1	1	0	0	0	1	20	13	7	0
1893	0	25	4	0		0	1	1	1	1	0	1	1	1	1	1	0	1	1	1	0	0	1	1	1	1	1	0	1	0	1	0	0	1	1	1	27					69.7143	69.9722
1894	0	38	3	0		0	0	0	0	0	1	1	0	0	0	1	0	0	1	0	1	0	0	1	1	0	0	1	0	0	1	1	1	0	0	0	8	66	36	20	10
1895	0	18	1	0		0	1	0	1	1	0	1	1	0	1	1	0	1	1	1	1	0	1	1	0	1	1	0	0	0	1	1	0	0	0	1	21
1896	0	15	1	0		0	0	0	0	0	0	0	1	0	1	0	0	0	1	0	1	0	0	0	1	0	0	0	0	0	0	1	1	0	0	0	6					27.6905	6.58333
1897	0	21	4	1		0	0	0	0	0	1	0	0	0	1	0	0	0	1	0	1	1	0	0	1	0	0	0	0	1	0	1	1	0	0	0	2					7.38095	0
1898	0	20	4	1		0	0	1	1	1	0	1	1	1	1	1	0	0	1	0	1	1	0	1	1	1	0	0	0	0	1	1	0	0	0	0	15					12.619	25.8333
1899	0	21	2	1		0	0	0	0	0	1	0	0	0	0	0	1	0	1	0	0	1	0	0	1	0	0	0	0	1	0	1	1	0	0	0	1	18	11	3	4
1900	0	45	3	1		0	1	1	1	0	0	1	0	0	1	1	1	0	1	1	1	1	0	0	1	0	1	0	0	0	1	1	1	0	0	0	11	19	15	2	2
1901	0	21	2	1		0	0	1	1	1	0	1	1	0	1	1	1	0	1	1	1	1	0	0	1	1	1	1	0	0	0	1	1	0	0	0	13	40	23	14	3
1902	0	27	3	0	7	1	0	0	0	0	0	0	0	0	1	0	0	0	1	0	1	0	0	0	1	0	0	0	0	1	1	1	1	0	0	0	6	51	25	15	11
1903	0	21	2	1	2	0	1	1	1	1	0	1	1	0	1	1	0	1	1	0	0	0	1	1	0	1	1	0	0	0	0	1	1	0	0	1	20	48	25	17	6
1904	0	47	3	0	20	0	0	0	0	0	1	0	0	0	0	0	1	0	1	0	1	1	0	0	1	0	0	0	0	1	0	1	1	0	0	0	0	39	28	9	2
1905	0	15	1	0		0	1	1	1	1	0	1	1	1	1	1	0	0	1	0	1	0	0	0	0	1	1	0	0	0	0	1	1	0	0	1	17					44.4762	39.4444
1906	0	24	3	1		0	0	1	0	1	0	1	0	0	1	1	0	0	1	1	0	0	0	1	1	0	0	1	1	0	0	1	1	0	0	0	14	64	27	28	9
1907	0		3	1		0	0	0	0	0	1	0	0	0	0	0	1	0	1	0	1	1	0	1	1	0	0	0	0	1	0	1	1	0	0	0	1	48	31	10	7
1908	0	30	3	1		0	1	1	1	0	1	1	1	0	1	1	0	0	1	0	1	1	0	1	1	0	0	0	0	0	0	1	1	0	0	0	10	45	25	19	1
1909	0	18	2	1		0	0	0	0	0	1	0	0	0	0	0	1	0	1	0	1	1	0	0	1	0	0	0	0	1	0	1	1	0	0	0	0					1.07143	0
1910	0	38	3	0	6	0	1	1	1	1	0	1	1	0	1	0	0	0	1	1	1	0	0	1	0	0	1	1	1	0	1	1	0	1	1	0	21	68	34	22	12
1911	0	36	3	1	3	0	0	0	0	0	1	1	0	0	0	1	1	0	1	0	1	1	0	0	1	0	0	0	0	1	0	1	1	0	0	0	2	39	24	7	8	22.9524	7.11111
1912	0	26	3	0		0	0	0	0	1	1	1	1	0	1	0	0	0	1	0	1	1	0	0	1	0	0	0	0	1	0	1	0	0	0	0	6	62	36	16	10
1913	0	31	4	1	2	0	0	0	0	0	0	0	0	0	1	0	0	0	1	0	1	1	0	0	1	0	0	0	0	1	0	1	1	0	0	0	3	49	25	14	10	8.35714	0
1914	0	32	3	0		0	0	1	0	1	0	1	1	1	1	1	0	1	0	1	0	0	0	1	0	1	0	1	0	0	1	0	0	0	1	0	23	61	30	24	7
1915	0	26	4	1		0	0	1	0	0	0	1	0	0	1	1	0	0	1	0	1	1	1	1	1	0	0	0	0	0	0	1	1	0	0	0	9					7.61905	15.6944
1916	0	30	4	0		0	0	0	0	0	1	0	0	0	1	0	1	0	1	0	1	1	0	0	1	0	0	0	1	0	0	0	1	0	0	0	4					17.381	26.25
1917	0	25	2	0		0	1	1	1	1	0	1	1	1	1	1	0	1	1	1	0	0	0	1	0	1	1	1	0	0	0	1	1	0	0	1	22					61.0714	39.7778
1918	0	25	4	0		0	1	1	1	1	0	1	1	1	1	1	0	1	1	1	1	0	0	1	1	1	1	1	0	0	1	0	0	0	0	0	22					39.4762	43.2778
1919	0	35	3	0		0	0	0	0	0	1	0	0	0	1	0	1	0	1	0	0	1	0	0	1	0	0	0	0	1	0	1	1	0	0	0	2	56	32	16	8
1920	1	21		0		0	0	0	0	0	1	0	0	0	0	0	1	0	1	0	1	1	0	0	1	0	0	0	0	1	0	1	1	0	0	0	0	31	16	9	6	0.309524	0
1921	0	20	2	1		0	0	0	0	1	0	1	1	0	1	1	0	0	1	0	1	1	0	1	1	0	1	0	0	0	0	1	1	0	0	1	11					5.71429	1.94444
1922	0	21	2	1		0	0	0	0	0	0	0	1	0	1	0	0	0	1	0	0	0	1	0	0	0	0	0	1	1	0	1	0	0	0	0	10	39	22	11	6
1923	0	17	2	1		0	0	0	0	0	0	0	0	0	0	0	1	0	1	0	1	1	0	0	1	0	0	0	0	1	0	1	1	0	0	0	1
1924	0	17	2	1		0	1	1	0	0	0	0	0	0	1	1	1	0	1	0	1	0	0	0	1	0	1	0	0	0	0	1	1	0	0	0	8
1925	1	16	2	1		0	1	0	1	0	0	1	1	0	1	1	0	0	1	0	1	0	0	0	1	0	1	0	0	0	0	1	1	0	0	1	12					14.4286	8.33333
1926	1	17	2	1		0	0	1	0	0	1	0	0	0	1	0	1	0	1	0	1	1	0	1	1	0	0	0	0	1	0	1	1	0	0	0	3					17.0238	3.33333
1927	0	22	2	1		0	0	1	1	0	0	1	1	1	1	1	0	1	1	1	1	0	1	1	0	1	1	1	0	0	1	0	1	0	0	1	22	44	29	10	5
1928	0	23	3	1		0	1	1	1	1	0	1	1	1	1	1	1	1	1	0	0	0	0	1	1	1	1	1	0	0	0	1	0	0	0	0	19	58	29	20	9
1929	0	24	3	1		0	1	1	1	1	0	1	1	0	1	0	0	1	1	1	1	0	0	1	0	1	1	1	0	0	0	1	1	0	0	0	18	46	21	19	6
1930	0	20	2	1		0	0	0	0	1	0	0	0	0	1	0	0	0	1	0	0	1	0	0	0	0	0	0	0	0	0	0	0	0	0	0	9					4.52381	2.08333
1931	1	19	2	1		0	0	0	0	0	1	0	0	0	0	0	0	0	1	0	1	0	0	0	1	0	0	0	0	1	0	1	1	0	0	0	2					10.119	0
1932	1	26	4	0		0	0	0	0	0	0	0	0	0	0	0	0	0	1	0	0	1	0	0	1	0	0	0	0	1	0	0	1	0	0	0	4					4.04762	0
1933	0	21	2	0		0	1	1	1	1	0	1	1	1	1	1	0	1	1	1	1	1	0	1	0	1	1	0	0	0	1	0	0	0	1	1	23	47	27	13	7
1934	0	19	2	0		0	1	1	1	1	0	1	1	0	1	1	0	0	1	0	1	0	1	1	1	0	0	0	1	0	0	1	1	0	0	1	16	55	31	16	8
1935	1	17	2	1		0	0	0	0	0	1	0	0	0	0	0	1	0	1	0	1	1	0	0	1	0	0	0	0	0	0	1	1	0	0	0	1					9.16667	0
1936	0	17	1	0		1	1	0	0	1	0	1	1	1	1	1	1	0	1	1	0	1	0	0	1	1	0	1	0	0	1	1	0	0	1	0	17					42.4286	30
1937	1	30		0	3	0	0	0	0	0	0	0	0	0	1	1	0	0	1	0	0	0	0	1	1	0	1	0	0	0	0	0	0	0	0	1	12
1938	1	54	4	1	3	0	0	0	0	0	0	1	0	0	0	0	1	0	1	0	0	1	0	1	1	0	0	0	0	0	0	1	1	0	0	1	6					14.5238	0.833333
1939	0	29	4	0		1	1	1	1	1	0	1	1	1	1	1	0	1	0	1	1	0	0	1	0	1	1	1	0	0	1	1	0	1	1	1	27
1940	0	19	2	1		0	0	0	0	1	0	1	1	0	1	1	1	0	1	0	1	1	0	0	1	0	0	0	0	1	0	1	1	0	0	0	6					22.5238	16.6667
1941	0	26	4	1		0	0	0	0	0	1	0	0	0	1	0	0	0	1	0	1	0	1	1	1	0	0	0	0	1	0	1	1	0	0	0	5					6.78571	6.77778
1942	1	17	1	0		0	0	0	0	0	0	0	0	0	0	0	0	0	1	0	0	0	0	0	1	0	0	0	0	1	0	1	1	0	0	0	4					1.90476	0
1943	0	39	4	0		0	0	0	0	1	0	1	1	0	1	1	0	0	1	0	0	0	0	1	0	1	1	0	0	0	1	1	0	0	0	1	17					27.0238	32.0833
1944	0	21	2	0		0	1	1	1	1	0	1	1	0	1	1	0	1	1	0	1	0	0	1	1	1	0	0	0	0	0	1	1	0	1	1	17	71	37	24	10
1945	0	18	1	0		0	0	0	0	1	0	1	1	0	1	1	0	0	0	0	0	0	1	0	1	0	1	0	0	0	0	1	1	0	0	1	14					32.8571	5.83333
1946	1	29	2	0		1	1	1	0	0	0	1	1	0	1	1	1	0	1	0	0	0	0	1	0	0	0	0	0	0	1	1	0	0	0	1	16	34	15	16	3
1947	0	19	2	1		0	0	0	0	1	0	0	0	0	0	0	0	0	1	0	0	0	0	0	1	0	0	0	0	1	0	1	1	0	0	0	5					12.1429	0
1948	0	21	2	1		0	0	1	0	1	0	1	1	0	1	1	0	0	1	1	1	0	0	1	1	0	0	0	0	0	0	1	0	0	0	1	14	46	29	5	12
1949	0	19	2	1		0	0	0	0	0	1	0	0	0	0	0	1	0	1	0	1	0	0	0	1	0	0	0	0	1	0	1	0	0	0	0	2					16.881	11.1111
1950	1	17	1	0		0	0	0	0	1	1	0	1	0	1	0	1	0	1	0	1	1	0	0	1	0	0	0	0	0	0	1	1	0	0	1	5					1.07143	0.416667
1951	1	24	4	0		0	0	0	1	1	1	0	1	0	1	0	1	0	1	0	1	1	0	1	1	0	1	0	0	0	0	1	0	0	0	0	8					28.3333	2.63889
1952	0	19	2	1		0	0	0	0	0	1	0	0	0	1	0	1	0	1	0	1	1	0	0	1	0	0	0	1	1	0	1	1	0	0	0	2					20.119	2.77778
1953	0	19	2	1		0	0	0	0	0	1	1	0	0	1	0	1	0	1	0	1	1	0	0	1	0	0	0	0	1	0	1	1	0	0	1	3	47	25	13	9
1954	0	32	3	0		0	0	0	0	0	1	0	0	0	0	0	1	0	1	0	1	1	0	0	1	0	0	0	0	1	0	1	1	0	0	1	1	59	27	22	10
1955	0	32	3	0		0	0	0	0	0	1	0	0	0	1	0	1	0	1	0	1	1	0	1	1	0	0	0	0	0	0	1	1	0	0	1	4	59	27	25	7
1956	0	25	3	0		0	0	0	0	0	1	1	0	0	1	1	1	0	1	0	1	1	0	1	0	0	0	0	0	1	0	1	1	0	0	1	6	61	29	25	7
1957	1	16	2	1		0	0	0	0	0	1	0	0	0	1	0	1	0	1	0	1	1	1	0	1	0	0	0	0	1	0	1	1	0	0	1	3					9.33333	0.277778
1958	0	34	2	0		0	1	0	1	1	0	1	1	1	1	1	0	0	1	1	1	0	0	1	1	1	1	1	0	0	1	1	1	0	1	0	19	72	28	29	15
1959	0	20	2	1		0	0	0	1	1	0	1	1	1	1	1	0	0	1	1	0	0	0	1	1	1	1	1	1	0	1	0	1	0	1	0	21	76	36	27	13
1960	0	19	1	0		0	1	1	0	1	0	1	1	0	0	1	0	0	1	0	1	0	0	0	1	0	0	0	1	0	0	1	1	0	0	1	12					18.8095	10.2778
1961	1	29	3	1		0	0	0	0	0	1	0	0	0	0	0	1	0	1	0	0	0	0	0	1	0	0	0	0	0	0	1	1	0	0	0	3	36	19	14	3
1962	0	30	2	0		0	0	0	1	1	1	1	1	1	1	1	0	1	1	0	0	0	1	1	0	1	1	0	1	0	1	1	0	0	0	1	21	79	40	30	9
1963	1	35	3	1	5	0	0	1	0	0	1	1	1	0	1	1	1	0	1	0	1	1	0	0	1	0	0	0	0	0	0	1	0	0	0	0	7
1964	1	21	2	0		0	0	0	0	0	1	0	0	0	0	0	1	0	1	0	1	1	0	0	1	0	0	0	0	1	0	1	1	0	0	0	0	42	25	11	6
1965	0	20	2	1		0	1	1	1	1	0	1	1	0	1	1	0	0	1	1	1	0	0	1	1	0	0	1	1	0	0	1	0	0	0	0	17					5.11905	5.27778
1966	0	28	4	0		0	1	1	1	1	0	1	1	0	1	1	0	0	1	1	0	0	0	1	0	0	1	0	0	0	1	0	0	0	0	1	21					41.9048	48.6111
1967	0	19	1	0		0	0	0	0	0	1	0	1	0	1	1	0	0	1	0	1	0	0	1	1	0	0	0	0	1	0	1	1	0	0	0	6					1.42857	0
1968	0	16	1	0		0	1	1	1	1	0	1	1	0	1	0	0	0	1	0	1	0	0	1	1	1	1	0	0	0	0	1	1	1	0	0	15					40.2381	34.4444
1969	0	18	2	1		0	0	0	1	0	0	0	0	0	0	0	0	0	1	0	1	0	0	1	1	0	0	0	0	0	0	1	1	0	0	0	6	30	20	4	6
1970	0	19	2	1		0	0	0	0	0	1	0	0	0	0	0	1	0	1	0	1	0	0	0	1	0	0	0	0	1	0	1	1	0	0	0	1					16.9762	0.555556
1971	0	23	2	0		0	1	1	1	1	0	1	1	1	1	1	0	1	0	1	0	0	1	1	0	1	1	1	1	0	1	0	0	1	1	1	30	32	15	9	8
1972	0	22	2	1		0	0	0	1	1	0	1	0	0	0	0	0	0	1	0	1	1	0	1	1	0	0	0	0	0	0	1	1	0	0	1	8	69	32	28	9
1973	0	20	2	0		0	0	0	0	0	0	1	0	0	1	1	0	0	1	0	1	0	0	0	1	0	0	0	0	0	0	1	1	0	0	1	8	55	32	16	7
1974	1	19	2	1		0	0	0	0	0	0	0	0	0	0	0	0	0	1	0	1	1	0	0	1	0	0	0	0	1	0	1	1	0	0	0	2					5.2381	0
1975	0	17	2	1		0	1	0	1	1	0	1	1	0	1	0	0	0	1	0	1	0	0	0	0	0	0	0	0	1	0	1	1	0	0	1	11					25.4762	11.9444
1976	1	20	4	1		0	0	0	0	0	1	0	0	0	1	0	1	0	1	0	1	1	0	1	1	0	0	0	0	1	0	1	1	0	0	0	2					12.5714	2.63889
1977	1	39	3	1		0	0	0	0	0	0	0	0	0	1	1	1	0	1	0	1	1	0	0	1	0	0	0	0	0	0	1	0	0	0	0	5	37	21	14	2
1978	1	19	2	1		0	0	0	0	0	1	0	0	0	0	0	1	0	1	1	1	1	1	1	0	0	0	0	0	1	0	1	1	0	0	0	4					1.19048	0
1979	0	20	2	0		0	1	0	0	0	0	0	0	0	1	0	0	0	1	0	0	0	0	0	0	0	0	0	1	0	0	1	1	0	0	1	10	75	39	23	13
1980	0	29	3	0		0	0	0	1	0	1	1	0	0	1	0	0	0	1	0	1	1	0	1	1	0	0	1	0	0	1	1	1	0	0	1	9	45	24	13	8
1981	0	16	2	1		0	0	1	1	1	0	0	1	1	0	1	0	0	1	0	1	0	0	1	1	0	0	1	0	0	0	1	1	0	0	0	12					29.881	18.0556
1982	0	27	3	0		0	1	1	1	1	0	1	1	1	1	1	0	1	0	0	1	0	1	1	0	1	1	0	0	0	1	0	1	0	1	1	24	42	24	13	5
1983	0	17	1	0		0	1	0	0	1	0	1	0	0	1	1	0	0	0	0	1	0	0	1	1	1	0	0	1	0	0	1	1	0	0	0	13					66.6667	39.7222
1984	0	20	1	0		0	1	0	1	1	0	1	1	1	1	1	0	1	1	0	0	0	0	1	1	1	1	1	0	0	1	0	0	0	0	1	22
1985	0	23	3	1		1	1	1	1	1	1	1	1	1	1	1	0	1	0	1	0	0	0	1	1	1	1	1	0	0	1	1	0	1	1	1	26	65	36	14	15
1986	1		2	0		0	1	1	1	0	0	0	0	0	1	0	0	0	1	0	1	0	0	1	1	0	0	1	0	0	1	1	1	0	0	1	12	72	38	25	9
1987	0	26	4	0		0	1	1	0	0	1	1	1	0	1	0	0	0	1	0	1	1	0	0	0	0	0	0	0	0	0	1	1	0	0	1	9					40.3571	22.5
1988	0	18	1	0		0	1	1	1	1	0	1	1	0	1	1	1	0	1	0	1	0	0	0	1	0	0	1	0	0	1	1	1	0	0	0	13					13.4524	6.94444
1989	1	18	1	0		0	0	0	1	1	1	1	1	0	1	1	1	0	1	1	1	0	0	0	0	0	0	0	0	0	1	1	1	0	0	0	11					44.7143	44.9444
1990	1	22	2	0		0	0	0	0	0	1	0	1	0	1	0	0	0	1	0	1	1	0	1	1	0	0	0	0	1	0	1	1	0	0	0	4	18	11	5	2
1991	0	18	2	1		0	0	0	0	0	1	0	0	0	1	0	0	0	1	0	0	1	0	0	1	0	0	0	1	1	0	1	1	0	0	0	4					8.21429	5.27778
1992	0	19	2	1		0	0	0	0	1	0	0	0	0	1	0	0	0	1	0	1	0	1	0	1	0	0	0	0	1	0	1	0	0	0	0	7					10.2381	17.7778
1993	0	34	3	0		0	1	1	1	0	0	1	1	0	1	0	0	0	1	0	1	0	0	0	1	0	0	1	1	1	1	1	1	0	0	1	13	62	26	23	13
1994	0	27	3	0		1	1	1	1	1	0	1	1	1	1	1	0	1	1	1	0	0	0	1	0	1	1	1	0	0	1	1	0	0	0	0	24	56	32	18	6
1995	0	21	2	1		0	1	1	0	0	0	0	0	0	1	1	0	1	1	0	1	0	0	1	1	0	0	0	0	1	0	1	1	0	0	1	10	67	39	16	12
1996	0	25	4	0		0	0	0	0	0	0	0	0	0	0	0	0	0	0	0	0	0	0	0	1	0	0	0	0	1	0	1	1	0	0	1	6					4.28571	0
1997	0	35	4	0		0	0	0	0	0	0	1	0	0	1	0	0	0	1	0	1	1	0	1	1	0	0	0	0	1	0	1	1	0	0	1	6
1998	0	33	2	0		0	1	0	1	1	0	1	1	1	1	1	0	0	1	0	0	0	0	1	0	1	1	1	0	0	1	1	0	0	0	0	20	66	34	18	14
[truncated: 1,865 more rows]
